# Supplementary material for: Poly[[[μ-trans-1,2-bis­(pyridin-4-yl)ethene-κ2 N:N′]-μ-iodido-copper(I)]–trans-1,2-bis­(pyridin-4-yl)ethene (1/0.25)]
Source: IUCrdata. 2020 Jul 24;5(Pt 7):x200998. doi: 10.1107/S2414314620009980 (PMC9462247; doi:10.1107/S2414314620009980)
Supplement: Supplementary file 1 [file x-05-x200998-sup1.cif]

##############################################################################
#                                                                            #
# This CIF contains the data for a data article accepted for                 #
# publication in IUCrData. It conforms to the requirements of                #
# Notes for Authors for IUCrData, and has been                               #
# peer reviewed under the auspices of IUCrData.                              #
#                                                                            #
# Full details of the Crystallographic Information File format               #
# are given in the paper "The Crystallographic Information File (CIF):       #
# a New Standard Archive File for Crystallography" by S. R. Hall, F. H.      #
# Allen and I. D. Brown [Acta Cryst. (1991), A47, 655-685].                  #
#                                                                            #
# The current version of the core CIF dictionary is obtainable from          #
# ftp://ftp.iucr.org/pub/cif_core.dic.                                       #
#                                                                            #
# Software is freely available for graphical display of the structure(s)     #
# in this CIF. For information consult the CIF software page                 #
# http://www.iucr.org/resources/cif/software.                                #
#                                                                            #
# This file may be used for bona fide research purposes within the           #
# scientific community so long as proper attribution is given to the data    # 
# article from which it was obtained.                                        #
#                                                                            #
##############################################################################
data_I
_database_code_depnum_ccdc_archive 'CCDC 2017730'
_audit_creation_method     SHELXL-2018/3
_chemical_name_systematic
;\
Poly[[[\m-<i>trans</i>-1,2-bis(pyridin-4-yl)ethene-\
\k^2^<i>N</i>:<i>N</i>']-\m-iodido-copper(I)]--<i>trans</i>-\
1,2-bis(pyridin-4-yl)ethene (1/0.25)]
;
_chemical_name_common     ?
_chemical_formula_moiety     'C12 H10 Cu I N2, 0.25(C12 H10 N2)'
_chemical_formula_sum     'C15 H12.50 Cu I N2.50'
_chemical_formula_iupac     '[Cu I (C12 H10 N2), 0.25C12 H10 N2'
_chemical_formula_weight     418.21
_chemical_melting_point     ?
_space_group_crystal_system     triclinic
_space_group_name_H-M_alt     'P -1'
_space_group_name_Hall     '-P 1'
loop_
    _space_group_symop_operation_xyz
    'x, y, z'
    '-x, -y, -z'
_cell_length_a     7.9004(2)
_cell_length_b     10.4260(3)
_cell_length_c     10.5078(3)
_cell_angle_alpha     99.903(2)
_cell_angle_beta     104.930(2)
_cell_angle_gamma     110.061(3)
_cell_volume     752.55(4)
_cell_formula_units_Z     2
_cell_measurement_reflns_used     6736
_cell_measurement_theta_min     2.0840
_cell_measurement_theta_max     24.7340
_cell_measurement_temperature     293(2)
_exptl_crystal_description     block
_exptl_crystal_colour     red
_exptl_crystal_size_max     0.140
_exptl_crystal_size_mid     0.100
_exptl_crystal_size_min     0.060
_exptl_crystal_density_diffrn     1.846
_exptl_crystal_density_meas     ?
_exptl_crystal_density_method     ?
_exptl_crystal_F_000     404
_exptl_absorpt_coefficient_mu     3.492
_exptl_absorpt_correction_type     multi-scan
_exptl_absorpt_process_details
;
(CrysAlis Pro; Rigaku OD, 2019)
;
_exptl_absorpt_correction_T_min     0.83792
_exptl_absorpt_correction_T_max     1.00000
_diffrn_ambient_temperature     293(2)
_diffrn_source     'fine-focus sealed X-ray tube'
_diffrn_radiation_type     MoK\a
_diffrn_radiation_wavelength     0.71073
_diffrn_measurement_device_type     'Rigaku XtaLAB Mini II'
_diffrn_measurement_device     'two-circle diffractometer'
_diffrn_measurement_method     '\w scans'
_diffrn_detector     'HyPix-Bantam HPC detector'
_diffrn_detector_area_resol_mean     10.0000
_diffrn_reflns_number     16024
_diffrn_reflns_av_R_equivalents     0.0333
_diffrn_reflns_av_unetI/netI     0.0270
_diffrn_reflns_theta_min     2.094
_diffrn_reflns_theta_max     25.121
_diffrn_reflns_theta_full     25.121
_diffrn_measured_fraction_theta_max     0.993
_diffrn_measured_fraction_theta_full     0.993
_diffrn_reflns_limit_h_min     -9
_diffrn_reflns_limit_h_max     9
_diffrn_reflns_limit_k_min     -12
_diffrn_reflns_limit_k_max     12
_diffrn_reflns_limit_l_min     -12
_diffrn_reflns_limit_l_max     12
_refine_special_details     ?
_reflns_number_total     2683
_reflns_number_gt     2021
_reflns_threshold_expression     'I > 2\s(I)'
_refine_ls_structure_factor_coef     Fsqd
_refine_ls_matrix_type     full
_refine_ls_R_factor_all     0.0542
_refine_ls_R_factor_gt     0.0349
_refine_ls_wR_factor_gt     0.0817
_refine_ls_wR_factor_ref     0.0912
_refine_ls_goodness_of_fit_ref     1.031
_refine_ls_restrained_S_all     1.055
_refine_ls_number_reflns     2683
_refine_ls_number_parameters     200
_refine_ls_number_restraints     87
_refine_ls_number_constraints     0
_refine_ls_hydrogen_treatment     constr
_refine_ls_weighting_scheme     calc
_refine_ls_weighting_details
              'w=1/[\s^2^(Fo^2^)+(0.0389P)^2^+1.4132P] where P=(Fo^2^+2Fc^2^)/3'
_atom_sites_solution_hydrogens     mixed
_atom_sites_solution_primary     dual
_atom_sites_solution_secondary     difmap
_refine_ls_shift/su_max     0.001
_refine_ls_shift/su_mean     0.000
_refine_diff_density_max     0.602
_refine_diff_density_min     -1.008
_refine_ls_extinction_method
;
SHELXL-2018/3 (Sheldrick, 2015b)
;
_refine_ls_extinction_coef     0.0018(8)
_refine_ls_extinction_expression
                                  'Fc^*^=kFc[1+0.001xFc^2^\l^3^/sin(2\q)]^-1/4^'
loop_
    _atom_type_symbol
    _atom_type_description
    _atom_type_scat_dispersion_real
    _atom_type_scat_dispersion_imag
    _atom_type_scat_source
    'C' 'C' 0.0033 0.0016
                         'International Tables Vol C Tables 4.2.6.8 and 6.1.1.4'
    'H' 'H' 0.0000 0.0000
                         'International Tables Vol C Tables 4.2.6.8 and 6.1.1.4'
    'Cu' 'Cu' 0.3201 1.2651
                         'International Tables Vol C Tables 4.2.6.8 and 6.1.1.4'
    'I' 'I' -0.4742 1.8119
                         'International Tables Vol C Tables 4.2.6.8 and 6.1.1.4'
    'N' 'N' 0.0061 0.0033
                         'International Tables Vol C Tables 4.2.6.8 and 6.1.1.4'
_computing_data_collection
;
CrysAlis Pro (Rigaku OD, 2019)
;
_computing_cell_refinement     'CrysAlis Pro (Rigaku OD, 2019)'
_computing_data_reduction     'CrysAlis Pro (Rigaku OD, 2019)'
_computing_structure_solution
;
<i>SHELXT2018/2</i> (Sheldrick, 2015<i>a</i>)
;
_computing_structure_refinement
;
<i>SHELXL2018/3</i> (Sheldrick, 2015<i>b</i>)
;
_computing_molecular_graphics
;
Mercury (Macrae <i>et al.</i>,  2020)
;
_computing_publication_material
;
publCIF (Westrip, 2010)
;
loop_
    _atom_site_type_symbol
    _atom_site_label
    _atom_site_fract_x
    _atom_site_fract_y
    _atom_site_fract_z
    _atom_site_U_iso_or_equiv
    _atom_site_adp_type
    _atom_site_calc_flag
    _atom_site_occupancy
    _atom_site_disorder_assembly
    _atom_site_disorder_group
    I I1 0.26536(6) 0.84672(5) 0.33204(4) 0.06679(19) Uani d 1 . .
    Cu Cu1 0.47272(12) 0.86742(10) 0.58757(8) 0.0777(3) Uani d 1 . .
    N N1 0.6174(6) 0.7452(5) 0.5719(5) 0.0605(12) Uani d 1 . .
    N N2 0.3214(6) 0.8771(5) 0.7122(4) 0.0515(10) Uani d 1 . .
    C C1 0.6526(9) 0.6715(7) 0.6588(6) 0.0683(16) Uani d 1 . .
    H H1 0.603438 0.674885 0.730152 0.082 Uiso calc 1 . .
    C C2 0.7563(8) 0.5909(6) 0.6505(6) 0.0657(16) Uani d 1 . .
    H H2 0.773735 0.540343 0.713949 0.079 Uiso calc 1 . .
    C C3 0.8346(8) 0.5847(6) 0.5482(6) 0.0572(14) Uani d 1 . .
    C C4 0.7964(9) 0.6579(7) 0.4552(7) 0.0743(18) Uani d 1 . .
    H H4 0.843618 0.655522 0.382777 0.089 Uiso calc 1 . .
    C C5 0.6875(9) 0.7351(7) 0.4697(7) 0.0752(18) Uani d 1 . .
    H H5 0.661750 0.782544 0.404776 0.090 Uiso calc 1 . .
    C C6 0.9505(8) 0.5005(6) 0.5415(6) 0.0614(15) Uani d 1 . .
    H H6 0.953705 0.443793 0.600578 0.074 Uiso calc 1 . .
    C C7 0.0594(8) 0.9694(6) 1.0045(5) 0.0578(14) Uani d 1 . .
    H H7 0.093427 0.942977 1.084213 0.069 Uiso calc 1 . .
    C C8 0.3474(10) 0.8408(8) 0.8268(6) 0.090(2) Uani d 1 . .
    H H8 0.427047 0.792999 0.844460 0.108 Uiso calc 1 . .
    C C9 0.2652(10) 0.8686(8) 0.9223(6) 0.089(2) Uani d 1 . .
    H H9 0.290839 0.840143 1.001801 0.107 Uiso calc 1 . .
    C C10 0.1457(7) 0.9378(5) 0.9018(5) 0.0470(12) Uani d 1 . .
    C C11 0.1145(8) 0.9735(6) 0.7811(6) 0.0625(15) Uani d 1 . .
    H H11 0.034006 1.020025 0.760252 0.075 Uiso calc 1 . .
    C C12 0.2020(8) 0.9406(6) 0.6906(6) 0.0643(16) Uani d 1 . .
    H H12 0.175498 0.964583 0.608684 0.077 Uiso calc 1 . .
    C C13 0.9182(15) 0.4586(15) 1.002(3) 0.207(11) Uani d 0.5 . .
    H H13 0.901139 0.363730 1.005612 0.248 Uiso d 0.5 . .
    C C14 0.7563(17) 0.4951(16) 0.9907(15) 0.157(8) Uani d 0.5 . .
    C C15 0.7591(17) 0.6220(15) 1.0534(17) 0.173(9) Uani d 0.5 . .
    H H15 0.873366 0.708859 1.090084 0.207 Uiso d 0.5 . .
    C C16 0.5871(15) 0.6190(9) 1.0550(15) 0.265(11) Uani d 1 . .
    H H16 0.587357 0.707340 1.100402 0.318 Uiso d 0.5 . .
    H H 0.298137 0.295930 0.924152 0.318 Uiso d 0.5 . .
    N N17 0.4132(18) 0.5088(14) 1.002(3) 0.268(16) Uani d 0.5 . .
    C C18 0.5760(17) 0.3832(16) 0.926(2) 0.161(8) Uani d 0.5 . .
    H H18 0.568167 0.300260 0.863881 0.193 Uiso d 0.5 . .
loop_
    _atom_site_aniso_label
    _atom_site_aniso_U_11
    _atom_site_aniso_U_22
    _atom_site_aniso_U_33
    _atom_site_aniso_U_12
    _atom_site_aniso_U_13
    _atom_site_aniso_U_23
    I1 0.0821(3) 0.0961(3) 0.0635(3) 0.0621(3) 0.0395(2) 0.0464(2)
    Cu1 0.0954(6) 0.1227(7) 0.0726(5) 0.0872(6) 0.0535(4) 0.0401(5)
    N1 0.068(3) 0.084(3) 0.065(3) 0.056(3) 0.039(2) 0.030(2)
    N2 0.061(3) 0.068(3) 0.053(2) 0.045(2) 0.033(2) 0.025(2)
    C1 0.081(4) 0.100(5) 0.067(4) 0.067(4) 0.043(3) 0.039(3)
    C2 0.075(4) 0.084(4) 0.076(4) 0.057(4) 0.041(3) 0.039(3)
    C3 0.055(3) 0.064(3) 0.077(4) 0.043(3) 0.032(3) 0.028(3)
    C4 0.091(4) 0.104(5) 0.085(4) 0.076(4) 0.059(4) 0.046(4)
    C5 0.098(5) 0.106(5) 0.082(4) 0.081(4) 0.058(4) 0.052(4)
    C6 0.064(4) 0.064(3) 0.086(4) 0.044(3) 0.041(3) 0.034(3)
    C7 0.073(4) 0.088(4) 0.047(3) 0.055(3) 0.036(3) 0.034(3)
    C8 0.123(6) 0.162(7) 0.073(4) 0.123(6) 0.062(4) 0.064(4)
    C9 0.129(6) 0.160(7) 0.065(4) 0.122(6) 0.061(4) 0.070(4)
    C10 0.050(3) 0.063(3) 0.046(3) 0.035(3) 0.026(2) 0.021(2)
    C11 0.082(4) 0.093(4) 0.067(3) 0.071(4) 0.050(3) 0.046(3)
    C12 0.094(4) 0.094(4) 0.064(3) 0.073(4) 0.054(3) 0.050(3)
    C13 0.23(2) 0.15(2) 0.20(2) 0.062(19) 0.00(2) 0.10(2)
    C14 0.27(2) 0.124(12) 0.066(11) 0.082(13) 0.017(13) 0.050(10)
    C15 0.162(16) 0.099(11) 0.17(2) 0.014(12) -0.024(16) 0.035(12)
    C16 0.229(17) 0.209(17) 0.233(19) 0.099(14) -0.031(15) -0.085(14)
    N17 0.192(18) 0.28(3) 0.23(3) 0.106(17) 0.02(2) -0.12(2)
    C18 0.24(2) 0.124(14) 0.120(17) 0.089(14) 0.042(17) 0.043(12)
_geom_special_details     ?
loop_
    _geom_bond_atom_site_label_1
    _geom_bond_atom_site_label_2
    _geom_bond_site_symmetry_2
    _geom_bond_distance
    _geom_bond_publ_flag
    I1 Cu1 . 2.6891(9) ?
    I1 Cu1 2_676 2.8072(11) ?
    Cu1 N1 . 1.996(4) ?
    Cu1 N2 . 2.000(4) ?
    N1 C1 . 1.326(7) ?
    N1 C5 . 1.333(6) ?
    N2 C8 . 1.311(7) ?
    N2 C12 . 1.322(6) ?
    C1 C2 . 1.367(7) ?
    C1 H1 . 0.9300 ?
    C2 C3 . 1.375(7) ?
    C2 H2 . 0.9300 ?
    C3 C4 . 1.376(8) ?
    C3 C6 . 1.475(7) ?
    C4 C5 . 1.383(7) ?
    C4 H4 . 0.9300 ?
    C5 H5 . 0.9300 ?
    C6 C6 2_766 1.314(10) ?
    C6 H6 . 0.9300 ?
    C7 C7 2_577 1.297(9) ?
    C7 C10 . 1.466(6) ?
    C7 H7 . 0.9300 ?
    C8 C9 . 1.370(7) ?
    C8 H8 . 0.9300 ?
    C9 C10 . 1.370(7) ?
    C9 H9 . 0.9300 ?
    C10 C11 . 1.368(7) ?
    C11 C12 . 1.374(6) ?
    C11 H11 . 0.9300 ?
    C12 H12 . 0.9300 ?
    C13 C13 2_767 1.300(10) ?
    C13 C14 . 1.437(9) ?
    C13 H13 . 0.9609 ?
    C14 N17 2_667 1.348(15) ?
    C14 C15 . 1.363(9) ?
    C14 C18 . 1.394(9) ?
    C15 C16 . 1.353(9) ?
    C15 N17 2_667 1.45(2) ?
    C15 H15 . 0.9607 ?
    C15 H 2_667 1.11(2) ?
    C16 C18 2_667 1.348(9) ?
    C16 N17 . 1.350(9) ?
    C16 N17 2_667 1.362(9) ?
    C16 H16 . 0.9608 ?
    C16 H 2_667 0.967(18) ?
    N17 C18 2_667 1.21(2) ?
    N17 N17 2_667 1.45(2) ?
    C18 H18 . 0.9607 ?
loop_
    _geom_angle_atom_site_label_1
    _geom_angle_atom_site_label_2
    _geom_angle_atom_site_label_3
    _geom_angle_site_symmetry_1
    _geom_angle_site_symmetry_3
    _geom_angle
    _geom_angle_publ_flag
    Cu1 I1 Cu1 . 2_676 80.26(3) ?
    N1 Cu1 N2 . . 127.33(17) ?
    N1 Cu1 I1 . . 108.03(13) ?
    N2 Cu1 I1 . . 109.45(12) ?
    N1 Cu1 I1 . 2_676 107.96(15) ?
    N2 Cu1 I1 . 2_676 100.67(13) ?
    I1 Cu1 I1 . 2_676 99.74(3) ?
    C1 N1 C5 . . 115.8(4) ?
    C1 N1 Cu1 . . 124.3(3) ?
    C5 N1 Cu1 . . 119.9(4) ?
    C8 N2 C12 . . 115.1(4) ?
    C8 N2 Cu1 . . 124.8(3) ?
    C12 N2 Cu1 . . 119.5(3) ?
    N1 C1 C2 . . 124.4(5) ?
    N1 C1 H1 . . 117.8 ?
    C2 C1 H1 . . 117.8 ?
    C1 C2 C3 . . 119.9(5) ?
    C1 C2 H2 . . 120.1 ?
    C3 C2 H2 . . 120.1 ?
    C2 C3 C4 . . 116.6(4) ?
    C2 C3 C6 . . 119.8(5) ?
    C4 C3 C6 . . 123.5(5) ?
    C3 C4 C5 . . 119.8(5) ?
    C3 C4 H4 . . 120.1 ?
    C5 C4 H4 . . 120.1 ?
    N1 C5 C4 . . 123.5(5) ?
    N1 C5 H5 . . 118.3 ?
    C4 C5 H5 . . 118.3 ?
    C6 C6 C3 2_766 . 125.1(7) ?
    C6 C6 H6 2_766 . 117.4 ?
    C3 C6 H6 . . 117.4 ?
    C7 C7 C10 2_577 . 126.7(6) ?
    C7 C7 H7 2_577 . 116.7 ?
    C10 C7 H7 . . 116.7 ?
    N2 C8 C9 . . 124.4(5) ?
    N2 C8 H8 . . 117.8 ?
    C9 C8 H8 . . 117.8 ?
    C10 C9 C8 . . 120.6(5) ?
    C10 C9 H9 . . 119.7 ?
    C8 C9 H9 . . 119.7 ?
    C11 C10 C9 . . 115.5(4) ?
    C11 C10 C7 . . 123.8(4) ?
    C9 C10 C7 . . 120.8(4) ?
    C10 C11 C12 . . 120.1(5) ?
    C10 C11 H11 . . 120.0 ?
    C12 C11 H11 . . 120.0 ?
    N2 C12 C11 . . 124.4(5) ?
    N2 C12 H12 . . 117.8 ?
    C11 C12 H12 . . 117.8 ?
    C13 C13 C14 2_767 . 124.7(16) ?
    C13 C13 H13 2_767 . 117.5 ?
    C14 C13 H13 . . 117.6 ?
    N17 C14 C15 2_667 . 64.6(10) ?
    N17 C14 C18 2_667 . 52.3(10) ?
    C15 C14 C18 . . 116.2(10) ?
    N17 C14 C13 2_667 . 160.3(17) ?
    C15 C14 C13 . . 126.9(13) ?
    C18 C14 C13 . . 116.2(11) ?
    C16 C15 C14 . . 115.2(10) ?
    C16 C15 N17 . 2_667 58.1(6) ?
    C14 C15 N17 . 2_667 57.2(8) ?
    C16 C15 H15 . . 121.9 ?
    C14 C15 H15 . . 122.8 ?
    N17 C15 H15 2_667 . 179.9 ?
    C16 C15 H . 2_667 44.9(10) ?
    C14 C15 H . 2_667 157.2(16) ?
    N17 C15 H 2_667 2_667 102.3(13) ?
    H15 C15 H . 2_667 77.6 ?
    C18 C16 N17 2_667 . 53.2(10) ?
    C18 C16 C15 2_667 . 172.4(16) ?
    N17 C16 C15 . . 129.2(11) ?
    C18 C16 N17 2_667 2_667 116.9(11) ?
    N17 C16 N17 . 2_667 64.9(11) ?
    C15 C16 N17 . 2_667 64.5(9) ?
    C18 C16 H16 2_667 . 62.0 ?
    N17 C16 H16 . . 114.6 ?
    C15 C16 H16 . . 116.1 ?
    N17 C16 H16 2_667 . 176.3 ?
    C18 C16 H 2_667 2_667 125.1(15) ?
    N17 C16 H . 2_667 168(3) ?
    C15 C16 H . 2_667 54.4(13) ?
    N17 C16 H 2_667 2_667 118.0(18) ?
    H16 C16 H . 2_667 63.3 ?
    C18 N17 C14 2_667 2_667 65.8(8) ?
    C18 N17 C16 2_667 . 63.3(7) ?
    C14 N17 C16 2_667 . 128.9(12) ?
    C18 N17 C16 2_667 2_667 168(3) ?
    C14 N17 C16 2_667 2_667 115.6(11) ?
    C16 N17 C16 . 2_667 115.1(11) ?
    C18 N17 C15 2_667 2_667 123.2(12) ?
    C14 N17 C15 2_667 2_667 58.2(7) ?
    C16 N17 C15 . 2_667 172.1(15) ?
    C16 N17 C15 2_667 2_667 57.5(7) ?
    C18 N17 N17 2_667 2_667 120.1(14) ?
    C14 N17 N17 2_667 2_667 171(3) ?
    C16 N17 N17 . 2_667 58.0(7) ?
    C16 N17 N17 2_667 2_667 57.1(7) ?
    C15 N17 N17 2_667 2_667 114.5(11) ?
    N17 C18 C16 2_667 2_667 63.5(7) ?
    N17 C18 C14 2_667 . 61.9(9) ?
    C16 C18 C14 2_667 . 125.2(12) ?
    N17 C18 H18 2_667 . 176.4 ?
    C16 C18 H18 2_667 . 117.6 ?
    C14 C18 H18 . . 117.2 ?
loop_
    _geom_torsion_atom_site_label_1
    _geom_torsion_atom_site_label_2
    _geom_torsion_atom_site_label_3
    _geom_torsion_atom_site_label_4
    _geom_torsion_site_symmetry_1
    _geom_torsion_site_symmetry_2
    _geom_torsion_site_symmetry_3
    _geom_torsion_site_symmetry_4
    _geom_torsion
    _geom_torsion_publ_flag
    C5 N1 C1 C2 . . . . 1.2(10) ?
    Cu1 N1 C1 C2 . . . . -178.1(5) ?
    N1 C1 C2 C3 . . . . 1.1(11) ?
    C1 C2 C3 C4 . . . . -2.4(9) ?
    C1 C2 C3 C6 . . . . 178.5(6) ?
    C2 C3 C4 C5 . . . . 1.4(10) ?
    C6 C3 C4 C5 . . . . -179.5(6) ?
    C1 N1 C5 C4 . . . . -2.3(10) ?
    Cu1 N1 C5 C4 . . . . 177.0(5) ?
    C3 C4 C5 N1 . . . . 1.0(11) ?
    C2 C3 C6 C6 . . . 2_766 -172.0(8) ?
    C4 C3 C6 C6 . . . 2_766 8.9(12) ?
    C12 N2 C8 C9 . . . . -2.1(11) ?
    Cu1 N2 C8 C9 . . . . 169.2(6) ?
    N2 C8 C9 C10 . . . . 0.4(13) ?
    C8 C9 C10 C11 . . . . 0.9(11) ?
    C8 C9 C10 C7 . . . . -179.2(7) ?
    C7 C7 C10 C11 2_577 . . . 1.9(12) ?
    C7 C7 C10 C9 2_577 . . . -178.0(8) ?
    C9 C10 C11 C12 . . . . -0.5(9) ?
    C7 C10 C11 C12 . . . . 179.6(6) ?
    C8 N2 C12 C11 . . . . 2.6(10) ?
    Cu1 N2 C12 C11 . . . . -169.2(5) ?
    C10 C11 C12 N2 . . . . -1.3(10) ?
    C13 C13 C14 N17 2_767 . . 2_667 -163(4) ?
    C13 C13 C14 C15 2_767 . . . -43(5) ?
    C13 C13 C14 C18 2_767 . . . 147(3) ?
    N17 C14 C15 C16 2_667 . . . -2.9(18) ?
    C18 C14 C15 C16 . . . . 5.8(16) ?
    C13 C14 C15 C16 . . . . -164.1(18) ?
    C18 C14 C15 N17 . . . 2_667 8.7(18) ?
    C13 C14 C15 N17 . . . 2_667 -161(2) ?
    C14 C15 C16 N17 . . . . -1(2) ?
    N17 C15 C16 N17 2_667 . . . -4(3) ?
    C14 C15 C16 N17 . . . 2_667 2.9(18) ?
    C15 C16 N17 C18 . . . 2_667 171(2) ?
    N17 C16 N17 C18 2_667 . . 2_667 167(3) ?
    C18 C16 N17 C14 2_667 . . 2_667 6(2) ?
    C15 C16 N17 C14 . . . 2_667 177(2) ?
    N17 C16 N17 C14 2_667 . . 2_667 173(5) ?
    C18 C16 N17 C16 2_667 . . 2_667 -167(3) ?
    C15 C16 N17 C16 . . . 2_667 4(3) ?
    N17 C16 N17 C16 2_667 . . 2_667 0.0010(10)
                                             ?
    C18 C16 N17 N17 2_667 . . 2_667 -167(3) ?
    C15 C16 N17 N17 . . . 2_667 4(3) ?
    C15 C14 C18 N17 . . . 2_667 -10(2) ?
    C13 C14 C18 N17 . . . 2_667 161(2) ?
    N17 C14 C18 C16 2_667 . . 2_667 -5(2) ?
    C15 C14 C18 C16 . . . 2_667 -15(3) ?
    C13 C14 C18 C16 . . . 2_667 156(2) ?
_shelx_space_group_comment     ?
_shelx_estimated_absorpt_T_min     0.641
_shelx_estimated_absorpt_T_max     0.818
_shelx_hkl_file
;
   0   0   1 2399.28    9.46
   0   0   1 2419.37    9.53
   0   0   2  145.95    5.63
   0   0  -2  147.59    5.73
   0   0   2  140.94    6.29
   0   0  -2  153.35    6.37
   0   0  -2  144.60    5.94
   0   0   2  146.46    6.04
   0   0   2  141.73    6.01
   0   0  -2  138.54    6.08
   0   0  -2  140.08    5.95
   0   0   2  135.27    5.91
   0   0  -2  138.20    5.90
   0   0   2  134.13    5.89
   0   0   3 2774.37   89.71
   0   0   3 2671.18   90.66
   0   0  -3 2691.69   89.79
   0   0  -3 2653.91   90.04
   0   0   3 2699.47   90.20
   0   0  -3 2669.33   90.64
   0   0  -3 2724.33   90.39
   0   0   3 2704.29   90.15
   0   0   3 2682.51   90.03
   0   0   3 2663.48   90.00
   0   0  -3 2810.49   90.22
   0   0  -3 2698.45   90.20
   0   0  -4  432.13   15.95
   0   0   4  435.26   15.80
   0   0   4  438.51   17.21
   0   0  -4  420.55   17.10
   0   0   4  410.85   16.48
   0   0  -4  436.24   16.28
   0   0  -4  427.91   16.74
   0   0   4  422.24   16.32
   0   0  -4  436.37   16.55
   0   0   4  430.72   16.19
   0   0  -4  417.84   16.38
   0   0   4  450.71   16.34
   0   0   5    8.17    2.71
   0   0   5   12.75    3.94
   0   0  -5    9.56    2.51
   0   0   5   14.73    2.53
   0   0  -5   14.35    3.02
   0   0  -5   10.71    3.63
   0   0  -5   10.83    3.17
   0   0   5   17.99    3.54
   0   0  -5   15.39    3.25
   0   0   5    8.31    2.90
   0   0  -5   17.58    3.63
   0   0   5    8.26    3.33
   0   0   5   15.41    3.13
   0   0   5   14.71    2.90
   0   0  -5   13.19    3.13
   0   0  -6  146.00    7.37
   0   0   6  164.58    9.30
   0   0  -6  141.85    7.67
   0   0  -6  139.71    8.94
   0   0   6  143.06    8.18
   0   0  -6  143.19    8.45
   0   0   6  142.62    8.38
   0   0   6  161.08    8.59
   0   0  -6  134.42    7.97
   0   0   6  147.12    7.56
   0   0  -6  148.85    8.24
   0   0   6  155.93    7.77
   0   0  -6  147.17    8.21
   0   0   7   -9.22    4.39
   0   0  -7   -4.28    3.48
   0   0  -7    1.41    4.24
   0   0   7    0.56    3.56
   0   0   7   -1.79    3.33
   0   0  -7   -1.10    3.26
   0   0  -7    0.62    3.70
   0   0   7    3.55    3.66
   0   0  -7   -0.53    3.28
   0   0   8  166.96   11.26
   0   0   8  199.24   10.91
   0   0  -8  180.23   11.48
   0   0  -8  176.42   10.93
   0   0   8  181.69   10.92
   0   0   8  180.77   10.85
   0   0  -8  192.24   10.67
   0   0  -8  192.90   10.52
   0   0   9  189.50   12.22
   0   0   9  147.71   10.38
   0   0   9  167.97   11.02
   0   0  -9  146.63   10.50
   0   0  -9  177.82   12.12
   0   0  10   -1.05    5.48
   0   0 -10   -1.82    5.00
   0   0 -10   -1.05    5.93
   0   0  11   11.65    6.57
   0   0 -11   11.69    6.75
   0  -1  11    3.31    5.80
   0   1 -11   -2.26    6.52
   0  -1  10    2.98    5.45
   0   1 -10    6.16    4.99
   0  -1  10    0.87    4.54
   0   1 -10    1.02    5.49
   0  -1   9   -0.88    5.11
   0   1  -9   -0.90    5.44
   0  -1   9    4.70    4.55
   0   1  -9   -0.78    4.45
   0   1  -8  101.61    7.75
   0  -1   8   95.73    8.36
   0  -1   8  106.99    8.19
   0   1  -8  116.98    9.06
   0   1  -8  119.21    8.50
   0  -1   8  117.04    7.93
   0  -1   8   95.77    7.58
   0   1  -8  121.73    8.04
   0  -1   7  384.33   17.00
   0  -1   7  371.04   16.62
   0   1  -7  400.29   17.45
   0   1  -7  369.45   16.50
   0  -1   7  340.96   15.76
   0  -1   7  356.67   15.88
   0   1  -7  367.01   15.98
   0   1  -7  377.01   16.14
   0   1  -6   32.35    3.16
   0  -1   6   25.15    4.34
   0  -1   6   27.28    3.80
   0   1  -6   25.62    4.03
   0   1  -6   31.31    4.84
   0  -1   6   35.14    4.57
   0   1  -6   30.46    4.37
   0  -1   6   27.10    3.49
   0  -1   6   28.56    3.76
   0   1  -6   34.33    4.34
   0  -1   6   24.59    3.72
   0  -1   5  423.47   16.85
   0   1  -5  404.57   16.21
   0  -1   5  399.65   14.86
   0   1  -5  420.11   15.24
   0  -1   5  397.81   16.62
   0   1  -5  391.03   16.03
   0   1  -5  403.00   16.95
   0   1  -5  412.39   16.58
   0  -1   5  401.51   15.86
   0  -1   5  402.35   15.95
   0  -1   5  408.28   15.90
   0   1  -5  410.92   16.28
   0  -1   5  407.85   15.86
   0  -1   5  402.88   15.83
   0   1  -5  417.68   16.33
   0   1  -4 2936.93   95.22
   0  -1   4 2798.44   94.94
   0   1  -4 2911.48   96.14
   0  -1   4 2840.01   96.43
   0   1  -4 2903.42   96.65
   0  -1   4 2868.16   96.53
   0   1  -4 2805.99   96.07
   0   1  -4 2851.33   96.33
   0  -1   4 2844.34   95.70
   0  -1   4 2906.48   95.76
   0  -1   4 2889.15   95.99
   0   1  -4 2950.30   96.27
   0  -1   4 2878.76   95.93
   0  -1   4 2803.16   95.92
   0   1  -4 2878.82   96.16
   0   1  -3 1577.29   54.15
   0  -1   3 1583.17   54.34
   0  -1   3 1601.73   53.37
   0   1  -3 1725.77   53.60
   0  -1   3 1618.17   54.61
   0   1  -3 1542.49   54.54
   0   1  -3 1644.57   54.40
   0  -1   3 1563.71   53.73
   0  -1   3 1598.58   54.18
   0   1  -3 1587.45   54.36
   0  -1   3 1602.84   53.78
   0  -1   3 1589.30   54.12
   0   1  -3 1650.35   54.36
   0   1  -3 1608.68   54.14
   0   1  -3 1572.16   54.11
   0   1  -3 1594.16   54.33
   0  -1   3 1574.08   54.14
   0  -1   2  406.09   14.47
   0   1  -2  414.12   14.45
   0  -1   2  411.06   14.01
   0   1  -2  397.59   14.00
   0  -1   2  407.41   14.83
   0   1  -2  401.66   14.81
   0   1  -2  414.83   14.70
   0  -1   2  407.54   14.00
   0  -1   2  395.41   13.99
   0  -1   2  416.55   14.61
   0   1  -2  415.55   14.70
   0   1  -2  419.68   14.64
   0   1  -2  397.06   14.57
   0   1  -2  398.78   14.67
   0   1  -1  463.40    4.60
   0  -1   1  278.57    3.74
   0   1  -1  407.22    5.09
   0  -1   1  355.25    5.08
   0  -1   1  348.91    5.05
   0   1   0    0.39    0.96
   0  -1   0   -0.34    1.13
   0  -1   0    1.21    1.03
   0  -1   0    0.61    0.93
   0  -1   0    1.02    1.03
   0   1   1  110.67    4.62
   0   1   1  105.07    4.67
   0   1   1  102.06    4.60
   0  -1  -1  106.87    4.56
   0  -1  -1   98.78    4.78
   0  -1  -1  106.94    4.78
   0   1   1  103.53    4.70
   0   1   1  103.12    4.53
   0  -1  -1  103.31    4.59
   0  -1  -1   99.12    4.48
   0   1   1   92.37    4.56
   0  -1  -2 1332.10   46.38
   0  -1  -2 1426.38   46.34
   0   1   2 1330.08   46.17
   0   1   2 1433.03   46.66
   0  -1  -2 1302.99   46.57
   0  -1  -2 1394.64   45.61
   0   1   2 1397.65   45.66
   0   1   2 1310.62   46.26
   0  -1  -2 1389.20   46.53
   0   1   2 1372.42   46.36
   0  -1  -2 1353.52   46.40
   0   1   2 1373.71   46.12
   0  -1  -2 1348.03   46.18
   0   1   2 1383.46   46.13
   0  -1  -2 1350.93   46.20
   0   1   3   37.31    3.97
   0  -1  -3   45.30    3.72
   0   1   3   43.59    3.46
   0  -1  -3   41.12    3.86
   0   1   3   48.31    3.65
   0  -1  -3   43.15    4.33
   0  -1  -3   45.50    3.15
   0   1   3   47.66    3.27
   0  -1  -3   48.38    3.83
   0  -1  -3   45.66    4.05
   0   1   3   45.75    3.77
   0   1   3   41.43    3.42
   0  -1  -3   46.94    3.78
   0  -1  -3   45.44    3.78
   0   1   4  214.06   10.33
   0  -1  -4  212.42    9.35
   0  -1  -4  214.25    9.77
   0   1   4  223.54    9.19
   0   1   4  206.67    9.00
   0  -1  -4  210.94    8.79
   0  -1  -4  191.68   10.03
   0  -1  -4  201.74    9.67
   0   1   4  201.89    9.37
   0  -1  -4  186.61    9.67
   0   1   4  212.29    9.18
   0   1   4  217.33    9.16
   0  -1  -4  213.34    9.51
   0  -1  -4  219.41    9.54
   0  -1  -5  421.95   16.07
   0   1   5  344.95   16.78
   0   1   5  423.35   15.66
   0  -1  -5  407.51   15.43
   0  -1  -5  417.71   17.30
   0   1   5  408.15   15.83
   0   1   5  378.26   16.75
   0  -1  -5  380.17   16.65
   0   1   5  411.67   16.96
   0   1   5  399.47   16.04
   0  -1  -5  395.86   16.45
   0   1   5  398.28   15.70
   0  -1  -5  398.05   16.24
   0   1   5  397.72   15.71
   0  -1  -5  389.92   16.13
   0  -1  -6    2.89    2.70
   0   1   6    4.56    4.26
   0  -1  -6    0.96    2.96
   0  -1  -6    3.20    4.04
   0   1   6    5.60    2.68
   0   1   6    5.89    3.85
   0   1   6    7.10    3.96
   0  -1  -6    6.27    3.59
   0  -1  -6    0.52    2.79
   0  -1  -6    2.88    3.10
   0   1   7  232.94   13.22
   0  -1  -7  247.74   13.36
   0   1   7  261.21   11.88
   0  -1  -7  238.65   12.21
   0  -1  -7  239.53   12.65
   0   1   7  215.64   12.51
   0   1   7  242.38   12.86
   0  -1  -7  252.41   12.13
   0  -1  -7  232.44   11.77
   0   1   8  268.91   15.17
   0  -1  -8  260.06   14.43
   0   1   8  254.84   14.46
   0   1   8  313.80   15.13
   0  -1  -8  273.48   13.90
   0  -1  -8  305.23   15.67
   0   1   9   64.75    8.11
   0   1   9   57.83    7.35
   0  -1  -9   45.54    6.82
   0   1   9   60.13    7.26
   0  -1  -9   61.19    8.13
   0   1  10   34.57    7.60
   0   1  10   25.99    6.54
   0   1  10   27.11    6.17
   0  -1 -10   23.23    7.41
   0   1  11    8.59    6.64
   0  -1 -11   18.27    6.76
   0  -2  12   -1.15    5.80
   0   2 -12    2.43    6.22
   0  -2  11   61.27    8.18
   0  -2  11   70.83    8.40
   0   2 -11   64.33    9.02
   0  -2  10   20.46    6.23
   0   2 -10   29.42    6.09
   0  -2  10   17.54    5.94
   0   2 -10   21.97    6.42
   0  -2   9  120.64    9.32
   0  -2   9  104.79    8.84
   0   2  -9  122.55    9.51
   0   2  -9   95.06    8.28
   0  -2   8  803.53   32.21
   0   2  -8  837.05   32.67
   0  -2   8  775.37   32.10
   0   2  -8  812.76   31.94
   0   2  -8  833.09   31.54
   0   2  -8  827.07   31.54
   0  -2   7  512.48   21.75
   0  -2   7  501.02   21.97
   0   2  -7  557.19   22.44
   0   2  -7  555.95   22.02
   0  -2   7  519.41   20.44
   0  -2   7  500.32   20.30
   0   2  -7  558.61   21.59
   0   2  -7  516.08   21.38
   0   2  -6   43.04    3.47
   0   2  -6   51.40    4.99
   0  -2   6   46.25    5.06
   0  -2   6   35.66    4.77
   0   2  -6   37.56    5.02
   0  -2   6   43.82    3.87
   0   2  -6   44.08    4.83
   0  -2   6   54.18    4.09
   0   2  -6   39.80    4.15
   0   2  -6   44.53    4.69
   0   2  -6   33.84    3.89
   0   2  -5 1993.28   64.21
   0   2  -5 1918.39   65.06
   0  -2   5 1848.23   63.83
   0  -2   5 1907.94   65.48
   0   2  -5 1880.33   66.07
   0  -2   5 1865.22   66.09
   0   2  -5 1901.69   65.45
   0  -2   5 1858.03   64.32
   0  -2   5 1982.48   65.21
   0   2  -5 1880.60   65.68
   0  -2   5 1880.61   64.35
   0   2  -5 1903.36   65.64
   0   2  -5 1966.74   65.72
   0   2  -5 1988.13   65.25
   0   2  -5 1885.77   65.18
   0   2  -4  651.77   22.79
   0   2  -4  663.33   23.49
   0  -2   4  663.84   22.74
   0  -2   4  636.64   23.73
   0  -2   4  658.49   24.54
   0   2  -4  644.87   24.30
   0   2  -4  640.90   23.98
   0   2  -4  671.85   24.15
   0  -2   4  663.72   22.78
   0  -2   4  656.32   22.77
   0  -2   4  637.40   23.80
   0   2  -4  662.84   24.23
   0   2  -4  654.10   23.86
   0   2  -4  635.76   23.79
   0   2  -4  659.13   24.20
   0  -2   3  592.27   20.39
   0   2  -3  563.01   20.41
   0  -2   3  577.87   20.80
   0   2  -3  602.83   20.69
   0  -2   3  574.36   21.63
   0   2  -3  586.43   21.61
   0   2  -3  586.27   21.41
   0  -2   3  588.11   19.94
   0  -2   3  599.85   21.22
   0  -2   3  581.90   19.93
   0  -2   3  592.53   21.55
   0  -2   3  617.44   21.61
   0   2  -3  584.61   21.28
   0   2  -3  585.05   21.33
   0   2  -2 1750.61   57.01
   0  -2   2 1721.16   57.32
   0   2  -2 1733.06   57.40
   0  -2   2 1712.14   57.01
   0   2  -2 1670.54   57.75
   0   2  -2 1646.86   58.14
   0  -2   2 1696.25   57.95
   0  -2   2 1728.90   57.80
   0   2  -2 1722.89   57.95
   0   2  -2 1728.17   57.97
   0   2  -2 1744.01   57.99
   0  -2   2 1734.05   58.18
   0  -2   2 1727.37   58.15
   0   2  -1  310.28   11.45
   0  -2   1  297.48   11.36
   0  -2   1  314.24   11.26
   0   2  -1  312.09   11.22
   0  -2   1  309.61   11.87
   0   2  -1  296.10   11.63
   0  -2   1  312.78   11.91
   0  -2   1  306.92   11.93
   0   2   0    2.86    1.10
   0  -2   0    4.49    1.34
   0   2   0    5.55    2.20
   0  -2   0    4.96    1.06
   0  -2   0    5.81    2.63
   0   2   0    2.95    0.91
   0  -2   0    4.92    2.45
   0   2   0    1.33    1.83
   0  -2   0    7.87    2.26
   0  -2   0    6.20    2.45
   0   2   0    4.27    2.32
   0   2   0    8.11    2.36
   0   2   1 1274.04   44.57
   0  -2  -1 1353.90   44.51
   0  -2  -1 1332.55   44.05
   0   2   1 1267.04   44.06
   0  -2  -1 1308.17   44.86
   0  -2  -1 1295.88   44.69
   0   2   1 1204.58   44.43
   0   2   1 1338.94   44.38
   0   2   1 1246.80   44.30
   0  -2  -1 1322.43   44.46
   0  -2  -1 1249.07   44.42
   0   2   2  259.12   11.20
   0   2   2  272.91   11.32
   0  -2  -2  245.58   10.88
   0   2   2  283.62   11.14
   0  -2  -2  279.86    9.52
   0  -2  -2  259.66   11.57
   0   2   2  271.94    9.52
   0   2   2  271.21   11.15
   0   2   2  273.60   11.21
   0  -2  -2  265.14   11.41
   0   2   2  283.38   10.96
   0  -2  -2  261.41   10.96
   0   2   2  290.05   11.01
   0  -2  -2  274.48   11.14
   0   2   3  577.53   21.34
   0   2   3  588.28   21.05
   0  -2  -3  559.59   21.11
   0   2   3  562.74   21.57
   0   2   3  572.89   19.76
   0  -2  -3  574.99   21.81
   0  -2  -3  559.28   19.66
   0   2   3  572.58   21.09
   0  -2  -3  533.87   21.47
   0   2   3  547.16   21.12
   0   2   3  586.91   20.90
   0   2   3  576.48   20.87
   0  -2  -3  573.50   21.09
   0  -2  -3  561.05   21.12
   0  -2  -4 1505.00   51.49
   0   2   4 1496.52   51.04
   0   2   4 1467.98   52.07
   0   2   4 1454.37   51.40
   0  -2  -4 1412.49   49.81
   0   2   4 1484.00   50.07
   0  -2  -4 1464.50   52.16
   0   2   4 1531.81   51.35
   0   2   4 1502.27   51.21
   0  -2  -4 1503.73   51.97
   0   2   4 1413.23   50.77
   0  -2  -4 1500.79   51.31
   0   2   4 1502.18   50.90
   0  -2  -4 1500.44   51.33
   0   2   5  433.86   17.94
   0   2   5  448.29   17.45
   0   2   5  443.61   19.00
   0   2   5  449.24   16.81
   0  -2  -5  433.59   18.84
   0   2   5  415.11   18.74
   0  -2  -5  434.06   18.58
   0   2   5  410.13   18.68
   0   2   5  449.14   17.42
   0   2   5  445.60   17.41
   0  -2  -5  451.63   17.93
   0  -2  -5  442.11   17.95
   0   2   6    9.86    4.56
   0   2   6    7.21    3.38
   0  -2  -6    7.77    4.86
   0  -2  -6    7.64    4.02
   0   2   6   10.90    4.28
   0   2   6   11.53    4.34
   0  -2  -6    6.28    3.36
   0  -2  -6   13.54    3.80
   0   2   7  233.30   13.52
   0  -2  -7  276.16   14.29
   0  -2  -7  246.55   13.20
   0   2   7  227.84   13.34
   0   2   7  235.40   13.48
   0  -2  -7  242.49   12.29
   0  -2  -7  243.55   12.32
   0   2   8   61.73    7.87
   0  -2  -8   65.08    7.45
   0   2   8   53.19    7.35
   0   2   8   71.07    7.92
   0  -2  -8   66.98    8.29
   0   2   9   13.70    6.53
   0   2   9   20.36    6.05
   0   2   9   10.72    5.50
   0  -2  -9    5.51    5.10
   0  -2  -9   13.60    5.67
   0   2  10   26.97    7.34
   0   2  10   24.59    6.87
   0   2  10   27.63    7.15
   0  -2 -10   18.60    6.59
   0  -3  12   75.48    9.28
   0   3 -12   53.03    8.71
   0  -3  12   60.95    8.98
   0  -3  11   82.94    8.66
   0   3 -11   63.91    7.98
   0   3 -11   91.39    9.71
   0  -3  11   79.70    8.93
   0  -3  10    0.87    5.12
   0  -3  10    1.94    5.20
   0   3 -10   -3.96    5.79
   0   3 -10    4.33    4.59
   0  -3   9  172.41   11.11
   0   3  -9  203.08   12.23
   0  -3   9  174.45   11.70
   0   3  -9  172.51   11.18
   0   3  -9  192.49   11.39
   0   3  -9  169.15   10.88
   0  -3   8  339.51   15.78
   0   3  -8  322.98   16.37
   0  -3   8  312.63   16.34
   0   3  -8  338.94   16.07
   0   3  -8  341.78   15.89
   0   3  -8  328.33   15.61
   0  -3   7   45.39    5.75
   0   3  -7   43.64    5.82
   0   3  -7   45.14    5.15
   0  -3   7   31.99    4.76
   0   3  -7   37.28    4.83
   0   3  -7   39.90    5.17
   0   3  -6  405.64   16.04
   0   3  -6  405.45   15.19
   0  -3   6  381.88   16.44
   0   3  -6  386.84   17.32
   0  -3   6  411.60   17.78
   0   3  -6  407.92   17.22
   0   3  -6  402.80   17.18
   0   3  -6  398.34   17.09
   0   3  -5  223.03    9.64
   0  -3   5  232.03   10.02
   0  -3   5  216.43    8.96
   0   3  -5  220.48    9.13
   0  -3   5  219.76   11.09
   0   3  -5  226.17   10.96
   0  -3   5  220.93   10.13
   0  -3   5  220.52    8.62
   0   3  -5  222.58   10.70
   0  -3   5  215.81    8.59
   0   3  -5  219.46   10.27
   0   3  -5  226.66   10.95
   0   3  -5  221.22   10.82
   0   3  -5  219.64   10.25
   0  -3   4  189.72    7.57
   0   3  -4  187.94    7.69
   0   3  -4  172.05    7.68
   0  -3   4  186.19    7.89
   0   3  -4  177.19    8.95
   0  -3   4  168.28    9.00
   0   3  -4  167.98    8.77
   0  -3   4  187.01    8.58
   0  -3   4  169.35    6.53
   0  -3   4  172.11    6.53
   0  -3   4  182.16    9.20
   0   3  -4  183.58    8.64
   0   3  -4  169.63    8.48
   0  -3   4  180.83    9.17
   0   3  -3  628.98   22.82
   0   3  -3  649.90   22.27
   0  -3   3  647.66   22.33
   0  -3   3  639.50   22.77
   0   3  -3  661.12   23.80
   0   3  -3  663.63   23.48
   0   3  -3  631.15   23.84
   0  -3   3  648.52   23.79
   0  -3   3  674.45   23.50
   0   3  -3  644.24   23.73
   0   3  -3  620.27   23.58
   0  -3   3  630.41   24.00
   0  -3   3  642.51   24.06
   0   3  -3  630.20   23.59
   0  -3   2   27.52    3.01
   0   3  -2   12.79    3.47
   0   3  -2   31.17    3.19
   0   3  -2   21.69    3.50
   0  -3   2   22.83    4.00
   0   3  -2   29.43    2.83
   0  -3   2   25.54    1.62
   0  -3   2   29.84    2.95
   0   3  -2   24.64    1.53
   0  -3   2   28.61    3.92
   0  -3   2   27.38    3.27
   0  -3   2   25.86    3.81
   0   3  -2   28.41    3.63
   0   3  -2   19.05    3.26
   0   3  -2   25.69    3.55
   0  -3   1 1550.85   55.84
   0   3  -1 1646.80   56.15
   0  -3   1 1584.95   56.52
   0   3  -1 1749.32   56.43
   0   3  -1 1699.64   55.34
   0  -3   1 1694.55   55.42
   0   3  -1 1634.97   56.32
   0  -3   1 1619.87   56.53
   0  -3   1 1649.05   56.58
   0  -3   0 2289.37   78.79
   0   3   0 2372.91   79.09
   0   3   0 2479.24   77.74
   0  -3   0 2288.19   77.66
   0   3   0 2330.06   77.37
   0  -3   0 2183.00   79.42
   0   3   0 2343.23   79.13
   0  -3   0 2366.00   77.39
   0   3   0 2324.74   78.88
   0  -3   0 2319.98   79.13
   0   3   0 2374.61   78.92
   0  -3   0 2320.92   79.11
   0  -3   0 2378.82   79.22
   0   3   0 2353.37   78.92
   0   3   1  333.10   13.43
   0  -3  -1  334.93   12.28
   0   3   1  296.25   12.22
   0  -3  -1  336.63   13.81
   0  -3  -1  312.00   13.38
   0   3   1  320.73   13.17
   0   3   1  340.70   13.08
   0   3   1  329.23   13.04
   0  -3  -1  313.37   13.15
   0  -3  -1  317.72   13.15
   0   3   2  176.38    9.20
   0   3   2  196.57    8.77
   0  -3  -2  164.23    8.26
   0   3   2  210.20    9.01
   0  -3  -2  185.82    9.65
   0  -3  -2  185.77    9.44
   0   3   2  191.93    9.09
   0   3   2  187.73    8.82
   0  -3  -2  193.03    8.98
   0   3   2  200.68    8.81
   0  -3  -2  182.88    8.94
   0  -3  -3  855.79   30.74
   0   3   3  872.12   31.54
   0   3   3  828.84   31.21
   0   3   3  813.96   30.72
   0  -3  -3  852.35   31.86
   0   3   3  859.38   28.60
   0  -3  -3  829.36   28.55
   0   3   3  865.88   30.98
   0  -3  -3  853.17   31.67
   0   3   3  869.70   31.01
   0  -3  -3  884.78   31.12
   0   3   3  884.18   30.73
   0   3   3  856.44   30.66
   0  -3  -3  859.26   31.06
   0   3   4  409.38   17.55
   0   3   4  419.21   17.32
   0  -3  -4  448.89   18.38
   0  -3  -4  418.45   17.81
   0   3   4  424.49   16.60
   0   3   4  419.44   16.47
   0  -3  -4  364.09   16.57
   0  -3  -4  399.93   16.90
   0   3   5    2.79    3.56
   0   3   5    2.58    3.66
   0  -3  -5    4.12    3.77
   0  -3  -5   -3.80    3.73
   0   3   5    8.04    4.33
   0   3   5    8.08    4.38
   0  -3  -5    4.63    3.33
   0  -3  -5    5.18    3.39
   0   3   6   17.73    3.89
   0   3   6   23.48    5.75
   0  -3  -6   20.51    5.47
   0  -3  -6   25.13    5.14
   0   3   6   23.95    5.24
   0   3   6   13.07    4.84
   0  -3  -6   22.78    4.32
   0  -3  -6   26.10    4.58
   0   3   7    2.62    5.03
   0   3   7    6.99    5.30
   0  -3  -7    6.45    5.24
   0   3   7   -0.87    4.69
   0  -3  -7    8.06    5.24
   0   3   8    4.96    5.81
   0   3   8    9.68    5.51
   0   3   8   16.56    5.41
   0  -3  -8   16.14    5.74
   0  -3  -8   17.14    6.08
   0   3   9    1.11    5.89
   0  -3  -9    6.90    5.59
   0   3   9   -5.34    5.46
   0   3   9    6.44    6.32
   0  -3  -9   -4.49    6.07
   0   3  10    4.90    6.26
   0  -3 -10   -1.24    6.20
   0   3  10   -3.49    6.38
   0   3  10    2.34    6.26
   0   4 -12   76.00    9.69
   0  -4  12   64.83    9.49
   0   4 -11    9.89    6.39
   0  -4  11    5.55    6.10
   0   4 -11   12.56    6.06
   0   4 -10  107.21    9.83
   0  -4  10  107.68   10.03
   0   4 -10  114.50    9.54
   0  -4   9   83.06    7.39
   0   4  -9   78.40    7.39
   0  -4   9   80.90    8.66
   0   4  -9   73.94    8.25
   0   4  -9   87.07    8.03
   0   4  -9   82.97    7.69
   0  -4   8   -2.47    4.67
   0   4  -8   -1.58    4.70
   0   4  -8   -2.18    4.10
   0  -4   8    1.20    3.74
   0   4  -8    4.37    3.97
   0   4  -8   -2.15    4.00
   0  -4   7  230.44   11.16
   0   4  -7  207.66   11.99
   0  -4   7  245.99   12.87
   0   4  -7  220.26   11.86
   0   4  -7  213.56   11.84
   0   4  -7  240.66   12.30
   0  -4   6   54.66    6.09
   0   4  -6   52.96    5.71
   0   4  -6   56.28    4.13
   0  -4   6   63.48    4.85
   0   4  -6   50.51    5.51
   0   4  -6   61.37    6.10
   0   4  -6   52.45    5.54
   0   4  -5  119.07    5.99
   0   4  -5  111.84    5.67
   0  -4   5   97.47    5.74
   0  -4   5  105.24    7.41
   0   4  -5  106.62    7.31
   0   4  -5  110.73    7.30
   0  -4   5  110.07    7.41
   0  -4   5  126.58    7.82
   0   4  -4 3091.15  104.77
   0  -4   4 3156.95  104.95
   0  -4   4 3163.00  105.49
   0   4  -4 3128.03  105.72
   0   4  -4 3091.65  106.94
   0   4  -4 3229.16  107.25
   0  -4   4 3125.75  107.02
   0   4  -4 3301.44  106.49
   0   4  -4 3095.98  106.86
   0  -4   4 3244.21  106.45
   0  -4   4 3267.68  107.53
   0   4  -4 3214.90  106.65
   0  -4   4 3111.65  107.37
   0   4  -4 3144.70  106.69
   0   4  -3 1467.48   49.64
   0  -4   3 1509.24   51.02
   0  -4   3 1480.48   49.68
   0   4  -3 1498.07   51.30
   0  -4   3 1398.08   51.62
   0   4  -3 1588.43   52.00
   0   4  -3 1644.14   52.74
   0   4  -3 1509.28   51.35
   0  -4   3 1478.59   51.50
   0   4  -3 1534.66   52.20
   0  -4   3 1508.20   52.59
   0   4  -3 1487.21   51.91
   0  -4   3 1492.59   52.54
   0   4  -3 1431.34   51.87
   0  -4   2    3.28    2.43
   0   4  -2    7.18    2.66
   0  -4   2    8.43    3.79
   0   4  -2    1.30    2.25
   0  -4   2    4.35    2.49
   0   4  -2    4.12    3.10
   0   4  -2    2.52    1.14
   0   4  -2    1.72    1.10
   0   4  -2    4.53    3.10
   0   4  -2    3.17    3.33
   0  -4   2   -0.34    2.68
   0  -4   2   -0.45    3.49
   0  -4   2    4.91    3.76
   0   4  -2    3.78    2.91
   0   4  -1 1730.75   60.41
   0  -4   1 1781.41   60.11
   0   4  -1 1685.94   58.19
   0   4  -1 1774.69   58.17
   0   4  -1 1656.55   60.32
   0   4  -1 1823.37   59.05
   0  -4   1 1814.92   61.23
   0  -4   1 1718.76   59.09
   0   4  -1 1790.26   60.72
   0   4  -1 1841.80   60.32
   0  -4   1 1907.31   61.16
   0  -4   1 1768.83   60.95
   0  -4   0 1633.62   54.44
   0  -4   0 1600.22   52.94
   0   4   0 1556.87   52.88
   0   4   0 1608.63   54.86
   0   4   0 1558.84   52.47
   0  -4   0 1555.43   52.49
   0   4   0 1588.78   54.71
   0  -4   0 1530.20   55.22
   0  -4   0 1608.81   54.97
   0   4   0 1534.50   54.81
   0   4   0 1587.34   54.48
   0  -4   0 1572.30   54.94
   0   4   0 1637.17   54.56
   0   4   0 1627.07   54.56
   0  -4   0 1517.14   54.79
   0   4   1    4.10    3.47
   0  -4  -1    2.46    2.17
   0   4   1    5.67    2.31
   0   4   1    3.80    3.04
   0  -4  -1    0.51    3.65
   0   4   1    1.60    3.00
   0  -4  -1    1.86    3.48
   0   4   1    0.76    3.08
   0  -4  -1    1.74    3.20
   0   4   1    3.77    3.18
   0  -4  -1    3.04    3.17
   0   4   2  372.76   15.62
   0  -4  -2  345.98   14.08
   0   4   2  337.99   14.51
   0  -4  -2  364.78   15.99
   0   4   2  360.64   15.02
   0  -4  -2  365.90   15.74
   0   4   2  356.23   14.68
   0   4   2  335.74   14.65
   0  -4  -2  364.18   15.31
   0  -4  -2  369.63   15.29
   0   4   3  203.46   10.31
   0   4   3  220.51   11.03
   0  -4  -3  190.64    9.61
   0  -4  -3  212.03   11.47
   0  -4  -3  196.77   10.96
   0   4   3  215.87   10.02
   0  -4  -3  217.36   10.55
   0  -4  -3  215.96   10.57
   0   4   4   -1.17    3.89
   0   4   4   -1.22    3.46
   0  -4  -4   -0.70    4.19
   0   4   4    6.61    4.32
   0  -4  -4    3.26    3.93
   0   4   4   -2.65    4.26
   0  -4  -4    5.40    3.45
   0  -4  -4    4.91    3.59
   0   4   5  142.54    8.82
   0   4   5  104.31    8.38
   0  -4  -5  134.31    9.64
   0   4   5  118.31    8.96
   0   4   5  121.61    9.04
   0  -4  -5  136.28    9.07
   0  -4  -5  115.77    8.04
   0  -4  -5  103.75    7.77
   0   4   6   -2.86    4.27
   0   4   6    0.81    4.37
   0  -4  -6   -0.89    5.07
   0   4   6    5.17    4.73
   0   4   6    4.33    5.02
   0  -4  -6    3.24    4.94
   0  -4  -6   -1.30    3.79
   0  -4  -6    0.66    4.02
   0   4   7   14.82    5.39
   0  -4  -7    6.26    5.39
   0   4   7    2.89    5.56
   0   4   7   14.54    5.84
   0  -4  -7   10.91    5.59
   0   4   8   58.47    8.23
   0  -4  -8   45.00    7.41
   0   4   8   34.29    7.26
   0   4   8   42.61    7.79
   0  -4  -8   36.31    8.04
   0   4   9   -1.16    6.05
   0  -4  -9    3.63    6.19
   0   4   9    5.83    6.08
   0   4   9   -1.17    6.05
   0   5 -11   40.02    7.40
   0  -5  11   46.16    8.06
   0   5 -11   24.72    6.42
   0   5 -10   77.09    8.65
   0  -5  10   77.23    8.68
   0   5 -10   79.01    8.38
   0   5 -10   81.53    8.33
   0   5 -10   63.83    7.99
   0   5  -9   30.34    6.12
   0  -5   9    3.84    5.45
   0   5  -9   27.53    5.64
   0   5  -9   19.21    5.54
   0   5  -9   30.99    6.02
   0  -5   8  394.39   19.95
   0   5  -8  432.27   20.01
   0   5  -8  433.03   19.55
   0   5  -8  444.07   20.04
   0   5  -8  428.95   19.92
   0  -5   7  238.63   13.49
   0   5  -7  251.63   13.32
   0   5  -7  235.46   12.82
   0   5  -7  245.09   13.42
   0   5  -7  258.82   13.50
   0   5  -6   12.91    4.37
   0  -5   6   14.83    4.31
   0   5  -6    5.20    2.73
   0  -5   6    8.92    3.88
   0   5  -6   12.64    4.45
   0  -5   6    8.22    3.99
   0   5  -5  527.63   20.01
   0   5  -5  524.20   21.75
   0  -5   5  544.86   21.70
   0   5  -5  527.49   21.52
   0  -5   5  475.99   21.66
   0  -5   5  523.31   21.99
   0   5  -4  865.38   31.34
   0  -5   4  867.50   30.87
   0   5  -4  913.98   32.86
   0  -5   4  839.57   31.98
   0   5  -4  815.76   32.16
   0  -5   4  857.69   32.87
   0  -5   4  873.55   33.00
   0  -5   3   32.78    3.51
   0   5  -3   35.73    4.09
   0   5  -3   19.16    5.13
   0  -5   3   33.88    4.08
   0   5  -3   29.63    3.52
   0  -5   3   16.46    5.17
   0   5  -3   29.98    1.68
   0   5  -3   28.49    1.67
   0   5  -3   30.22    4.58
   0  -5   3   26.07    4.66
   0  -5   3   30.64    5.05
   0  -5   2  449.56   17.45
   0   5  -2  447.15   18.10
   0  -5   2  499.25   17.35
   0   5  -2  459.34   16.83
   0  -5   2  381.24   18.88
   0   5  -2  420.77   15.87
   0   5  -2  455.39   18.48
   0   5  -2  441.04   15.94
   0  -5   2  427.06   18.61
   0  -5   2  452.95   18.86
   0   5  -1  620.81   21.94
   0  -5   1  691.14   24.37
   0   5  -1  624.53   22.02
   0   5  -1  638.88   24.89
   0  -5   1  600.34   25.67
   0   5  -1  662.50   22.79
   0  -5   1  657.93   22.97
   0   5  -1  684.95   25.28
   0  -5   1  640.50   25.29
   0  -5   1  685.03   25.45
   0  -5   0   29.27    2.72
   0  -5   0   28.53    2.27
   0  -5   0   34.60    5.29
   0   5   0   28.95    2.56
   0   5   0   28.26    4.40
   0   5   0   30.07    4.68
   0  -5   0   31.73    4.68
   0  -5   0   31.67    4.67
   0   5   1   79.05    6.66
   0   5   1  106.92    5.62
   0  -5  -1   85.25    7.26
   0  -5  -1   83.76    6.87
   0  -5  -1   91.55    6.76
   0  -5  -1   82.01    6.69
   0   5   2   41.38    5.28
   0   5   2   36.15    4.01
   0  -5  -2   39.98    5.86
   0  -5  -2   42.17    5.32
   0  -5  -2   32.35    4.97
   0  -5  -2   28.83    4.64
   0   5   3   24.01    3.99
   0   5   3   14.04    4.34
   0  -5  -3   31.37    5.54
   0   5   3   12.97    4.31
   0  -5  -3   21.36    4.58
   0   5   3   22.14    4.59
   0  -5  -3   15.60    4.55
   0  -5  -3   17.87    4.37
   0   5   4  129.75    9.08
   0   5   4  122.41    8.41
   0  -5  -4  150.76   10.07
   0  -5  -4  101.21    8.60
   0   5   4  142.27    9.64
   0   5   4  108.22    8.83
   0  -5  -4  118.33    8.29
   0  -5  -4  128.55    8.58
   0   5   5   24.52    5.58
   0   5   5   40.99    6.18
   0  -5  -5   27.10    6.22
   0   5   5   29.04    5.92
   0   5   5   45.09    6.40
   0  -5  -5   26.46    5.71
   0  -5  -5   21.18    4.62
   0  -5  -5   29.02    5.52
   0   5   6    9.44    5.07
   0   5   6   17.31    5.11
   0   5   6    7.67    5.33
   0   5   6   13.35    5.83
   0  -5  -6   14.45    5.89
   0  -5  -6   16.94    6.01
   0   5   7   39.93    7.20
   0  -5  -7   36.36    6.82
   0   5   7   44.42    7.51
   0   5   7   34.03    7.24
   0  -5  -7   21.93    6.83
   0   5   8   16.36    6.35
   0   5   8   16.25    7.42
   0  -5  -8   12.73    6.53
   0   5   8   12.83    6.53
   0  -5  -8   13.20    6.93
   0   5   9    8.45    6.29
   0  -5  -9    5.22    6.98
   0   5   9   -3.78    6.25
   0   5   9    2.53    6.83
   0  -6  11   53.75    8.68
   0   6 -11   59.32    8.46
   0   6 -11   60.61    8.23
   0  -6  10   -5.49    5.83
   0   6 -10    1.05    5.48
   0   6 -10    0.99    5.56
   0   6 -10    1.91    5.08
   0   6 -10    1.99    5.28
   0   6  -9  246.09   14.55
   0  -6   9  228.03   14.32
   0   6  -9  214.82   13.49
   0   6  -9  267.24   14.73
   0   6  -9  239.35   14.08
   0   6  -8  437.16   20.80
   0  -6   8  410.57   20.60
   0   6  -8  433.08   20.42
   0   6  -8  449.19   20.92
   0   6  -8  471.67   21.18
   0   6  -7   37.61    6.13
   0  -6   7   42.74    6.23
   0   6  -7   34.56    6.11
   0  -6   7   28.15    5.65
   0  -6   7   28.96    6.00
   0   6  -7   32.03    5.88
   0   6  -6  304.22   15.27
   0  -6   6  283.51   14.83
   0   6  -6  316.89   15.17
   0  -6   6  280.33   15.26
   0  -6   6  321.39   15.74
   0   6  -5  356.37   14.59
   0  -6   5  315.24   15.35
   0   6  -5  340.17   16.21
   0   6  -5  310.14   15.65
   0  -6   5  342.18   16.43
   0  -6   5  327.92   16.42
   0  -6   4   40.86    5.07
   0   6  -4   38.67    6.05
   0   6  -4   36.92    4.53
   0  -6   4   34.37    5.49
   0  -6   4   40.18    6.00
   0   6  -4   37.41    5.02
   0   6  -3   80.17    6.25
   0  -6   3   81.77    6.05
   0   6  -3   78.80    5.56
   0  -6   3   82.62    7.86
   0   6  -3  110.28    7.58
   0  -6   3   91.70    7.74
   0  -6   3   89.64    7.53
   0   6  -2  111.34    7.57
   0  -6   2  107.13    8.43
   0  -6   2  103.26    6.16
   0   6  -2  119.65    8.17
   0   6  -2  104.57    5.39
   0   6  -2  111.43    5.46
   0  -6   2  116.01    8.13
   0  -6   2   94.98    7.88
   0   6  -1   12.56    3.80
   0  -6   1   23.43    5.11
   0   6  -1   15.25    2.88
   0   6  -1   15.22    2.87
   0  -6   1   14.41    4.31
   0  -6   1   13.73    4.43
   0   6  -1   16.37    4.56
   0   6   0  258.17   12.96
   0  -6   0  265.74   13.95
   0   6   0  235.63   12.80
   0   6   0  241.96   11.53
   0   6   0  260.26   11.70
   0  -6   0  258.56   13.25
   0  -6   0  268.06   13.18
   0   6   1   73.33    6.79
   0  -6  -1   72.33    7.61
   0   6   1   67.24    5.84
   0   6   1   64.34    5.77
   0  -6  -1   65.09    6.56
   0  -6  -1   63.25    6.45
   0  -6  -1   74.58    6.74
   0   6   2   35.64    4.18
   0   6   2   33.04    5.60
   0  -6  -2   39.51    6.09
   0   6   2   31.81    5.35
   0  -6  -2   34.13    5.97
   0   6   2   29.18    4.87
   0  -6  -2   31.92    5.00
   0  -6  -2   49.38    5.97
   0   6   3  179.94    9.90
   0   6   3  172.54   10.96
   0  -6  -3  171.20   11.59
   0   6   3  164.51   10.73
   0  -6  -3  153.28   10.77
   0   6   3  171.72   10.96
   0  -6  -3  186.47   10.91
   0  -6  -3  157.60   10.36
   0   6   4   40.19    6.35
   0   6   4   39.10    5.83
   0  -6  -4   39.64    7.10
   0   6   4   25.11    5.83
   0  -6  -4   37.02    6.17
   0   6   4   35.28    6.45
   0  -6  -4   39.88    6.10
   0  -6  -4   47.55    6.00
   0   6   5    5.51    4.53
   0   6   5   -0.89    4.63
   0  -6  -5   -6.14    5.94
   0   6   5    1.89    5.23
   0   6   5    3.76    5.42
   0  -6  -5   -0.93    4.88
   0  -6  -5    0.78    4.49
   0   6   6   27.17    5.96
   0   6   6   26.17    6.13
   0   6   6   20.90    6.73
   0  -6  -6   10.00    6.04
   0   6   6   12.61    6.30
   0  -6  -6    1.11    6.07
   0   6   7    5.09    5.45
   0   6   7    2.30    5.94
   0  -6  -7    1.07    5.43
   0   6   7    1.16    6.02
   0  -6  -7   -1.21    6.22
   0   6   8   -1.13    5.89
   0  -6  -8   -1.30    6.66
   0   6   8   -2.52    6.62
   0   6   8    3.76    6.94
   0   7 -11   10.64    6.33
   0  -7  11   17.24    7.52
   0   7 -11    2.15    5.82
   0  -7  10   59.07    8.58
   0   7 -10   71.65    8.84
   0   7 -10   56.23    8.08
   0   7 -10   67.05    8.71
   0   7 -10   42.61    7.37
   0   7  -9  101.60    9.77
   0  -7   9  125.59   10.43
   0   7  -9   85.91    9.54
   0   7  -9  104.51    9.87
   0   7  -9  112.68    9.92
   0  -7   8   27.28    6.10
   0   7  -8   35.52    6.68
   0   7  -8   20.81    6.18
   0   7  -8   38.58    7.02
   0  -7   8   43.73    6.94
   0  -7   8   29.15    6.55
   0   7  -8   34.06    6.09
   0  -7   7   60.81    7.20
   0   7  -7   58.45    7.41
   0  -7   7   54.99    7.57
   0   7  -7   65.76    7.45
   0  -7   7   68.93    7.91
   0  -7   6  113.93    9.01
   0   7  -6  133.00    9.60
   0  -7   6  145.66   10.27
   0   7  -6  135.76    9.66
   0  -7   6  130.85    9.97
   0   7  -5    8.22    5.25
   0  -7   5   10.50    4.04
   0   7  -5    4.62    3.53
   0   7  -5    1.53    4.37
   0  -7   5    8.61    5.33
   0  -7   5    8.58    4.91
   0   7  -4  187.40   10.32
   0   7  -4  174.53   11.47
   0  -7   4  181.23   10.00
   0   7  -4  205.48   11.52
   0  -7   4  172.73   11.66
   0  -7   4  176.36   11.68
   0  -7   3  113.00    7.17
   0  -7   3   85.64    9.29
   0   7  -3  112.55    8.04
   0   7  -3  120.88    8.69
   0  -7   3  124.46    9.27
   0  -7   3  122.09    9.26
   0  -7   2   25.47    5.95
   0   7  -2   27.01    5.21
   0   7  -2   31.58    5.33
   0  -7   2   34.49    5.92
   0  -7   2   17.19    5.06
   0   7  -1  334.82   16.01
   0  -7   1  338.30   16.97
   0   7  -1  316.94   15.94
   0  -7   1  315.51   16.11
   0  -7   1  320.05   16.11
   0   7   0  212.26   12.56
   0  -7   0  224.07   13.33
   0   7   0  223.87   12.94
   0   7   0  240.03   11.39
   0   7   0  220.83   11.11
   0  -7   0  234.02   12.80
   0  -7   0  206.55   12.57
   0   7   1    7.25    4.92
   0  -7  -1    4.54    4.99
   0   7   1    2.47    3.97
   0   7   1    7.39    4.05
   0  -7  -1   12.96    5.21
   0  -7  -1   15.46    5.03
   0  -7  -1    5.43    4.47
   0   7   1    5.66    4.66
   0   7   2  103.21    9.01
   0  -7  -2  111.99   10.16
   0  -7  -2  113.62    9.28
   0   7   2   93.87    8.29
   0   7   2  127.26    8.98
   0  -7  -2   90.98    8.45
   0  -7  -2  108.05    8.88
   0   7   3   51.50    7.12
   0  -7  -3   40.50    7.68
   0  -7  -3   51.81    7.37
   0   7   3   50.99    7.00
   0   7   3   51.58    6.77
   0  -7  -3   59.26    6.99
   0  -7  -3   47.27    6.72
   0   7   4    2.86    5.15
   0  -7  -4   -4.30    6.19
   0   7   4   -4.62    5.24
   0  -7  -4  -15.46    5.78
   0   7   4   -4.64    5.14
   0  -7  -4    6.74    4.78
   0  -7  -4   -5.08    4.95
   0   7   5   -1.00    5.12
   0  -7  -5    1.03    5.65
   0   7   5   -2.06    5.65
   0   7   5   -5.17    5.77
   0  -7  -5    4.59    5.82
   0   7   6   -5.24    5.99
   0  -7  -6   -2.46    6.75
   0  -7  -6   -3.29    5.92
   0   7   6    1.13    6.07
   0   7   6   -6.84    6.41
   0  -7  -7    2.64    6.41
   0   7   7    1.24    6.36
   0   7   7    1.24    6.40
   0  -7  -7   -6.95    6.04
   0   8 -10   46.64    7.99
   0  -8  10   57.33    8.76
   0   8 -10   64.68    8.80
   0   8 -10   48.80    7.58
   0   8 -10   52.98    8.61
   0  -8   9   -7.52    6.14
   0   8  -9    1.10    5.63
   0   8  -9   -9.09    6.35
   0   8  -9   -5.67    5.97
   0   8  -9    4.12    5.67
   0   8  -8   53.40    8.03
   0  -8   8   54.73    7.58
   0   8  -8   61.76    8.24
   0  -8   8   43.01    7.79
   0  -8   8   62.45    8.24
   0  -8   7   94.19    8.78
   0   8  -7   79.33    8.74
   0  -8   7   86.39    9.22
   0   8  -7   86.08    8.82
   0  -8   7   79.06    9.19
   0   8  -6   17.17    5.79
   0  -8   6    5.49    4.32
   0  -8   6    9.03    5.79
   0  -8   6    9.07    5.63
   0   8  -6    4.49    5.14
   0   8  -5  233.62   12.31
   0   8  -5  214.52   13.60
   0  -8   5  211.64   12.02
   0   8  -5  221.81   13.33
   0  -8   5  242.25   14.30
   0  -8   5  233.90   14.16
   0   8  -4  210.77   12.20
   0   8  -4  198.83   13.84
   0   8  -4  270.59   14.09
   0  -8   4  223.80   14.21
   0  -8   4  229.74   14.04
   0  -8   3    7.56    5.85
   0   8  -3    7.56    4.16
   0   8  -3   11.05    5.40
   0  -8   3   17.44    5.76
   0  -8   3    8.27    4.93
   0  -8   2  108.67    9.52
   0   8  -2  108.02    8.66
   0  -8   2   88.87    8.81
   0  -8   2  105.30    9.13
   0   8  -2  112.06    9.09
   0  -8   1  133.53   10.84
   0   8  -1  152.04   10.15
   0   8  -1  134.22   10.08
   0  -8   1   95.94    8.98
   0  -8   1  122.26    9.90
   0  -8   0   17.03    6.01
   0   8   0   14.10    5.22
   0  -8   0   15.90    5.24
   0   8   0   17.02    5.35
   0  -8   0   26.51    6.14
   0   8   1   11.12    5.38
   0  -8  -1    3.11    5.51
   0   8   1    0.69    4.30
   0   8   1   -2.77    4.31
   0  -8  -1    3.56    4.68
   0   8   1    1.86    5.19
   0  -8  -1    6.22    4.88
   0   8   2    3.90    5.35
   0  -8  -2    5.45    5.78
   0   8   2   -0.80    4.66
   0  -8  -2    7.76    5.15
   0   8   2    0.80    4.97
   0   8   2    4.84    5.05
   0  -8  -2    5.42    4.92
   0  -8  -2    5.41    5.35
   0   8   3    9.22    5.95
   0  -8  -3    1.14    5.74
   0   8   3   -0.90    5.33
   0  -8  -3   -4.07    5.35
   0   8   3   -0.90    5.27
   0  -8  -3    6.47    4.86
   0  -8  -3    4.61    5.07
   0   8   4   15.01    6.24
   0   8   4   11.08    5.86
   0  -8  -4   11.79    5.95
   0   8   4   13.15    5.66
   0  -8  -4   12.07    6.64
   0   8   5    5.59    6.04
   0   8   5    6.68    6.22
   0   8   5    2.23    6.14
   0  -8  -5    2.26    6.05
   0  -8  -5    3.83    6.53
   0   8   6    4.63    5.63
   0  -8  -6    2.70    6.97
   0   8   6   -1.22    6.75
   0   8   6   -8.56    6.37
   0  -8  -6   -3.56    6.01
   0   9 -10   13.66    7.05
   0  -9  10   -2.40    6.03
   0   9 -10   19.14    7.13
   0   9 -10   -1.27    6.46
   0   9 -10   -1.16    6.22
   0  -9   9   86.25    9.45
   0   9  -9  102.30   10.53
   0   9  -9  101.78   10.52
   0   9  -9   78.11    9.30
   0  -9   9   51.13    9.07
   0   9  -9   83.04   10.17
   0  -9   9   74.23    9.85
   0  -9   8  142.26   11.39
   0   9  -8  137.68   11.82
   0  -9   8  148.00   12.40
   0  -9   8  143.21   11.99
   0   9  -8  136.10   11.45
   0  -9   7   20.07    5.77
   0   9  -7   25.16    6.67
   0  -9   7   23.00    6.77
   0   9  -7   25.88    6.73
   0  -9   7   25.37    6.88
   0   9  -6   42.80    7.85
   0   9  -6   47.22    7.49
   0  -9   6   39.21    7.82
   0  -9   6   35.68    7.62
   0   9  -5  137.37   11.59
   0   9  -5  171.95   10.52
   0  -9   5  119.43   11.29
   0  -9   5  166.77   12.29
   0   9  -5  147.57   11.26
   0   9  -4   11.71    6.20
   0  -9   4   17.16    6.01
   0   9  -4   20.03    5.42
   0   9  -4   19.47    6.08
   0  -9   4   14.82    6.17
   0  -9   4   14.77    6.24
   0  -9   3   23.67    6.55
   0   9  -3   18.37    5.44
   0   9  -3   15.54    6.38
   0  -9   3   22.74    6.46
   0  -9   3   14.46    5.98
   0  -9   2   18.51    6.51
   0   9  -2   26.53    5.93
   0   9  -2   16.61    5.85
   0  -9   2   30.49    6.54
   0  -9   2   33.46    6.72
   0  -9   1   -4.42    6.02
   0   9  -1    5.74    5.17
   0  -9   1   -4.01    5.46
   0   9  -1   -1.99    5.28
   0  -9   1   -1.01    5.24
   0  -9   0   23.83    7.48
   0   9   0    9.03    5.30
   0  -9   0   21.00    6.20
   0   9   0   12.21    5.61
   0  -9   0   16.97    5.77
   0  -9  -1    7.01    5.98
   0   9   1    3.15    5.52
   0  -9  -1   -3.01    5.73
   0  -9  -1   -3.01    5.56
   0   9   1   14.68    6.13
   0  -9  -2    7.29    6.28
   0   9   2    5.48    6.08
   0  -9  -2    2.03    5.23
   0  -9  -2   -2.03    5.14
   0   9   2    8.68    5.76
   0   9   3    3.43    5.62
   0  -9  -3   -2.54    6.63
   0   9   3    6.85    5.33
   0   9   3    0.98    5.53
   0  -9  -3   -3.38    5.77
   0  -9  -3   -1.03    5.60
   0   9   3   -3.38    6.03
   0  -9  -3    6.19    5.71
   0   9   4   -3.57    5.72
   0  -9  -4   -4.00    7.01
   0  -9  -4   -1.17    6.01
   0   9   4    6.51    5.81
   0   9   4    3.27    5.78
   0 -10   9   38.49    7.49
   0  10  -9   28.95    7.64
   0 -10   9   52.79    9.38
   0 -10   9   26.43    7.70
   0  10  -8    9.88    6.20
   0 -10   8    5.16    6.85
   0 -10   8    6.45    6.60
   0  10  -8    1.17    6.27
   0  10  -7    4.80    6.09
   0  10  -7   10.26    6.67
   0 -10   7   13.84    6.74
   0 -10   7   11.35    6.88
   0  10  -6   26.22    7.45
   0 -10   6   19.59    7.04
   0 -10   6   35.69    7.39
   0  10  -6   13.38    6.47
   0  10  -5   -1.19    6.36
   0  10  -5    3.64    5.32
   0 -10   5   20.35    6.90
   0  10  -5   14.29    6.43
   0 -10   5    2.39    6.22
   0  10  -4    2.38    6.56
   0 -10   4   19.20    7.13
   0  10  -4   12.36    6.01
   0 -10   4   17.52    6.53
   0 -10   4   11.72    6.61
   0  10  -4   16.40    6.17
   0 -10   3   13.26    6.66
   0  10  -3   24.85    6.06
   0 -10   3   28.66    7.26
   0 -10   3   17.21    6.18
   0  10  -3   25.14    7.05
   0 -10   2    1.22    7.02
   0  10  -2   -3.11    5.30
   0 -10   2    3.39    5.77
   0  10  -2   -8.80    5.89
   0 -10   2    1.13    5.61
   0 -10   1    7.41    6.63
   0  10  -1    9.72    6.19
   0  10  -1   16.73    6.67
   0 -10   1   15.66    6.00
   0 -10   1    7.81    6.34
   0 -10   0    2.53    6.52
   0  10   0    1.13    6.03
   0 -10   0    5.56    5.95
   0 -10   0    5.57    5.86
   0  10   0   11.38    6.66
   0 -10  -1    1.30    6.50
   0  10   1    3.51    5.75
   0 -10  -1    4.45    5.64
   0 -10  -1   -4.46    5.70
   0  10   1    5.82    6.13
   0 -10  -2    4.01    7.17
   0  10   2    7.30    6.28
   0 -10  -2    4.49    6.06
   0  10   2   14.38    6.69
   0 -10  -2   -3.36    6.16
   0 -10  -3   11.11    7.37
   0  10   3   -1.26    6.25
   0  10   3   -1.23    6.37
   0  11  -7   13.12    7.22
   0 -11   7   12.25    7.30
   0 -11   7   15.03    7.27
   0  11  -7   21.20    7.36
   0  11  -6   -1.31    6.68
   0 -11   6   -2.66    6.33
   0  11  -6   11.04    6.57
   0 -11   6   -1.34    6.43
   0  11  -5   10.46    6.88
   0  11  -5    6.07    6.15
   0 -11   5    5.22    6.21
   0 -11   5    5.20    6.33
   0 -11   4   17.21    7.34
   0  11  -4   -2.63    6.79
   0  11  -4   10.66    6.01
   0 -11   4   15.37    7.82
   0  11  -4    9.69    6.88
   0 -11   4    8.93    6.96
   0 -11   3    2.66    6.80
   0  11  -3   -4.45    5.85
   0 -11   3   11.33    6.91
   0 -11   3    7.53    6.42
   0  11  -3    8.49    6.02
   0 -11   2   17.45    8.02
   0  11  -2    9.24    6.71
   0  11  -2   -1.22    6.11
   0 -11   2    1.24    6.28
   0 -11   2    1.24    6.15
   0 -11   1    9.52    7.15
   0  11  -1    2.40    6.14
   0 -11   1   14.74    6.75
   0 -11   1   11.03    6.21
   0  11  -1    4.93    6.77
   0 -11   0   -2.77    7.22
   0  11   0   -4.97    6.36
   0  11   0    7.51    6.34
   0 -11   0   -2.44    6.05
   0 -11   0    6.10    6.24
   1 -12   2   19.34    7.66
  -1  12  -2   12.24    6.62
   1 -12   2   -1.34    6.90
  -1  12  -2    1.26    6.26
   1 -12   2   16.08    7.84
   1 -12   3   10.94    7.26
  -1  12  -3   13.07    6.85
   1 -12   3   -2.70    6.64
   1 -12   3    9.45    7.54
  -1  12  -3    1.26    6.99
  -1  12  -4   10.79    7.42
  -1  12  -4   21.83    7.21
   1 -12   4    4.09    6.64
   1 -12   4    8.20    6.87
  -1  12  -4   17.72    7.89
   1 -11  -2    2.77    7.91
  -1  11   2   11.33    6.68
   1 -11  -2    1.24    6.57
   1 -11  -2   -2.48    6.02
  -1  11   2   -1.20    6.32
   1 -11  -1   -2.69    6.74
  -1  11   1   -1.22    6.00
  -1  11   1   -4.72    6.74
   1 -11  -1   -7.37    6.86
   1 -11  -1   -3.68    6.10
   1 -11   0   -6.55    7.07
  -1  11   0    1.18    5.94
   1 -11   0   -1.22    6.12
   1 -11   0    7.34    6.37
  -1  11   0    1.16    5.94
   1 -11   1   -2.56    6.42
  -1  11  -1   -4.59    5.87
   1 -11   1    2.45    5.83
  -1  11  -1    1.15    5.99
   1 -11   1    1.22    6.00
   1 -11   2    6.31    6.77
  -1  11  -2   12.19    6.39
  -1  11  -2   11.46    6.56
   1 -11   2    8.59    6.58
   1 -11   2    8.62    6.24
   1 -11   3   21.20    7.45
  -1  11  -3   34.36    7.24
   1 -11   3   17.36    6.75
   1 -11   3   21.12    7.78
  -1  11  -3   43.59    7.64
  -1  11  -4    8.61    6.42
  -1  11  -4   11.42    6.64
   1 -11   4   26.38    6.92
  -1  11  -4   10.38    6.30
   1 -11   4   15.11    6.93
  -1  11  -5   12.18    7.04
  -1  11  -5   12.06    5.95
  -1  11  -5   10.54    6.35
   1 -11   5   16.61    6.80
  -1  11  -6   27.97    7.53
   1 -11   6   20.72    7.85
  -1  11  -6   41.88    7.98
   1 -11   6   29.89    7.99
  -1  11  -7    4.91    6.34
   1 -11   7    3.97    6.36
  -1  11  -7   -1.23    5.97
   1 -11   7   -5.27    6.06
   1 -10  -4    5.51    7.38
  -1  10   4    9.72    6.45
   1 -10  -4    1.18    5.89
  -1  10   4   -3.47    6.76
   1 -10  -4   -4.71    6.14
   1 -10  -3    6.58    7.41
  -1  10   3    7.06    5.72
   1 -10  -3    3.46    6.43
  -1  10   3   -2.24    5.63
   1 -10  -3   -4.62    5.79
   1 -10  -2   -1.26    6.33
  -1  10   2    1.14    5.66
   1 -10  -2   -3.40    6.33
   1 -10  -2   -3.40    5.85
  -1  10   2    1.09    5.47
   1 -10  -1   18.29    7.39
  -1  10   1    6.60    5.95
   1 -10  -1    7.83    6.00
   1 -10  -1    2.24    5.94
  -1  10   1   20.24    6.64
   1 -10   0    9.47    6.28
  -1  10   0    9.56    6.44
   1 -10   0    1.11    5.56
  -1  10   0    4.18    5.83
   1 -10   0    6.65    5.73
   1 -10   1   -3.46    6.12
  -1  10  -1   -2.05    5.69
  -1  10  -1   -6.18    5.62
   1 -10   1    2.22    5.62
   1 -10   1    7.74    5.87
   1 -10   2   12.47    6.54
  -1  10  -2    9.91    5.26
  -1  10  -2    4.11    5.36
   1 -10   2    4.46    5.65
   1 -10   2   11.12    6.16
   1 -10   3    8.96    6.74
  -1  10  -3    5.75    5.26
   1 -10   3    4.51    6.29
  -1  10  -3   -2.06    5.61
   1 -10   3    3.37    6.07
  -1  10  -4   14.36    6.71
  -1  10  -4    8.33    5.31
   1 -10   4   10.30    6.25
  -1  10  -4   16.64    6.05
   1 -10   4   22.85    7.12
  -1  10  -5   60.41    8.52
  -1  10  -5   59.18    7.21
  -1  10  -5   50.94    7.94
   1 -10   5   53.54    8.42
   1 -10   5   62.73    8.69
  -1  10  -6   11.04    5.93
   1 -10   6   10.65    6.52
  -1  10  -6   18.54    6.63
   1 -10   6   21.36    7.06
  -1  10  -7   39.36    8.20
   1 -10   7   40.60    6.87
  -1  10  -7   32.72    7.53
   1 -10   7   38.65    8.00
   1 -10   7   47.25    8.34
  -1  10  -8   75.71    9.77
   1 -10   8   97.80    9.63
   1 -10   8   83.74   10.13
  -1  10  -8   94.85   10.46
   1 -10   8   82.51    9.98
   1 -10   9    2.32    6.11
  -1  10  -9   25.39    7.28
   1 -10   9    8.74    6.14
   1 -10   9   12.51    6.28
  -1  10  -9   12.18    7.49
  -1   9   5    3.41    5.86
   1  -9  -5   -3.97    6.70
   1  -9  -5    2.19    5.55
  -1   9   5   -1.11    5.91
  -1   9   5    1.12    5.88
   1  -9  -5    3.31    5.97
   1  -9  -5   -3.33    6.10
  -1   9   4    2.20    5.67
   1  -9  -4   -1.26    6.30
  -1   9   4   -1.01    5.47
  -1   9   4    1.01    5.31
   1  -9  -4   -1.05    5.78
  -1   9   4   -1.05    5.68
   1  -9  -4    5.36    5.69
   1  -9  -4    5.38    5.96
  -1   9   3    1.06    5.41
   1  -9  -3    3.59    6.57
  -1   9   3    2.71    5.21
  -1   9   3    2.72    5.10
   1  -9  -3    5.22    5.49
  -1   9   3    8.09    5.46
   1  -9  -3   -5.23    5.98
   1  -9  -2   13.65    6.61
  -1   9   2   16.30    6.05
  -1   9   2    9.76    5.46
   1  -9  -2    7.15    5.19
   1  -9  -2   13.25    5.88
   1  -9  -1   -2.18    5.73
  -1   9   1    3.91    5.00
  -1   9   1    4.73    4.84
   1  -9  -1    1.00    5.18
   1  -9  -1   -4.01    5.41
   1  -9   0   53.70    8.29
  -1   9   0   43.30    7.08
   1  -9   0   65.45    8.01
   1  -9   0   71.39    8.20
  -1   9   0   53.62    7.36
   1  -9   1   80.78    9.03
  -1   9  -1   86.95    8.58
  -1   9  -1   75.54    8.20
   1  -9   1   69.29    8.39
   1  -9   1   89.03    8.98
   1  -9   2    2.01    5.37
  -1   9  -2    1.74    4.87
  -1   9  -2    2.72    4.86
   1  -9   2    4.97    5.23
   1  -9   2   -1.99    5.92
  -1   9  -3  160.91   11.10
   1  -9   3  161.29   11.72
  -1   9  -3  176.22   11.70
   1  -9   3  166.02   12.15
   1  -9   3  169.61   12.10
  -1   9  -4  183.21   11.52
  -1   9  -4  189.58   13.06
  -1   9  -4  189.78   12.26
   1  -9   4  199.18   13.17
   1  -9   4  166.05   12.55
   1  -9   5   23.93    5.21
  -1   9  -5   13.65    5.99
  -1   9  -5   20.55    5.09
  -1   9  -5   31.47    6.49
   1  -9   5   14.66    5.98
   1  -9   5   19.86    6.45
  -1   9  -6   31.66    6.47
   1  -9   6   21.06    5.54
   1  -9   6   28.81    6.63
  -1   9  -6   34.63    6.62
   1  -9   6   49.24    7.99
   1  -9   7  123.80   10.04
  -1   9  -7  118.76   10.67
   1  -9   7  128.24   11.29
  -1   9  -7  121.79   10.52
   1  -9   7  126.91   10.89
   1  -9   8   22.76    6.31
  -1   9  -8   19.36    6.68
   1  -9   8   21.22    6.61
  -1   9  -8   22.76    6.74
   1  -9   8   19.00    6.52
   1  -9   9   16.96    6.65
  -1   9  -9   21.36    7.26
  -1   9  -9   20.94    7.09
  -1   9  -9   25.55    7.08
   1  -9   9   18.24    6.35
  -1   9  -9   31.84    7.34
   1  -9   9   23.96    6.51
   1  -9  10   34.34    7.99
  -1   9 -10   22.47    7.09
  -1   9 -10   40.54    8.09
  -1   8   6   -5.28    5.29
   1  -8  -6   -1.27    6.52
  -1   8   6    5.72    6.24
  -1   8   6   -3.42    6.16
  -1   8   5    2.04    5.21
   1  -8  -5   -2.39    6.18
  -1   8   5    2.07    5.59
   1  -8  -5    1.00    5.66
  -1   8   5   -1.04    5.52
   1  -8  -5   -5.03    5.47
   1  -8  -5    3.03    5.41
  -1   8   4    2.94    5.10
   1  -8  -4    1.13    6.08
  -1   8   4    8.41    5.26
  -1   8   4   -0.93    5.28
   1  -8  -4    2.84    5.19
   1  -8  -4    9.71    5.63
   1  -8  -4   -2.90    5.13
  -1   8   3   32.76    6.50
   1  -8  -3   41.56    7.72
  -1   8   3   29.03    6.12
  -1   8   3   19.01    5.32
   1  -8  -3   43.11    6.71
  -1   8   3   20.65    5.97
   1  -8  -3   22.36    6.05
   1  -8  -3   23.38    6.04
  -1   8   2   10.73    5.47
   1  -8  -2    7.07    5.51
  -1   8   2    8.69    4.55
  -1   8   2   19.61    5.44
  -1   8   2   13.73    5.32
   1  -8  -2   17.22    5.90
   1  -8  -2    9.04    5.30
  -1   8   1   23.94    5.75
   1  -8  -1   25.86    6.78
  -1   8   1   26.79    4.88
  -1   8   1   31.21    4.87
  -1   8   1   23.15    5.60
   1  -8  -1   21.26    5.92
   1  -8  -1   30.95    6.11
  -1   8   0  284.98   15.15
   1  -8   0  287.96   16.19
  -1   8   0  299.06   15.37
   1  -8   0  278.29   15.45
   1  -8   0  300.34   15.80
   1  -8   1   87.24    8.68
  -1   8  -1   84.88    8.06
   1  -8   1   87.85    8.23
  -1   8  -1   86.16    7.77
   1  -8   1   75.62    8.11
   1  -8   2   27.85    6.22
  -1   8  -2   40.81    5.95
   1  -8   2   18.43    5.58
   1  -8   2   27.97    6.15
  -1   8  -2   37.88    6.03
  -1   8  -3  329.20   15.89
   1  -8   3  293.06   16.51
  -1   8  -3  313.50   16.06
   1  -8   3  331.17   17.00
   1  -8   3  345.98   17.21
   1  -8   4  137.71    8.79
  -1   8  -4  111.78    9.66
  -1   8  -4  135.72    9.22
   1  -8   4  136.18   10.55
  -1   8  -4  144.72    9.88
   1  -8   4  143.23   10.42
   1  -8   5   27.29    5.53
  -1   8  -5   33.36    6.34
  -1   8  -5   35.70    5.47
  -1   8  -5   34.09    6.46
   1  -8   5   38.95    6.37
   1  -8   5   35.28    6.58
   1  -8   6   65.72    7.18
  -1   8  -6   82.07    8.18
  -1   8  -6   67.57    6.68
   1  -8   6   71.35    8.23
   1  -8   6   76.40    8.32
  -1   8  -6   90.36    8.62
  -1   8  -7    5.59    4.81
   1  -8   7   11.77    5.38
   1  -8   7   11.75    5.56
   1  -8   7    9.78    5.56
  -1   8  -7    0.95    5.24
   1  -8   8   40.07    7.14
  -1   8  -8   22.72    6.42
   1  -8   8   50.15    7.49
  -1   8  -8   41.13    6.90
   1  -8   8   40.21    7.20
  -1   8  -9   77.62    8.93
   1  -8   9   68.10    8.76
  -1   8  -9   68.47    8.81
  -1   8  -9   68.39    8.54
  -1   8  -9   62.79    8.33
  -1   8 -10    3.36    6.05
   1  -8  10   -3.59    5.93
  -1   8 -10    9.01    6.29
   1  -7  -7   14.92    6.84
  -1   7   7    2.32    5.88
  -1   7   7   20.96    7.30
  -1   7   6   -8.45    5.49
   1  -7  -6    5.76    6.17
  -1   7   6   -2.11    5.80
  -1   7   6    6.36    6.15
   1  -7  -6   -0.96    5.26
   1  -7  -6    9.51    5.40
   1  -7  -6    0.96    5.49
  -1   7   5   22.48    5.68
   1  -7  -5   11.75    6.48
  -1   7   5    6.70    5.22
  -1   7   5    7.62    5.58
   1  -7  -5    3.59    5.17
   1  -7  -5    9.03    5.21
   1  -7  -5   14.57    5.56
  -1   7   4  132.04    9.63
   1  -7  -4  112.25   10.11
   1  -7  -4  103.25    8.84
  -1   7   4  129.02    9.63
  -1   7   4  112.44    9.29
   1  -7  -4  115.04    9.70
   1  -7  -4   87.26    8.72
  -1   7   3   22.00    5.24
   1  -7  -3   23.27    6.26
  -1   7   3   26.23    5.54
   1  -7  -3   11.78    4.90
  -1   7   3   18.67    5.04
   1  -7  -3   22.13    5.58
   1  -7  -3   22.26    5.80
  -1   7   2   26.29    5.19
   1  -7  -2   27.18    5.76
   1  -7  -2   33.39    5.64
  -1   7   2   29.19    4.98
  -1   7   2   29.76    4.96
  -1   7   2   36.32    5.63
   1  -7  -2   38.75    6.05
   1  -7  -2   37.12    5.99
  -1   7   1  275.62   14.41
   1  -7  -1  294.30   15.26
  -1   7   1  275.89   13.17
  -1   7   1  283.86   14.25
  -1   7   1  261.94   13.10
   1  -7  -1  314.31   15.07
   1  -7  -1  287.43   14.79
  -1   7   0  350.25   17.11
   1  -7   0  337.44   17.77
  -1   7   0  395.10   15.90
  -1   7   0  377.96   17.21
  -1   7   0  363.91   15.66
   1  -7   0  396.79   18.06
   1  -7   0  398.84   18.01
   1  -7   1    3.79    4.59
  -1   7  -1    0.67    3.86
   1  -7   1   -1.50    4.16
  -1   7  -1   -2.02    3.96
   1  -7   1   -1.50    4.26
  -1   7  -2  131.22    8.57
   1  -7   2   95.33    8.64
   1  -7   2  111.92    6.67
  -1   7  -2  118.83    8.43
   1  -7   2  109.47    8.51
   1  -7   2   97.74    8.45
   1  -7   3   46.56    4.63
  -1   7  -3   34.93    5.77
   1  -7   3   37.34    5.94
  -1   7  -3   34.77    4.97
   1  -7   3   45.34    6.07
  -1   7  -3   46.89    6.00
   1  -7   3   45.51    6.00
   1  -7   4  103.42    7.45
  -1   7  -4   87.44    8.20
  -1   7  -4  112.36    7.90
   1  -7   4  114.33    8.86
   1  -7   4  121.59    9.03
  -1   7  -4  115.43    8.47
  -1   7  -5  251.56   12.72
   1  -7   5  289.82   13.83
  -1   7  -5  251.37   13.83
  -1   7  -5  254.61   13.85
   1  -7   5  249.45   14.04
   1  -7   5  275.01   14.62
   1  -7   6    2.33    4.33
  -1   7  -6    0.79    4.85
  -1   7  -6    0.58    3.53
  -1   7  -6   16.97    5.41
   1  -7   6   10.03    4.96
   1  -7   6    4.19    4.83
   1  -7   7  242.10   14.38
  -1   7  -7  285.69   14.68
  -1   7  -7  236.94   14.01
   1  -7   7  262.05   14.61
   1  -7   7  252.19   14.34
   1  -7   8  404.75   19.44
  -1   7  -8  383.47   18.90
  -1   7  -8  372.94   18.89
  -1   7  -8  376.37   18.97
   1  -7   8  359.69   18.62
  -1   7  -8  368.98   18.73
   1  -7   8  384.26   18.88
  -1   7  -9   96.70    9.52
   1  -7   9   85.07    9.16
  -1   7  -9   87.28    8.89
  -1   7  -9  106.91    9.52
  -1   7  -9   82.45    8.80
  -1   7 -10   49.12    7.77
   1  -7  10   61.49    8.61
  -1   7 -10   51.38    7.86
  -1   7 -11   75.98    9.71
   1  -7  11   99.24   10.94
  -1   7 -11   83.42    9.75
  -1   6   8    9.49    5.90
  -1   6   8   22.30    6.93
  -1   6   8   11.79    6.65
   1  -6  -8    6.15    6.25
  -1   6   7   22.54    6.08
   1  -6  -7   33.93    7.90
  -1   6   7   17.13    6.58
  -1   6   7   25.81    7.16
  -1   6   6    0.83    4.68
  -1   6   6   -3.29    4.59
   1  -6  -6   -5.17    5.78
   1  -6  -6    0.86    4.73
  -1   6   6    4.87    5.65
  -1   6   6   -5.81    5.28
   1  -6  -6   -0.86    4.91
   1  -6  -6   -0.87    4.88
  -1   6   5  116.25    8.92
  -1   6   5  115.08    8.51
   1  -6  -5  103.92    9.44
  -1   6   5  135.02   10.00
  -1   6   5   89.54    8.79
   1  -6  -5   87.36    8.39
   1  -6  -5  107.90    8.86
   1  -6  -5  112.39    9.14
  -1   6   4  178.89   10.38
  -1   6   4  196.63   11.58
   1  -6  -4  197.18   12.35
   1  -6  -4  220.76   11.99
  -1   6   4  174.07   11.48
  -1   6   4  196.34   11.93
   1  -6  -4  213.10   11.82
   1  -6  -4  191.52   11.81
  -1   6   3   10.26    3.49
  -1   6   3   13.20    4.43
   1  -6  -3   10.36    4.82
  -1   6   3   11.34    4.41
  -1   6   3    9.30    4.21
   1  -6  -3   13.52    4.26
   1  -6  -3   21.44    4.91
   1  -6  -3   19.85    4.87
  -1   6   2   32.08    5.03
  -1   6   2   38.83    3.94
   1  -6  -2   42.30    6.29
  -1   6   2   35.88    4.92
   1  -6  -2   47.62    5.72
  -1   6   2   43.72    5.37
   1  -6  -2   38.66    5.62
   1  -6  -2   30.36    5.32
  -1   6   1    5.56    3.85
  -1   6   1    3.57    2.33
   1  -6  -1    4.89    4.32
  -1   6   1    3.79    3.06
  -1   6   1    3.80    3.07
   1  -6  -1    0.65    3.86
  -1   6   1    1.18    3.56
   1  -6  -1    1.30    3.92
  -1   6   0   80.15    6.90
   1  -6   0   85.26    7.83
  -1   6   0   91.46    5.91
  -1   6   0  100.49    6.07
   1  -6   0   94.17    7.52
   1  -6   0   93.65    7.48
  -1   6   0   84.60    6.85
  -1   6  -1  170.71    9.70
   1  -6   1  160.59   10.27
   1  -6   1  164.43    7.93
  -1   6  -1  188.27    8.01
  -1   6  -1  166.09    7.78
  -1   6  -1  177.63    9.73
   1  -6   1  163.90    9.99
   1  -6   1  162.61    9.96
  -1   6  -2   35.35    4.78
   1  -6   2   28.72    4.92
  -1   6  -2   35.94    3.74
   1  -6   2   45.38    4.16
  -1   6  -2   37.65    2.83
  -1   6  -2   43.85    2.96
   1  -6   2   44.62    5.52
  -1   6  -2   43.66    5.20
   1  -6   2   33.26    5.19
  -1   6  -3  520.97   21.90
  -1   6  -3  563.48   22.95
   1  -6   3  561.55   21.72
  -1   6  -3  579.19   22.70
   1  -6   3  561.21   23.08
   1  -6   3  531.31   22.95
  -1   6  -4 1086.30   38.82
   1  -6   4 1074.90   39.23
  -1   6  -4 1046.63   39.45
  -1   6  -4 1077.93   39.79
   1  -6   4 1058.11   40.12
   1  -6   4 1038.83   40.02
  -1   6  -5  325.15   14.37
  -1   6  -5  325.14   15.42
   1  -6   5  336.34   15.57
  -1   6  -5  322.75   15.54
   1  -6   5  301.56   15.41
   1  -6   5  340.01   15.94
   1  -6   6   97.68    7.96
  -1   6  -6   88.11    7.40
  -1   6  -6   89.11    6.44
   1  -6   6  120.22    8.25
   1  -6   6   88.41    7.54
  -1   6  -6   93.35    7.98
  -1   6  -7  533.19   22.95
   1  -6   7  488.95   22.90
  -1   6  -7  527.21   23.06
  -1   6  -7  555.78   23.08
   1  -6   7  536.98   22.98
   1  -6   7  494.18   22.44
   1  -6   8  141.25   11.30
  -1   6  -8  191.08   11.82
  -1   6  -8  184.06   11.68
  -1   6  -8  192.03   11.54
  -1   6  -8  185.40   11.48
   1  -6   9   -2.05    5.24
  -1   6  -9   -2.82    5.28
  -1   6  -9    0.95    4.94
   1  -6  10   90.90    9.99
  -1   6 -10   88.50    9.32
  -1   6 -10   89.30    9.61
  -1   6 -11    6.63    6.33
  -1   6 -11   13.45    6.85
   1  -6  11   25.58    7.45
  -1   5   9    2.26    6.25
  -1   5   9   14.17    6.86
  -1   5   9   10.67    6.73
   1  -5  -9    2.47    6.57
  -1   5   8   23.32    6.64
   1  -5  -8   36.11    7.80
  -1   5   8   22.72    7.20
  -1   5   8   17.39    6.36
  -1   5   7   15.28    5.47
   1  -5  -7   13.30    6.47
  -1   5   7   18.70    6.15
  -1   5   7   14.70    5.75
   1  -5  -7   21.00    5.45
   1  -5  -7   18.32    5.84
   1  -5  -7    8.41    5.16
  -1   5   6   30.53    5.61
  -1   5   6   11.31    4.44
   1  -5  -6   14.75    5.84
   1  -5  -6   16.83    5.07
  -1   5   6   21.09    5.64
  -1   5   6   25.60    5.91
   1  -5  -6   13.08    5.13
   1  -5  -6   27.19    5.89
  -1   5   5    9.29    3.72
  -1   5   5    6.02    4.36
   1  -5  -5    9.93    5.03
  -1   5   5   10.89    4.66
  -1   5   5    4.69    4.34
   1  -5  -5    8.32    4.33
   1  -5  -5   11.34    4.39
   1  -5  -5   25.04    5.06
  -1   5   4   -1.24    3.46
  -1   5   4    0.56    3.62
   1  -5  -4    0.74    4.18
  -1   5   4    2.05    3.87
  -1   5   4    0.68    4.09
   1  -5  -4    2.51    3.85
   1  -5  -4   -3.26    4.32
   1  -5  -4   -3.95    4.28
   1  -5  -3  164.28    8.22
  -1   5   3  161.29    8.72
  -1   5   3  162.44    9.54
   1  -5  -3  169.37   10.13
  -1   5   3  169.83    9.87
  -1   5   3  171.03    9.78
   1  -5  -3  168.46    9.56
   1  -5  -3  156.63    9.70
   1  -5  -3  168.44    9.89
   1  -5  -2   66.29    4.46
  -1   5   2   53.82    5.52
  -1   5   2   60.59    4.56
   1  -5  -2   63.49    6.36
   1  -5  -2   58.75    5.53
  -1   5   2   57.47    5.43
  -1   5   2   65.10    5.50
   1  -5  -2   71.69    6.16
   1  -5  -2   79.56    6.24
   1  -5  -1  656.20   22.66
  -1   5   1  617.55   24.65
  -1   5   1  616.30   22.74
   1  -5  -1  673.36   22.01
   1  -5  -1  645.05   25.34
  -1   5   1  625.69   22.02
  -1   5   1  637.46   24.05
  -1   5   1  616.69   24.48
  -1   5   1  654.91   24.15
  -1   5   1  606.81   23.94
   1  -5  -1  658.05   25.18
   1  -5  -1  594.97   24.84
  -1   5   0 1483.85   50.70
   1  -5   0 1440.92   50.00
   1  -5   0 1351.06   47.82
  -1   5   0 1424.89   47.92
   1  -5   0 1519.96   51.19
  -1   5   0 1445.08   50.26
   1  -5   0 1487.35   48.51
  -1   5   0 1459.10   48.46
  -1   5   0 1422.86   49.28
  -1   5   0 1447.18   50.44
  -1   5   0 1437.69   49.95
  -1   5   0 1429.34   49.28
   1  -5   0 1487.41   51.12
   1  -5   0 1370.86   50.78
   1  -5   1  576.64   22.18
  -1   5  -1  648.80   23.14
   1  -5   1  584.00   21.51
  -1   5  -1  599.50   21.36
  -1   5  -1  587.61   22.62
   1  -5   1  591.77   23.19
  -1   5  -1  571.92   21.01
  -1   5  -1  589.27   21.07
   1  -5   1  572.46   22.14
  -1   5  -1  601.70   22.82
  -1   5  -1  593.98   22.60
   1  -5   1  579.73   23.24
   1  -5   1  589.43   23.29
  -1   5  -1  578.13   22.56
   1  -5   2  219.41    9.49
  -1   5  -2  198.65    9.79
   1  -5   2  170.08   10.23
  -1   5  -2  213.56    9.17
   1  -5   2  209.82    9.50
  -1   5  -2  190.90    9.68
  -1   5  -2  190.96    7.57
  -1   5  -2  202.21   10.13
  -1   5  -2  190.53    7.56
   1  -5   2  202.35   10.58
  -1   5  -2  187.97    9.64
  -1   5  -2  201.84    9.83
   1  -5   2  199.01   10.52
  -1   5  -3 1212.52   42.87
   1  -5   3 1227.77   42.33
   1  -5   3 1221.58   40.09
  -1   5  -3 1198.95   40.16
  -1   5  -3 1129.85   43.45
  -1   5  -3 1202.60   42.92
   1  -5   3 1165.95   42.80
  -1   5  -3 1260.39   42.58
  -1   5  -3 1232.80   43.43
   1  -5   3 1170.93   43.61
  -1   5  -3 1194.34   42.87
   1  -5   3 1220.03   43.71
  -1   5  -3 1183.74   42.84
   1  -5   4  933.93   32.21
   1  -5   4  978.26   33.68
  -1   5  -4  949.64   34.14
   1  -5   4  909.24   34.79
  -1   5  -4  962.22   34.89
  -1   5  -4  923.11   34.89
   1  -5   4  932.15   35.11
   1  -5   4  919.27   34.98
   1  -5   5    1.84    3.86
  -1   5  -5    0.58    3.48
  -1   5  -5   -0.86    2.86
   1  -5   5    1.76    3.63
   1  -5   5   -1.76    3.48
  -1   5  -5   -4.85    3.96
  -1   5  -6  378.05   16.35
   1  -5   6  416.54   18.51
  -1   5  -6  417.17   18.00
  -1   5  -6  422.79   18.32
   1  -5   6  402.30   17.81
   1  -5   6  384.56   17.68
  -1   5  -7  110.92    8.33
   1  -5   7   94.55    8.56
  -1   5  -7  110.51    8.43
  -1   5  -7  133.11    9.16
  -1   5  -7  116.77    8.16
  -1   5  -8   22.71    5.64
   1  -5   8    9.79    5.35
  -1   5  -8   14.38    4.45
  -1   5  -8   20.67    5.34
  -1   5  -8   22.29    4.95
   1  -5   9   71.01    8.36
  -1   5  -9   56.17    7.20
  -1   5  -9   78.30    8.43
  -1   5 -10   16.91    6.12
  -1   5 -10   13.05    5.80
   1  -5  10    8.66    5.86
  -1   5 -11   22.65    6.72
  -1   5 -11   25.43    7.02
   1  -5  11   27.07    7.55
  -1   4  10    4.79    6.36
  -1   4  10    2.38    6.07
  -1   4  10    5.91    6.16
   1  -4 -10    3.77    6.55
  -1   4   9   -3.26    5.76
  -1   4   9    5.43    5.50
  -1   4   9    3.28    5.53
   1  -4  -9    2.29    5.96
  -1   4   8   -0.97    5.27
   1  -4  -8    6.19    5.62
  -1   4   8   -1.98    5.30
  -1   4   8   -4.97    6.02
  -1   4   7   23.02    5.61
   1  -4  -7   17.52    5.77
  -1   4   7   16.02    5.28
  -1   4   7   16.09    5.88
   1  -4  -7   15.80    5.29
   1  -4  -7   16.84    5.24
   1  -4  -7   29.65    5.56
  -1   4   6    5.94    3.65
  -1   4   6    7.37    4.44
   1  -4  -6    7.34    4.60
   1  -4  -6    4.71    4.05
  -1   4   6    5.56    4.88
  -1   4   6   -0.79    4.62
   1  -4  -6    4.87    4.27
   1  -4  -6   10.36    4.19
  -1   4   5  167.26   10.34
  -1   4   5  183.87   10.10
   1  -4  -5  196.04   11.36
  -1   4   5  178.68   10.93
   1  -4  -5  219.37   10.83
  -1   4   5  181.56   10.96
   1  -4  -5  185.72   10.71
   1  -4  -5  199.96   10.72
  -1   4   4  461.42   18.32
  -1   4   4  410.57   18.07
   1  -4  -4  439.81   19.09
  -1   4   4  401.39   18.53
  -1   4   4  447.10   17.55
  -1   4   4  431.92   18.84
   1  -4  -4  435.80   18.29
   1  -4  -4  425.36   18.49
   1  -4  -4  480.34   18.95
  -1   4   3  409.57   16.94
   1  -4  -3  438.86   16.99
  -1   4   3  431.68   17.54
   1  -4  -3  427.56   16.53
   1  -4  -3  405.67   14.78
   1  -4  -3  431.97   18.13
  -1   4   3  436.79   17.83
  -1   4   3  417.90   17.73
   1  -4  -3  438.14   17.48
  -1   4   3  445.07   17.06
   1  -4  -3  390.77   17.56
   1  -4  -3  439.03   17.79
  -1   4   2  144.00    6.96
   1  -4  -2  145.84    6.71
   1  -4  -2  142.52    7.30
  -1   4   2  146.27    7.83
   1  -4  -2  147.88    8.39
  -1   4   2  124.20    7.40
   1  -4  -2  129.66    5.28
   1  -4  -2  139.50    5.35
  -1   4   2  134.11    7.31
   1  -4  -2  137.42    7.55
  -1   4   2  121.90    7.48
  -1   4   2  136.47    7.69
  -1   4   2  139.03    7.47
   1  -4  -2  125.82    7.86
   1  -4  -2  147.12    8.12
  -1   4   2  130.50    7.38
   1  -4  -1 1469.44   52.29
   1  -4  -1 1558.20   51.31
  -1   4   1 1517.25   51.38
  -1   4   1 1500.86   52.80
  -1   4   1 1510.48   50.83
  -1   4   1 1523.86   52.61
   1  -4  -1 1493.83   50.71
   1  -4  -1 1480.09   53.20
   1  -4  -1 1469.03   52.52
  -1   4   1 1522.74   52.33
  -1   4   1 1552.70   52.62
  -1   4   1 1565.67   52.41
  -1   4   1 1577.54   52.43
   1  -4  -1 1510.19   53.11
   1  -4  -1 1607.60   53.29
  -1   4   0 2272.12   82.02
   1  -4   0 2459.38   80.07
  -1   4   0 2345.19   80.06
   1  -4   0 2467.41   80.68
   1  -4   0 2518.48   82.46
  -1   4   0 2415.68   81.93
  -1   4   0 2430.67   80.63
  -1   4   0 2414.49   81.95
  -1   4   0 2428.40   81.62
  -1   4   0 2509.30   81.18
  -1   4   0 2426.45   81.10
  -1   4   0 2405.07   81.98
   1  -4   0 2356.26   82.36
   1  -4   0 2400.70   82.44
  -1   4   0 2501.09   82.04
   1  -4   1    5.83    2.84
  -1   4  -1    3.52    2.87
   1  -4   1    6.74    3.29
  -1   4  -1    2.85    2.41
   1  -4   1    1.78    2.31
  -1   4  -1    4.98    3.14
  -1   4  -1    3.61    1.78
  -1   4  -1    3.13    1.69
   1  -4   1    3.40    1.71
   1  -4   1    5.40    1.75
  -1   4  -1    1.38    2.93
  -1   4  -1    0.35    2.94
  -1   4  -1    3.09    3.12
   1  -4   1    4.43    3.31
   1  -4   1    8.85    3.73
   1  -4   1    3.03    2.56
  -1   4  -2  591.55   22.09
   1  -4   2  597.09   21.83
   1  -4   2  576.12   22.66
   1  -4   2  595.24   21.93
  -1   4  -2  602.81   21.77
  -1   4  -2  582.09   22.50
  -1   4  -2  617.03   22.29
  -1   4  -2  593.56   22.38
  -1   4  -2  586.68   20.11
  -1   4  -2  592.13   20.12
   1  -4   2  593.70   20.09
   1  -4   2  587.06   20.08
   1  -4   2  585.81   22.59
  -1   4  -2  628.78   22.29
  -1   4  -2  572.57   22.10
   1  -4   2  585.03   22.63
   1  -4   3  418.73   15.49
  -1   4  -3  447.41   15.59
  -1   4  -3  421.10   16.95
   1  -4   3  444.37   16.71
  -1   4  -3  434.89   17.08
   1  -4   3  445.95   17.59
  -1   4  -3  414.78   16.90
  -1   4  -3  432.28   17.29
  -1   4  -3  464.07   17.86
   1  -4   3  458.87   17.23
   1  -4   3  432.37   17.60
   1  -4   3  426.19   17.68
  -1   4  -3  458.61   17.29
  -1   4  -3  438.28   17.20
   1  -4   4    6.92    3.09
   1  -4   4    2.94    3.47
  -1   4  -4    2.22    3.20
   1  -4   4    0.62    2.52
  -1   4  -4    0.36    2.54
  -1   4  -4    0.94    1.90
   1  -4   4    1.25    2.15
  -1   4  -4    3.04    3.03
   1  -4   4    4.06    3.41
   1  -4   4   -2.26    3.22
  -1   4  -4    2.41    3.42
  -1   4  -4    1.15    2.79
   1  -4   5  330.16   13.13
   1  -4   5  324.77   13.31
  -1   4  -5  330.06   13.00
  -1   4  -5  305.18   13.30
   1  -4   5  327.53   14.92
  -1   4  -5  333.25   14.52
  -1   4  -5  325.22   14.73
  -1   4  -5  313.01   13.61
   1  -4   5  314.27   14.34
  -1   4  -5  333.65   13.80
   1  -4   5  330.80   14.43
  -1   4  -6  168.55    8.35
   1  -4   6  170.95    8.81
   1  -4   6  158.91    9.94
  -1   4  -6  153.54    9.24
  -1   4  -6  161.53    9.73
  -1   4  -6  145.35    8.82
  -1   4  -6  172.01    9.25
  -1   4  -7  142.08    9.12
   1  -4   7  112.74    8.83
   1  -4   7  117.48    7.81
  -1   4  -7  120.04    8.15
  -1   4  -7  140.63    8.38
  -1   4  -7  118.14    8.83
   1  -4   8  457.04   19.80
  -1   4  -8  456.35   20.90
   1  -4   8  437.84   20.99
  -1   4  -8  475.11   20.83
   1  -4   9   60.23    7.03
  -1   4  -9   77.11    8.23
   1  -4   9   68.95    8.20
  -1   4  -9   78.42    8.15
  -1   4 -10   23.98    6.35
   1  -4  10   29.09    7.03
  -1   4 -11   73.55    9.01
  -1   4 -11   82.89    9.71
   1  -4  11   76.89    9.65
  -1   3  10   -2.30    6.16
  -1   3  10    1.09    5.85
  -1   3  10    9.79    6.22
   1  -3 -10    5.88    6.30
  -1   3   9    9.32    6.06
   1  -3  -9    2.12    5.78
  -1   3   9    2.99    5.10
  -1   3   9    1.98    5.12
  -1   3   8  183.71   12.36
   1  -3  -8  177.85   12.23
  -1   3   8  172.12   11.87
  -1   3   8  174.78   12.05
   1  -3  -8  205.97   11.81
   1  -3  -8  194.23   11.44
  -1   3   7   75.61    7.72
   1  -3  -7  109.12    8.59
   1  -3  -7   78.84    6.83
  -1   3   7   85.19    8.17
  -1   3   7   75.96    7.55
   1  -3  -7   85.58    7.27
   1  -3  -7   85.94    7.44
  -1   3   6    6.80    3.12
  -1   3   6    4.14    3.86
   1  -3  -6    6.52    4.24
   1  -3  -6   11.68    3.98
  -1   3   6   -0.71    4.25
  -1   3   6    4.92    4.32
   1  -3  -6    7.51    3.95
   1  -3  -6    6.86    4.08
  -1   3   5  740.81   31.38
  -1   3   5  865.28   30.84
  -1   3   5  832.63   29.48
   1  -3  -5  891.15   32.36
   1  -3  -5  838.14   31.18
  -1   3   5  807.08   31.87
  -1   3   5  880.98   32.18
   1  -3  -5  816.60   31.43
   1  -3  -5  837.64   31.55
  -1   3   4  725.90   27.25
   1  -3  -4  786.75   27.92
  -1   3   4  736.82   28.39
  -1   3   4  771.99   27.84
   1  -3  -4  753.30   28.75
  -1   3   4  752.09   26.41
   1  -3  -4  740.22   27.93
  -1   3   4  724.24   28.70
  -1   3   4  766.11   27.55
  -1   3   4  780.21   27.47
  -1   3   4  680.23   28.45
  -1   3   4  773.39   27.92
   1  -3  -4  754.78   28.42
  -1   3   4  796.22   27.95
   1  -3  -4  756.51   28.54
  -1   3   3   10.75    3.17
   1  -3  -3    9.91    2.78
   1  -3  -3    5.99    2.60
  -1   3   3   10.99    2.97
  -1   3   3    6.18    3.10
  -1   3   3   10.97    1.94
   1  -3  -3    9.83    1.71
   1  -3  -3   16.25    3.89
   1  -3  -3   11.52    3.27
  -1   3   3   11.63    2.87
  -1   3   3    8.98    3.47
  -1   3   3    8.09    3.36
   1  -3  -3    5.42    3.30
  -1   3   3   10.04    3.17
  -1   3   3    7.54    3.07
   1  -3  -3    7.53    3.18
  -1   3   2  545.08   20.81
  -1   3   2  589.38   20.58
   1  -3  -2  565.95   20.31
   1  -3  -2  576.46   20.70
   1  -3  -2  575.86   21.33
   1  -3  -2  552.65   19.39
   1  -3  -2  556.31   19.25
  -1   3   2  577.51   20.87
  -1   3   2  541.28   21.01
  -1   3   2  542.31   20.45
   1  -3  -2  558.64   20.78
  -1   3   2  515.65   20.91
  -1   3   2  558.23   20.86
  -1   3   2  570.82   20.89
   1  -3  -2  569.34   21.27
   1  -3  -2  585.23   21.35
   1  -3  -1  931.10   32.42
   1  -3  -1  939.98   33.18
  -1   3   1  887.94   33.27
  -1   3   1  974.19   32.56
  -1   3   1  968.41   33.30
   1  -3  -1  978.44   33.63
   1  -3  -1  918.12   32.05
  -1   3   1  910.58   32.12
  -1   3   1  950.74   33.14
  -1   3   1  961.65   33.04
   1  -3  -1  958.06   32.99
  -1   3   1  964.59   33.20
   1  -3  -1  985.85   33.02
   1  -3  -1 1000.68   33.25
  -1   3   1  983.55   33.20
   1  -3  -1  978.27   33.74
   1  -3  -1  960.54   33.68
   1  -3   0    0.74    1.28
  -1   3   0    0.29    1.26
  -1   3   0   -1.35    2.77
   1  -3   0   -0.28    2.77
   1  -3   0    1.99    1.99
  -1   3   0    3.73    2.05
  -1   3   0   -1.25    2.60
  -1   3   0   -1.09    2.06
   1  -3   0    1.52    1.83
  -1   3   0    0.73    2.18
   1  -3   0    0.17    1.89
  -1   3   0    2.37    2.67
  -1   3   0    1.69    2.34
   1  -3   0    4.65    2.51
   1  -3   0    1.78    3.00
   1  -3   0    0.30    2.79
  -1   3   0   -3.18    2.61
   1  -3   1  578.81   20.76
  -1   3  -1  591.51   21.04
  -1   3  -1  558.52   20.50
   1  -3   1  562.53   20.61
  -1   3  -1  577.77   20.85
   1  -3   1  540.07   21.09
   1  -3   1  591.47   19.73
   1  -3   1  564.06   20.66
  -1   3  -1  565.25   19.75
  -1   3  -1  570.50   19.73
  -1   3  -1  578.69   20.92
   1  -3   1  578.15   19.71
  -1   3  -1  596.08   20.98
   1  -3   1  588.70   21.24
   1  -3   1  592.72   21.22
  -1   3  -1  565.00   20.87
   1  -3   2  312.86   12.23
  -1   3  -2  318.66   12.46
  -1   3  -2  311.73   11.27
   1  -3   2  317.47   11.22
  -1   3  -2  310.74   12.45
   1  -3   2  319.27   12.69
  -1   3  -2  305.17   12.49
  -1   3  -2  307.21   12.40
  -1   3  -2  313.54   10.98
  -1   3  -2  312.21   12.73
   1  -3   2  313.59   10.87
   1  -3   2  300.94   10.85
  -1   3  -2  309.85   10.97
   1  -3   2  321.02   12.74
   1  -3   2  310.06   12.65
  -1   3  -2  318.45   12.44
  -1   3  -2  321.04   12.46
   1  -3   3  167.68    7.71
  -1   3  -3  156.03    7.77
   1  -3   3  173.06    7.29
  -1   3  -3  171.91    7.25
   1  -3   3  179.99    8.01
  -1   3  -3  150.96    8.06
   1  -3   3  174.15    8.63
  -1   3  -3  175.34    8.59
   1  -3   3  168.38    6.53
   1  -3   3  170.31    6.53
   1  -3   3  158.84    8.06
  -1   3  -3  169.32    7.86
  -1   3  -3  185.24    8.08
   1  -3   3  187.75    8.35
   1  -3   3  172.34    8.19
   1  -3   4  791.94   27.92
   1  -3   4  776.61   28.09
  -1   3  -4  773.01   27.86
  -1   3  -4  809.37   28.24
   1  -3   4  777.36   29.37
  -1   3  -4  801.45   28.78
   1  -3   4  793.32   28.43
  -1   3  -4  811.04   28.89
   1  -3   4  772.88   28.56
  -1   3  -4  736.86   29.01
  -1   3  -4  795.25   28.22
  -1   3  -4  788.87   28.26
   1  -3   4  778.89   28.54
   1  -3   4  798.88   28.59
   1  -3   5   11.31    4.03
  -1   3  -5   11.04    3.52
  -1   3  -5   11.41    3.37
   1  -3   5    5.57    2.30
  -1   3  -5    9.04    2.75
  -1   3  -5   11.25    2.66
   1  -3   5    6.45    3.11
  -1   3  -5    9.32    3.63
  -1   3  -5    7.05    2.65
  -1   3  -5    7.75    2.55
  -1   3  -5    8.14    2.93
   1  -3   6  163.15    8.92
  -1   3  -6  175.99    8.49
  -1   3  -6  169.74    9.55
   1  -3   6  170.35    9.89
  -1   3  -6  139.19    9.18
  -1   3  -6  150.78    8.49
  -1   3  -6  154.40    8.49
   1  -3   7  785.53   29.50
  -1   3  -7  731.69   29.81
   1  -3   7  753.10   30.18
  -1   3  -7  731.02   29.77
  -1   3  -7  747.48   28.71
  -1   3  -7  770.09   28.82
   1  -3   8  361.36   17.35
  -1   3  -8  363.92   17.75
   1  -3   8  353.24   17.64
  -1   3  -8  394.69   18.04
   1  -3   9   -5.79    5.01
  -1   3  -9   -3.52    4.87
   1  -3   9    1.80    4.91
  -1   3  -9   -0.90    5.12
   1  -3  10  118.97    9.79
  -1   3 -10  128.46   10.25
  -1   3 -10  105.29    9.98
   1  -3  10  108.10   10.23
   1  -3  11   43.82    7.69
  -1   3 -11   18.13    6.68
  -1   3 -11   33.28    7.78
   1  -3  11   37.84    7.35
  -1   2  11    7.27    6.26
  -1   2  11    3.23    6.07
  -1   2  11    9.75    6.52
   1  -2 -11   19.66    7.29
  -1   2  10   -1.10    5.73
  -1   2  10    1.98    5.26
  -1   2  10    0.99    5.32
   1  -2 -10   -4.45    5.80
  -1   2   9   77.80    8.76
   1  -2  -9   87.82    9.06
  -1   2   9   71.35    8.16
  -1   2   9   56.61    7.39
  -1   2   8  363.77   18.18
   1  -2  -8  354.84   18.00
  -1   2   8  348.91   17.53
  -1   2   8  381.62   17.91
   1  -2  -8  345.49   16.74
   1  -2  -8  372.64   17.19
   1  -2  -8  356.35   17.15
  -1   2   7   -0.76    4.64
   1  -2  -7    3.06    4.31
  -1   2   7    1.43    4.11
  -1   2   7    1.42    4.09
   1  -2  -7    1.19    3.53
   1  -2  -7    5.18    3.81
   1  -2  -7    0.65    3.83
  -1   2   6  312.34   14.57
  -1   2   6  295.50   12.49
   1  -2  -6  279.80   14.32
  -1   2   6  302.93   12.69
  -1   2   6  285.78   14.04
  -1   2   6  284.25   13.92
   1  -2  -6  272.01   13.13
   1  -2  -6  313.90   14.04
   1  -2  -6  281.12   13.72
  -1   2   5 1294.68   44.17
  -1   2   5 1288.50   43.89
  -1   2   5 1236.19   45.63
  -1   2   5 1257.12   44.03
   1  -2  -5 1239.85   43.60
   1  -2  -5 1297.28   45.82
   1  -2  -5 1257.88   44.71
  -1   2   5 1226.77   45.52
  -1   2   5 1282.45   44.18
  -1   2   5 1275.17   45.64
   1  -2  -5 1236.59   45.35
   1  -2  -5 1327.64   45.45
   1  -2  -4  140.17    7.62
  -1   2   4  150.76    7.23
  -1   2   4  147.99    7.00
  -1   2   4  162.32    8.49
  -1   2   4  153.53    7.08
   1  -2  -4  157.02    6.82
   1  -2  -4  142.98    8.26
  -1   2   4  147.80    7.88
  -1   2   4  141.03    6.92
   1  -2  -4  157.37    7.80
  -1   2   4  148.74    8.41
  -1   2   4  151.42    7.23
  -1   2   4  151.06    8.33
  -1   2   4  167.03    7.96
  -1   2   4  156.34    7.73
   1  -2  -4  148.36    8.17
   1  -2  -4  146.50    8.06
  -1   2   3  215.52    9.84
   1  -2  -3  224.26    9.21
  -1   2   3  219.46    9.24
   1  -2  -3  219.49    9.61
   1  -2  -3  237.80   10.18
   1  -2  -3  226.80    8.69
  -1   2   3  222.76    9.66
  -1   2   3  218.96    8.85
   1  -2  -3  202.95    9.26
  -1   2   3  227.80   10.17
  -1   2   3  221.97    9.14
  -1   2   3  233.79   10.23
  -1   2   3  214.39    8.98
   1  -2  -3  210.38    9.93
  -1   2   3  221.27    9.67
   1  -2  -3  239.00   10.20
  -1   2   3  218.56    9.68
   1  -2  -2  495.19   17.80
  -1   2   2  458.80   17.82
   1  -2  -2  496.93   17.61
  -1   2   2  496.27   17.73
  -1   2   2  492.72   17.89
  -1   2   2  479.22   17.15
   1  -2  -2  473.86   18.07
   1  -2  -2  504.49   17.08
   1  -2  -2  448.62   17.82
   1  -2  -2  508.47   17.64
  -1   2   2  507.10   18.27
  -1   2   2  506.56   17.55
  -1   2   2  488.88   18.21
   1  -2  -2  488.57   17.94
   1  -2  -2  490.15   18.25
  -1   2   2  486.91   17.98
  -1   2   2  470.93   17.95
   1  -2  -2  473.34   18.21
   1  -2  -1  146.11    6.69
  -1   2   1  162.05    6.93
   1  -2  -1  152.01    6.46
  -1   2   1  163.54    6.67
   1  -2  -1  153.70    6.98
  -1   2   1  167.07    6.47
   1  -2  -1  166.62    6.46
  -1   2   1  173.23    6.89
  -1   2   1  155.56    6.97
  -1   2   1  157.82    6.55
   1  -2  -1  154.92    6.84
  -1   2   1  170.69    6.67
   1  -2  -1  169.39    6.60
  -1   2   1  146.75    6.90
   1  -2  -1  163.94    6.89
   1  -2  -1  155.78    7.21
   1  -2  -1  162.83    7.32
   1  -2   0 3719.02  121.47
  -1   2   0 3739.38  121.52
  -1   2   0 3678.68  122.25
   1  -2   0 3679.16  122.07
  -1   2   0 3727.87  122.02
  -1   2   0 3658.44  121.91
   1  -2   0 3623.81  121.94
   1  -2   0 3798.53  121.83
  -1   2   0 3720.34  121.84
   1  -2   0 3712.32  121.91
   1  -2   0 3798.57  121.82
  -1   2   0 3638.57  121.82
  -1   2   0 3620.17  121.95
  -1   2   0 3683.86  122.19
   1  -2   0 3614.77  122.30
   1  -2   0 3618.03  122.32
  -1   2   0 3718.25  122.20
   1  -2   1  889.11   30.06
  -1   2  -1  835.03   30.06
  -1   2  -1  896.83   29.50
   1  -2   1  912.44   29.51
   1  -2   1  839.58   30.16
  -1   2  -1  903.29   29.87
  -1   2  -1  875.81   29.85
  -1   2  -1  883.22   30.12
  -1   2  -1  877.59   29.40
   1  -2   1  846.48   29.31
  -1   2  -1  875.17   30.13
  -1   2  -1  884.71   29.41
   1  -2   1  866.11   29.32
   1  -2   1  859.81   29.98
  -1   2  -1  862.09   29.91
   1  -2   1  859.02   30.04
  -1   2  -1  875.47   29.94
   1  -2   1  880.98   30.07
  -1   2  -2  733.17   25.39
  -1   2  -2  727.36   25.02
   1  -2   2  729.32   25.25
   1  -2   2  738.81   25.07
   1  -2   2  722.15   25.80
   1  -2   2  711.00   25.22
  -1   2  -2  741.77   25.33
   1  -2   2  699.12   24.65
  -1   2  -2  728.88   25.76
   1  -2   2  717.10   24.63
   1  -2   2  723.13   25.22
  -1   2  -2  726.28   25.11
  -1   2  -2  718.87   25.11
   1  -2   2  724.18   25.23
  -1   2  -3 4515.51  152.29
   1  -2   3 4617.19  152.44
   1  -2   3 4582.41  152.15
  -1   2  -3 4517.03  152.35
  -1   2  -3 4569.10  152.74
  -1   2  -3 4637.25  152.67
   1  -2   3 4640.52  153.11
   1  -2   3 4732.96  152.47
   1  -2   3 4617.21  152.72
  -1   2  -3 4754.09  153.12
   1  -2   3 4615.67  152.21
  -1   2  -3 4550.10  152.07
  -1   2  -3 4498.02  152.07
   1  -2   3 4677.04  152.22
   1  -2   4 2738.42   92.39
  -1   2  -4 2768.83   92.81
  -1   2  -4 2800.22   92.88
   1  -2   4 2714.17   93.12
  -1   2  -4 2857.73   93.39
   1  -2   4 2748.13   93.68
  -1   2  -4 2736.13   93.15
   1  -2   4 2787.83   92.96
   1  -2   4 2732.94   93.10
  -1   2  -4 2774.78   93.69
  -1   2  -4 2784.84   92.65
  -1   2  -4 2830.04   92.68
  -1   2  -4 2735.34   92.40
  -1   2  -4 2721.41   92.42
  -1   2  -5    3.23    2.75
  -1   2  -5    4.22    2.63
   1  -2   5    4.86    2.27
  -1   2  -5    0.35    2.53
   1  -2   5    1.83    3.25
  -1   2  -5   10.85    3.53
   1  -2   5    2.50    3.43
  -1   2  -5    1.51    3.26
  -1   2  -5    6.14    2.47
  -1   2  -5    5.90    2.72
  -1   2  -5    4.59    2.40
  -1   2  -6  491.68   18.57
   1  -2   6  440.55   19.39
   1  -2   6  438.43   19.53
  -1   2  -6  491.73   19.82
  -1   2  -6  439.44   19.62
  -1   2  -6  462.86   18.52
  -1   2  -6  503.28   18.72
   1  -2   7  356.52   16.65
  -1   2  -7  363.12   16.76
   1  -2   7  342.42   16.46
  -1   2  -7  349.21   16.76
  -1   2  -7  357.56   15.30
  -1   2  -7  365.59   15.38
   1  -2   8    0.78    4.54
  -1   2  -8   10.24    4.84
   1  -2   8    4.59    4.64
  -1   2  -8    7.95    4.82
   1  -2   9   33.94    6.31
  -1   2  -9   46.99    6.95
  -1   2  -9   40.76    6.95
   1  -2   9   39.26    6.37
   1  -2  10   30.16    6.69
  -1   2 -10   33.45    6.80
  -1   2 -10   52.85    7.69
   1  -2  10   38.58    6.92
   1  -2  11   -1.12    5.92
  -1   2 -11    2.16    5.97
  -1   2 -11    1.13    6.59
  -1   1  11    4.63    6.48
   1  -1 -11   15.30    7.04
  -1   1  10   35.57    6.76
   1  -1 -10   33.87    7.12
  -1   1  10   44.75    6.72
  -1   1  10   44.97    7.13
  -1   1   9   55.98    7.39
   1  -1  -9   70.60    7.16
   1  -1  -9   49.86    7.71
  -1   1   9   60.48    6.99
  -1   1   9   55.11    6.64
   1  -1  -9   48.19    6.55
  -1   1   8  136.65    9.86
   1  -1  -8  143.11   10.17
  -1   1   8  126.45    8.72
  -1   1   8  136.66    9.35
   1  -1  -8  126.65    8.68
  -1   1   8  150.94    9.73
   1  -1  -8  153.95    9.83
   1  -1  -8  150.94    9.61
  -1   1   7   14.12    4.68
   1  -1  -7   11.06    3.93
  -1   1   7    4.21    3.46
   1  -1  -7    4.95    4.50
  -1   1   7    7.50    3.98
   1  -1  -7   12.23    3.08
   1  -1  -7    9.13    3.70
  -1   1   7   14.47    4.40
   1  -1  -7   11.06    4.08
  -1   1   6   61.69    6.06
   1  -1  -6   69.72    5.77
  -1   1   6   56.90    3.97
   1  -1  -6   56.26    4.65
   1  -1  -6   57.79    5.91
  -1   1   6   70.55    5.38
  -1   1   6   57.11    5.73
   1  -1  -6   63.64    5.34
  -1   1   6   59.49    5.59
   1  -1  -6   51.19    4.34
  -1   1   6   63.75    4.71
   1  -1  -6   70.69    5.83
  -1   1   5   12.83    3.89
  -1   1   5    5.68    2.86
  -1   1   5    9.33    2.17
   1  -1  -5    6.76    3.51
  -1   1   5    6.10    2.08
  -1   1   5   10.66    3.08
   1  -1  -5   12.06    2.82
   1  -1  -5   10.73    4.01
  -1   1   5    9.13    2.66
  -1   1   5   11.21    3.64
   1  -1  -5   12.44    3.05
   1  -1  -5    9.01    2.45
  -1   1   5    5.86    3.23
  -1   1   5   10.96    3.16
   1  -1  -5    9.45    3.58
  -1   1   4  476.50   16.88
  -1   1   4  451.71   18.40
   1  -1  -4  477.56   18.11
  -1   1   4  478.26   16.82
  -1   1   4  484.61   17.74
  -1   1   4  472.19   17.92
   1  -1  -4  481.74   17.44
   1  -1  -4  441.31   18.25
   1  -1  -4  467.79   17.15
  -1   1   4  446.35   18.17
   1  -1  -4  467.25   17.47
  -1   1   4  448.41   17.12
  -1   1   4  465.17   18.24
   1  -1  -4  486.01   18.36
   1  -1  -4  483.57   18.35
  -1   1   4  460.33   17.85
  -1   1   4  481.11   17.95
  -1   1   3  288.06   12.04
   1  -1  -3  281.58   11.74
   1  -1  -3  304.38   10.85
  -1   1   3  292.38   10.76
  -1   1   3  296.22   10.82
   1  -1  -3  303.37   11.35
  -1   1   3  286.69   11.69
   1  -1  -3  299.70   12.02
  -1   1   3  308.35   11.60
  -1   1   3  291.82   10.79
   1  -1  -3  308.93   11.22
  -1   1   3  292.09   11.97
   1  -1  -3  297.44   11.73
  -1   1   3  285.31   11.89
  -1   1   3  291.42   10.95
   1  -1  -3  270.38   11.55
  -1   1   3  311.74   11.89
  -1   1   3  293.08   11.74
   1  -1  -3  286.15   11.96
   1  -1  -3  271.27   11.86
   1  -1  -2  126.48    5.10
   1  -1  -2  124.00    5.85
  -1   1   2  132.21    5.17
  -1   1   2  126.34    5.97
  -1   1   2  118.98    5.76
  -1   1   2  144.30    5.73
   1  -1  -2  118.66    5.79
   1  -1  -2  119.75    5.47
  -1   1   2  121.52    4.91
  -1   1   2  133.11    6.11
   1  -1  -2  129.04    5.11
  -1   1   2  119.91    4.97
  -1   1   2  129.08    6.03
   1  -1  -2  123.39    6.05
   1  -1  -2  121.09    6.01
   1  -1  -1 2281.00   25.64
  -1   1   1 2273.60   25.79
  -1   1   1 2202.51   26.31
   1  -1  -1 2391.96   26.30
   1  -1  -1 2282.78   25.58
   1  -1  -1 2202.45   26.14
  -1   1   1 2277.30   25.47
   1  -1  -1 2256.88   26.44
  -1   1   1 2351.82   26.77
  -1   1   1 2238.31   26.62
   1  -1  -1 2240.56   26.69
  -1   1   1  115.15   23.36
   1  -1  -1 2310.37   26.77
  -1   1   1   88.64   23.30
  -1   1   0 2094.90   17.67
  -1   1   0 2538.62   18.07
   1  -1   0 2657.27   17.93
   1  -1   0 2158.56   18.20
  -1   1   0 2542.35   18.06
   1  -1   0 2570.55   17.02
  -1   1   0 2533.38   17.99
   1  -1   0 2549.77   17.78
   1  -1   0 2540.31   17.81
   1  -1   0 2544.08   17.39
   1  -1   0 2569.15   17.36
  -1   1   0 2472.66   17.10
  -1   1   0 2521.50   17.12
   1  -1   1  478.54   13.63
  -1   1  -1  471.90   13.57
  -1   1  -1  450.92   13.60
   1  -1   1  459.94   13.45
  -1   1  -1  470.99   12.99
   1  -1   1  482.49   13.83
   1  -1   1  484.84   12.99
   1  -1   1  477.17   13.34
  -1   1  -1  463.10   13.63
   1  -1   1  475.31   13.33
   1  -1   1  491.48   13.58
  -1   1  -1  477.09   12.75
   1  -1   1  469.78   12.78
  -1   1  -1  490.15   12.77
   1  -1   1  481.54   12.79
  -1   1  -2 3184.16   99.04
   1  -1   2 2984.61   98.70
  -1   1  -2 2963.01   98.90
   1  -1   2 2981.41   99.02
  -1   1  -2 3027.93   98.95
  -1   1  -2 2993.28   98.75
   1  -1   2 2923.46   98.61
   1  -1   2 2943.43   99.10
  -1   1  -2 2946.17   99.19
  -1   1  -2 2985.55   98.12
  -1   1  -2 2885.45   98.10
  -1   1  -2 2960.70   98.13
  -1   1  -2 2991.33   98.10
  -1   1  -3 1744.79   58.28
   1  -1   3 1677.63   58.53
   1  -1   3 1704.97   57.84
  -1   1  -3 1721.81   58.33
   1  -1   3 1710.01   58.48
  -1   1  -3 1730.75   58.38
  -1   1  -3 1745.58   58.24
   1  -1   3 1738.97   58.07
  -1   1  -3 1768.40   58.75
   1  -1   3 1693.37   58.36
  -1   1  -3 1704.19   57.44
  -1   1  -3 1732.75   57.48
  -1   1  -3 1707.60   57.37
  -1   1  -3 1671.47   57.34
   1  -1   4  562.08   20.45
   1  -1   4  570.60   21.56
  -1   1  -4  594.38   21.02
  -1   1  -4  594.60   21.22
  -1   1  -4  548.28   21.27
   1  -1   4  586.79   20.95
   1  -1   4  558.61   21.38
  -1   1  -4  538.71   20.84
   1  -1   4  560.72   21.04
  -1   1  -4  552.23   21.58
  -1   1  -4  543.67   20.00
  -1   1  -4  555.41   20.20
   1  -1   4  546.53   20.05
  -1   1  -4  555.39   20.21
   1  -1   4  572.33   20.12
  -1   1  -4  528.83   19.97
   1  -1   5  206.00   10.85
   1  -1   5  205.29    9.39
  -1   1  -5  222.23   10.11
  -1   1  -5  252.35   10.51
  -1   1  -5  225.24   11.00
   1  -1   5  204.34   10.60
  -1   1  -5  234.13   11.31
   1  -1   5  202.49    9.29
   1  -1   5  223.47    9.46
  -1   1  -5  224.52    9.70
  -1   1  -5  221.58    9.72
  -1   1  -5  233.69    9.50
  -1   1  -6  154.92    8.23
   1  -1   6  149.51    9.29
   1  -1   6  145.75    8.67
  -1   1  -6  151.27    9.02
  -1   1  -6  142.71    9.16
  -1   1  -6  151.84    7.85
  -1   1  -6  153.71    7.89
   1  -1   7   16.12    5.00
  -1   1  -7   19.83    5.11
  -1   1  -7   21.16    5.14
   1  -1   7   22.06    4.43
   1  -1   8   85.37    8.50
  -1   1  -8   78.40    7.63
   1  -1   8   75.84    7.11
   1  -1   8   82.81    7.12
  -1   1  -8   79.98    7.94
   1  -1   8   93.89    7.65
  -1   1  -8  102.16    8.59
   1  -1   9   20.15    5.94
  -1   1  -9    9.10    5.05
  -1   1  -9    8.23    4.42
  -1   1  -9   11.18    5.26
   1  -1   9    5.61    4.49
   1  -1  10   21.43    6.90
  -1   1 -10   13.12    5.66
  -1   1 -10   13.61    6.19
   1  -1  11   45.01    8.05
  -1   1 -11   48.55    8.18
  -1   1 -11   39.46    7.85
   1   0 -12    8.73    6.80
  -1   0  12    8.48    6.88
   1   0 -11   12.46    6.68
  -1   0  11    9.93    5.82
   1   0 -10   67.07    8.42
  -1   0  10   75.34    8.64
   1   0  -9   30.50    5.52
  -1   0   9   25.51    6.03
   1   0  -9   31.49    6.55
  -1   0   9   34.11    5.45
  -1   0   9   29.33    5.48
  -1   0   9   35.96    6.02
   1   0  -9   20.54    5.34
   1   0  -8   75.71    6.99
  -1   0   8   82.17    7.72
   1   0  -8   88.76    7.93
  -1   0   8   95.76    7.29
  -1   0   8   94.32    7.29
  -1   0   8   88.48    7.11
   1   0  -8   95.49    6.99
   1   0  -8   86.90    7.41
  -1   0   7  143.31    9.31
   1   0  -7  152.19    9.62
  -1   0   7  153.39    9.01
  -1   0   7  140.48    8.74
   1   0  -7  144.14    7.80
   1   0  -7  173.59    8.88
  -1   0   7  159.65    8.98
   1   0  -7  155.80    9.16
   1   0  -7  135.92    8.83
  -1   0   6  223.41   10.80
  -1   0   6  188.14   10.01
   1   0  -6  202.54   10.73
   1   0  -6  192.89    9.51
  -1   0   6  193.93    9.74
  -1   0   6  198.53    9.82
  -1   0   6  199.25    8.99
   1   0  -6  169.39    8.60
   1   0  -6  207.58   10.34
   1   0  -6  185.39   10.07
  -1   0   5 2073.93   71.28
  -1   0   5 2135.35   68.78
  -1   0   5 2066.79   68.80
   1   0  -5 1821.17   70.30
  -1   0   5 2129.67   70.67
   1   0  -5 2133.19   71.40
   1   0  -5 2097.69   70.39
  -1   0   5 2030.16   70.84
  -1   0   5 2065.19   69.81
  -1   0   5 2095.57   70.67
   1   0  -5 2096.33   70.22
  -1   0   5 2026.12   70.55
  -1   0   5 2094.74   70.59
  -1   0   5 2116.19   70.61
   1   0  -5 2091.93   71.16
   1   0  -5 1989.31   71.01
  -1   0   4 2817.44   90.64
  -1   0   4 2791.11   92.75
  -1   0   4 2768.84   90.64
   1   0  -4 2711.00   92.31
  -1   0   4 2712.58   92.36
   1   0  -4 2748.93   92.20
  -1   0   4 2744.41   92.51
   1   0  -4 2794.92   92.82
   1   0  -4 2717.25   92.00
   1   0  -4 2709.30   91.96
   1   0  -4 2743.52   91.77
  -1   0   4 2738.84   92.27
  -1   0   4 2770.05   92.27
  -1   0   4 2676.13   91.53
  -1   0   4 2724.66   92.32
   1   0  -4 2764.76   92.74
  -1   0   4 2749.40   92.36
   1   0  -4 2713.63   92.68
  -1   0   3  121.49    6.51
   1   0  -3  121.41    6.52
  -1   0   3  134.05    6.63
  -1   0   3  134.79    6.45
   1   0  -3  138.58    6.41
  -1   0   3  126.06    5.58
   1   0  -3  136.50    6.21
  -1   0   3  129.64    6.33
  -1   0   3  135.58    6.40
   1   0  -3  137.12    6.19
   1   0  -3  138.83    5.77
   1   0  -3  142.28    6.85
  -1   0   3  138.06    6.41
  -1   0   3  136.38    6.40
   1   0  -3  142.58    6.83
  -1   0   2 3366.36  109.81
   1   0  -2 3477.04  109.68
   1   0  -2 3353.33  109.73
  -1   0   2 3426.08  109.56
  -1   0   2 3314.62  109.83
  -1   0   2 3287.36  109.60
   1   0  -2 3202.87  108.90
  -1   0   2 3333.34  109.61
  -1   0   2 3342.27  108.90
   1   0  -2 3226.85  109.48
   1   0  -2 3322.76  109.50
   1   0  -2 3287.09  109.90
   1   0  -2 3266.09  109.91
  -1   0   1 2772.05   54.44
   1   0  -1 2847.39   53.63
   1   0  -1 2646.85   53.71
  -1   0   1 2839.14   54.61
  -1   0   1 2869.08   53.76
   1   0  -1 2844.29   54.25
  -1   0   1 2187.49   53.93
  -1   0   1 2104.80   53.88
   1   0  -1 2885.63   54.26
   1   0  -1 2722.99   54.30
   1   0  -1 2811.36   54.33
  -1   0   1 2789.93   54.24
  -1   0   1 2700.18   54.24
  -1   0   0  818.26   15.25
  -1   0   0  811.62   15.48
   1   0   0  888.94   15.75
  -1   0   0  805.10   15.37
  -1   0   0  251.98   13.90
  -1   0   0   86.34   13.48
   1   0   0  815.75   14.81
  -1   0   0  799.76   15.36
   1   0   0  823.51   15.30
  -1   0   0  834.73   15.21
   1   0   1    0.82    2.32
  -1   0  -1   -0.38    2.14
   1   0   1    8.70    2.04
  -1   0  -1    1.85    1.69
   1   0   1    3.31    2.03
  -1   0  -1   -1.25    1.77
   1   0   1    1.62    1.73
  -1   0  -1   -0.39    1.92
  -1   0  -1    2.60    2.16
  -1   0  -2 1982.44   63.72
   1   0   2 1952.10   63.92
   1   0   2 1932.70   63.48
   1   0   2 1923.28   63.29
   1   0   2 1977.58   63.28
  -1   0  -2 1943.36   63.43
  -1   0  -2 1946.70   63.15
  -1   0  -2 1944.05   63.86
   1   0   2 1916.61   62.40
   1   0   2 1925.52   62.40
  -1   0  -2 1960.44   62.44
  -1   0  -2 1958.90   62.43
   1   0   3    9.16    3.18
   1   0   3   12.49    2.03
  -1   0  -3   12.89    2.12
   1   0   3   15.57    2.97
  -1   0  -3    8.17    2.84
   1   0   3    9.15    2.75
   1   0   3    5.79    2.77
  -1   0  -3   10.04    2.49
  -1   0  -3   14.88    3.16
   1   0   3   10.38    3.00
  -1   0  -3   18.26    3.46
  -1   0  -3   10.77    3.27
  -1   0  -3   10.17    1.99
   1   0   3   11.20    1.99
   1   0   4  105.96    5.84
  -1   0  -4   86.78    5.81
   1   0   4   99.89    6.78
  -1   0  -4   89.29    5.31
   1   0   4   92.16    5.74
   1   0   4   90.63    5.79
  -1   0  -4   86.83    6.25
  -1   0  -4   89.87    6.42
   1   0   4   96.84    5.94
  -1   0  -4   95.07    6.41
   1   0   4  102.78    5.03
  -1   0  -4   96.59    5.14
   1   0   4   95.82    4.96
  -1   0  -4   93.44    5.05
   1   0   5  263.90   11.50
  -1   0  -5  268.55   12.05
   1   0   5  274.94   13.08
  -1   0  -5  261.57   11.37
  -1   0  -5  250.33   12.46
   1   0   5  253.69   11.86
  -1   0  -5  276.10   12.88
  -1   0  -5  275.53   12.60
  -1   0  -5  262.62   11.14
  -1   0  -5  264.08   11.12
  -1   0  -6   37.92    4.54
   1   0   6   33.94    5.43
  -1   0  -6   40.49    4.13
   1   0   6   43.62    4.88
  -1   0  -6   33.49    5.10
  -1   0  -6   31.62    5.18
  -1   0  -6   35.07    4.75
  -1   0  -6   37.07    4.04
  -1   0  -7  322.93   15.11
   1   0   7  326.74   16.71
  -1   0  -7  334.50   16.18
  -1   0  -7  338.37   16.37
   1   0   7  359.67   15.66
  -1   0  -7  353.37   16.88
   1   0   8  207.89   12.54
  -1   0  -8  195.49   11.94
   1   0   8  156.54   10.75
  -1   0  -8  152.96   10.81
   1   0   8  188.71   11.26
  -1   0  -8  165.97   11.56
   1   0   9   -4.10    5.63
  -1   0  -9    3.79    5.20
  -1   0  -9    1.72    4.22
   1   0   9    5.17    4.89
   1   0   9   -1.73    4.68
  -1   0  -9    1.96    5.19
   1   0  10   43.32    8.01
  -1   0 -10   44.95    7.62
  -1   0 -10   42.70    7.90
   1   0  11   33.77    7.90
  -1   0 -11   23.91    7.06
  -1   0 -11   36.25    8.01
   1   1 -12    1.22    6.40
  -1  -1  12   11.55    5.79
  -1  -1  11   25.05    6.55
   1   1 -11   28.73    7.45
  -1  -1  11   35.61    7.07
   1   1 -10    5.95    5.64
  -1  -1  10   14.05    5.68
  -1  -1  10    0.94    5.08
   1   1 -10   14.32    5.38
   1   1 -10   10.93    5.07
  -1  -1   9  299.84   16.33
   1   1  -9  327.91   17.01
  -1  -1   9  316.34   16.21
   1   1  -9  345.12   15.85
   1   1  -9  353.03   16.64
   1   1  -9  326.71   16.32
  -1  -1   8  496.61   21.00
   1   1  -8  480.36   21.19
  -1  -1   8  488.27   20.87
   1   1  -8  478.85   19.95
  -1  -1   8  483.23   19.65
  -1  -1   8  465.21   19.47
   1   1  -8  463.55   20.40
   1   1  -8  438.55   20.22
  -1  -1   7    9.23    3.79
   1   1  -7   10.84    3.95
   1   1  -7    9.16    4.03
  -1  -1   7   11.00    3.72
   1   1  -7   12.69    3.47
  -1  -1   7    6.99    2.93
  -1  -1   7   12.50    3.50
   1   1  -7    6.02    3.61
  -1  -1   6  802.19   28.77
  -1  -1   6  759.73   28.73
   1   1  -6  738.87   28.74
  -1  -1   6  749.47   27.19
  -1  -1   6  755.19   27.56
  -1  -1   6  725.18   27.45
   1   1  -6  732.64   27.70
   1   1  -6  777.47   28.71
   1   1  -6  740.38   28.56
   1   1  -5 2072.73   68.88
   1   1  -5 1976.68   66.60
  -1  -1   5 2074.31   69.39
  -1  -1   5 2011.68   66.56
   1   1  -5 2095.18   69.02
   1   1  -5 2067.80   69.63
  -1  -1   5 1985.89   68.87
  -1  -1   5 1965.72   69.47
  -1  -1   5 2024.10   68.23
  -1  -1   5 2083.84   68.51
   1   1  -5 1983.89   68.51
  -1  -1   5 2081.05   68.51
   1   1  -5 2015.61   68.12
   1   1  -5 2030.36   68.11
   1   1  -5 2005.38   69.53
  -1  -1   5 2071.52   68.97
  -1  -1   5 1938.96   68.98
   1   1  -5 2064.50   69.59
  -1  -1   4  654.72   23.76
   1   1  -4  664.69   23.48
   1   1  -4  663.09   23.70
   1   1  -4  669.64   24.05
  -1  -1   4  630.01   23.56
  -1  -1   4  631.89   24.01
   1   1  -4  656.07   23.12
   1   1  -4  625.77   22.83
  -1  -1   4  652.24   23.02
  -1  -1   4  638.69   22.96
  -1  -1   4  653.17   22.98
   1   1  -4  627.86   22.82
  -1  -1   4  632.77   23.70
  -1  -1   4  643.89   23.61
   1   1  -4  659.40   24.16
   1   1  -4  667.98   24.15
  -1  -1   3  453.42   15.96
   1   1  -3  419.49   15.64
  -1  -1   3  437.22   16.36
   1   1  -3  369.90   15.71
   1   1  -3  430.16   16.12
  -1  -1   3  430.11   15.94
   1   1  -3  416.87   15.34
  -1  -1   3  428.50   15.32
   1   1  -3  427.82   15.21
  -1  -1   3  440.54   15.35
   1   1  -3  434.51   15.22
  -1  -1   3  430.59   15.34
   1   1  -3  399.33   16.27
   1   1  -3  441.43   16.05
   1   1  -3  410.74   16.24
   1   1  -3  429.76   16.09
   1   1  -2 1367.59   45.03
  -1  -1   2 1361.11   45.72
   1   1  -2 1386.79   45.06
   1   1  -2 1349.55   45.64
   1   1  -2 1313.68   45.92
  -1  -1   2 1381.22   46.13
  -1  -1   2 1405.38   45.91
  -1  -1   2 1343.01   45.39
  -1  -1   2 1323.73   45.38
   1   1  -2 1335.54   45.31
   1   1  -2 1335.82   45.31
   1   1  -2 1344.40   45.48
  -1  -1   2 1390.35   45.47
   1   1  -2 1380.39   46.25
   1   1  -2 1350.54   46.17
   1   1  -1  343.49   12.15
  -1  -1   1  334.44   12.13
  -1  -1   1  351.74   12.25
   1   1  -1  335.91   12.07
  -1  -1   1  274.49   12.15
  -1  -1   1  346.45   12.35
   1   1  -1  297.68   12.13
   1   1  -1  351.42   12.26
   1   1  -1  330.99   12.08
  -1  -1   1  343.68   12.19
   1   1  -1  349.70   12.12
   1   1  -1  331.45   12.15
  -1  -1   1  349.63   12.22
  -1  -1   1  338.06   12.25
   1   1  -1  341.23   12.27
  -1  -1   1  351.73   12.40
   1   1  -1  347.08   12.28
  -1  -1   1  336.76   12.40
  -1  -1   0  307.82   11.74
   1   1   0  315.95   11.81
  -1  -1   0  312.02   11.90
   1   1   0  324.36   11.23
  -1  -1   0  300.17   11.68
   1   1   0  292.29   11.52
   1   1   0  308.87   11.28
   1   1   0  317.59   11.76
   1   1   0  330.97   11.79
  -1  -1   0  315.68   11.90
   1   1   0  317.21   11.29
  -1  -1   0  306.99   11.27
   1   1   0  324.22   11.33
  -1  -1   0  290.72   11.21
   1   1   1 1301.07   45.54
   1   1   1 1361.39   45.77
  -1  -1  -1 1335.92   45.84
  -1  -1  -1 1314.02   45.54
  -1  -1  -1 1341.43   45.55
   1   1   1 1365.06   45.38
   1   1   1 1350.09   44.76
  -1  -1  -1 1358.41   44.74
  -1  -1  -1 1354.47   45.86
  -1  -1  -1 1395.07   45.93
   1   1   1 1284.24   44.67
   1   1   1 1370.16   44.71
  -1  -1  -1 1314.71   44.74
  -1  -1  -1 1319.31   44.73
  -1  -1  -2 1064.35   38.57
   1   1   2 1138.95   38.35
  -1  -1  -2 1059.40   38.27
   1   1   2 1124.91   38.72
   1   1   2 1145.62   37.47
  -1  -1  -2 1127.13   38.47
  -1  -1  -2 1102.58   37.28
   1   1   2 1099.79   38.11
   1   1   2 1090.31   38.37
  -1  -1  -2 1096.42   38.72
   1   1   2 1087.69   38.35
  -1  -1  -2 1106.13   38.72
  -1  -1  -2 1090.14   37.31
   1   1   2 1071.28   37.22
   1   1   2 1112.71   37.26
  -1  -1  -2 1108.49   37.34
   1   1   3 1828.81   60.57
   1   1   3 1783.30   61.27
  -1  -1  -3 1677.88   60.84
  -1  -1  -3 1856.61   60.85
  -1  -1  -3 1814.85   60.96
  -1  -1  -3 1834.67   59.60
   1   1   3 1692.45   59.65
   1   1   3 1718.67   60.38
  -1  -1  -3 1721.12   61.19
   1   1   3 1776.72   60.70
  -1  -1  -3 1763.91   61.14
   1   1   3 1797.31   59.49
   1   1   3 1741.59   59.46
  -1  -1  -3 1755.56   59.59
  -1  -1  -3 1802.14   59.65
  -1  -1  -4  671.32   25.89
   1   1   4  634.54   26.29
   1   1   4  674.86   25.33
   1   1   4  681.78   24.83
   1   1   4  746.16   25.76
  -1  -1  -4  714.12   26.38
  -1  -1  -4  682.47   24.54
  -1  -1  -4  666.66   26.40
  -1  -1  -4  664.44   26.23
   1   1   4  694.44   24.47
  -1  -1  -4  681.79   24.71
   1   1   4  702.91   24.48
  -1  -1  -4  688.39   24.69
   1   1   5   -0.63    3.90
  -1  -1  -5    0.51    3.06
   1   1   5    4.14    2.66
  -1  -1  -5   -0.58    3.50
  -1  -1  -5   -2.30    3.26
  -1  -1  -5   -1.81    3.75
  -1  -1  -5   -1.41    2.50
  -1  -1  -5    0.70    2.43
   1   1   6  204.31   12.26
  -1  -1  -6  239.98   11.65
  -1  -1  -6  234.08   12.02
  -1  -1  -6  223.87   12.23
  -1  -1  -6  213.77   12.15
   1   1   6  207.91   10.49
  -1  -1  -7  201.65   11.72
   1   1   7  237.39   13.73
  -1  -1  -7  239.11   12.90
  -1  -1  -7  243.53   13.43
  -1  -1  -7  240.60   13.48
   1   1   8   23.27    6.00
  -1  -1  -8   24.26    5.75
   1   1   8   20.85    5.63
  -1  -1  -8   17.41    5.05
   1   1   8   30.56    6.11
  -1  -1  -8   25.67    6.08
   1   1   9   -1.09    5.56
  -1  -1  -9   -1.00    4.90
   1   1   9   10.65    5.70
   1   1   9   -0.96    5.24
  -1  -1  -9    6.20    5.81
   1   1  10    3.61    6.21
   1   1  10   -7.41    6.24
   1   1  10   -1.05    5.73
  -1  -1 -10    1.09    5.75
  -1  -1 -10    3.44    6.65
   1   2 -12   70.85    9.58
  -1  -2  12   73.73    9.01
  -1  -2  12   84.42    9.08
   1   2 -11   -4.37    6.00
  -1  -2  11    6.10    5.29
  -1  -2  11   -0.99    5.12
   1   2 -10  123.90   10.36
  -1  -2  10  115.69    9.68
  -1  -2  10   95.61    9.15
   1   2 -10  121.10    9.34
   1   2 -10  128.83    9.59
  -1  -2   9  839.88   32.64
  -1  -2   9  844.41   33.22
   1   2  -9  831.20   33.23
   1   2  -9  782.68   31.51
   1   2  -9  803.17   32.51
   1   2  -9  796.34   32.58
  -1  -2   8  420.58   19.69
  -1  -2   8  471.44   20.59
   1   2  -8  464.41   20.61
   1   2  -8  457.76   19.29
   1   2  -8  439.05   19.92
   1   2  -8  489.55   20.49
  -1  -2   7   13.72    3.95
   1   2  -7    5.04    3.93
   1   2  -7    8.50    4.43
  -1  -2   7   11.71    4.39
  -1  -2   7   12.33    2.95
  -1  -2   7   10.07    3.08
   1   2  -7    8.99    3.34
   1   2  -7   14.43    4.28
  -1  -2   6  467.24   19.31
   1   2  -6  452.30   19.82
  -1  -2   6  465.45   20.02
  -1  -2   6  481.58   18.22
  -1  -2   6  529.17   18.73
  -1  -2   6  477.30   18.21
   1   2  -6  485.99   19.05
   1   2  -6  475.61   19.94
   1   2  -6  498.96   20.13
  -1  -2   5  223.77    8.17
  -1  -2   5  240.37   10.45
   1   2  -5  225.76    8.19
   1   2  -5  225.24    9.95
  -1  -2   5  225.98   10.37
   1   2  -5  230.94   10.97
   1   2  -5  215.63   10.35
  -1  -2   5  236.81   11.22
   1   2  -5  231.56   10.27
   1   2  -5  229.10    9.16
  -1  -2   5  214.39    9.82
  -1  -2   5  224.98    9.29
  -1  -2   5  208.65    9.16
   1   2  -5  228.97    9.13
   1   2  -5  247.77   10.59
   1   2  -5  220.79   10.96
   1   2  -5  230.81   10.45
   1   2  -5  217.24   11.04
  -1  -2   4  209.22    7.62
   1   2  -4  197.26    7.56
   1   2  -4  200.53    8.83
  -1  -2   4  199.90    8.99
  -1  -2   4  209.36    9.88
   1   2  -4  209.13    9.85
  -1  -2   4  211.24    9.37
   1   2  -4  200.44    8.05
  -1  -2   4  204.20    8.79
   1   2  -4  202.36    9.03
  -1  -2   4  207.86    8.18
  -1  -2   4  199.32    8.11
   1   2  -4  211.70    8.08
   1   2  -4  196.48    9.86
   1   2  -4  218.69    9.62
   1   2  -4  208.24    9.51
   1   2  -4  219.93   10.17
   1   2  -3  707.73   23.90
  -1  -2   3  700.21   24.52
  -1  -2   3  703.11   23.86
   1   2  -3  674.70   24.28
   1   2  -3  701.59   25.33
   1   2  -3  706.30   25.02
  -1  -2   3  752.61   25.32
  -1  -2   3  730.28   25.42
  -1  -2   3  694.56   23.85
   1   2  -3  673.57   23.76
   1   2  -3  696.97   24.78
   1   2  -3  698.74   23.80
  -1  -2   3  688.76   23.86
  -1  -2   3  678.52   24.55
  -1  -2   3  687.45   25.53
  -1  -2   3  689.90   25.55
  -1  -2   2  172.03    7.20
   1   2  -2  175.57    7.07
   1   2  -2  176.80    7.28
   1   2  -2  170.43    7.18
  -1  -2   2  186.20    7.29
   1   2  -2  138.84    7.60
   1   2  -2  197.22    7.77
   1   2  -2  116.05    7.56
  -1  -2   2  183.65    7.93
  -1  -2   2  188.66    7.09
  -1  -2   2  174.92    7.03
   1   2  -2  190.53    6.99
  -1  -2   2  174.18    7.57
   1   2  -2  185.12    6.97
   1   2  -2  180.74    7.69
  -1  -2   2  180.07    8.19
   1   2  -2  167.51    7.92
   1   2  -2  182.86    7.91
  -1  -2   2  190.25    8.49
   1   2  -1 3256.75  105.08
  -1  -2   1 3145.21  104.83
   1   2  -1 3225.93  104.91
   1   2  -1 3316.86  104.74
   1   2  -1 3128.59  105.19
  -1  -2   1 3172.10  105.59
   1   2  -1 3248.71  105.47
  -1  -2   1 3084.28  104.75
   1   2  -1 3103.09  104.63
   1   2  -1 3152.12  104.77
   1   2  -1 3096.04  104.75
   1   2  -1 3125.91  105.18
  -1  -2   1 3262.27  105.46
   1   2  -1 3190.29  105.21
   1   2  -1 3092.57  105.18
  -1  -2   1 3035.89  105.31
  -1  -2   1 3163.09  105.36
   1   2   0 9134.80  309.62
   1   2   0 8863.21  310.11
  -1  -2   0 9999.00  309.68
  -1  -2   0 9350.89  310.12
   1   2   0 9414.49  308.79
  -1  -2   0 9226.41  310.25
   1   2   0 9279.21  308.95
   1   2   0 9488.95  310.01
  -1  -2   0 9290.78  310.28
  -1  -2   0 9453.11  309.68
   1   2   0 9727.32  309.63
  -1  -2   0 9861.03  309.76
   1   2   0 9332.80  309.55
  -1  -2  -1   31.16    3.88
   1   2   1   29.44    3.45
   1   2   1   21.58    3.21
   1   2   1   36.67    3.79
   1   2   1   24.82    1.93
  -1  -2  -1   27.61    3.18
  -1  -2  -1   26.94    3.82
  -1  -2  -1   30.00    2.10
   1   2   1   22.75    3.23
  -1  -2  -1   23.17    3.93
  -1  -2  -1   18.33    2.71
   1   2   1   21.71    2.68
  -1  -2  -1   26.85    3.12
   1   2   1   17.12    2.50
  -1  -2  -2  591.53   22.45
   1   2   2  601.87   22.08
   1   2   2  616.23   22.36
  -1  -2  -2  561.46   21.76
   1   2   2  567.41   21.86
  -1  -2  -2  575.57   20.25
  -1  -2  -2  585.19   22.40
   1   2   2  607.54   20.35
   1   2   2  571.90   21.97
  -1  -2  -2  586.71   22.63
   1   2   2  575.77   22.10
   1   2   2  573.67   20.99
   1   2   2  618.81   21.18
  -1  -2  -2  585.40   21.23
  -1  -2  -2  581.32   21.21
  -1  -2  -3 1284.60   48.48
  -1  -2  -3 1307.37   49.04
   1   2   3 1456.16   48.80
   1   2   3 1504.12   49.59
  -1  -2  -3 1410.44   49.34
  -1  -2  -3 1442.52   46.99
   1   2   3 1360.62   47.02
   1   2   3 1410.05   48.67
   1   2   3 1450.12   48.91
  -1  -2  -3 1362.04   49.56
   1   2   3 1384.46   48.83
  -1  -2  -3 1346.33   47.83
   1   2   3 1416.41   47.69
  -1  -2  -3 1354.84   47.83
   1   2   3 1423.07   47.69
  -1  -2  -4  103.74    7.02
   1   2   4   99.99    7.31
   1   2   4   93.33    5.14
  -1  -2  -4  105.10    7.29
  -1  -2  -4   89.98    7.15
  -1  -2  -4  106.87    5.95
  -1  -2  -4   91.88    5.72
   1   2   5   60.07    6.48
  -1  -2  -5   65.52    5.84
  -1  -2  -5   69.22    6.42
  -1  -2  -5   61.69    6.25
  -1  -2  -5   65.04    6.59
  -1  -2  -5   69.69    5.23
  -1  -2  -5   69.54    5.19
  -1  -2  -6  113.00    8.27
   1   2   6  121.81    9.48
  -1  -2  -6  102.32    8.37
  -1  -2  -6  123.32    8.97
  -1  -2  -6  139.82    9.59
   1   2   7    7.22    4.58
  -1  -2  -7   -2.09    3.86
   1   2   7    2.74    5.02
  -1  -2  -7   13.87    5.33
  -1  -2  -7    9.61    5.44
   1   2   8   10.31    5.86
   1   2   8    6.77    5.46
   1   2   8    8.75    5.82
  -1  -2  -8   12.53    5.61
  -1  -2  -8   27.63    6.54
   1   2   9    5.74    5.93
   1   2   9    2.14    5.97
  -1  -2  -9    2.12    5.97
   1   2   9    7.44    6.03
  -1  -2  -9   12.11    6.44
   1   2  10   -1.26    6.52
   1   2  10    6.92    6.44
   1   2  10    9.29    6.64
  -1  -2 -10    4.60    5.65
  -1  -2 -10   -2.43    6.32
  -1  -3  12   55.36    8.46
   1   3 -12   37.16    8.14
  -1  -3  12   60.17    8.23
  -1  -3  11    4.25    5.60
   1   3 -11    8.73    6.47
  -1  -3  11    5.62    5.15
   1   3 -11    5.78    5.25
   1   3 -11    6.74    5.55
   1   3 -10   50.95    7.74
  -1  -3  10   50.43    7.60
  -1  -3  10   48.34    6.72
   1   3 -10   59.91    7.26
   1   3 -10   50.03    7.23
  -1  -3   9   32.89    5.80
   1   3  -9   41.95    6.37
   1   3  -9   42.77    6.66
  -1  -3   9   30.64    6.07
   1   3  -9   29.48    5.59
   1   3  -9   46.72    6.56
   1   3  -8   21.60    5.61
  -1  -3   8   30.50    5.74
   1   3  -8   24.67    4.93
  -1  -3   8   26.44    4.96
   1   3  -8   21.89    4.68
   1   3  -8   29.85    5.51
  -1  -3   7  107.24    7.24
   1   3  -7   87.74    7.60
  -1  -3   7  105.53    8.08
   1   3  -7  102.55    6.97
   1   3  -7  117.30    8.16
   1   3  -7  111.34    8.16
  -1  -3   6    4.80    3.98
   1   3  -6    9.98    4.13
   1   3  -6    6.21    2.93
   1   3  -6    7.24    3.67
  -1  -3   6   10.02    3.30
   1   3  -6   11.48    4.12
   1   3  -6   13.10    3.59
   1   3  -5  572.47   20.17
  -1  -3   5  577.60   21.52
   1   3  -5  576.93   21.17
  -1  -3   5  608.99   23.00
   1   3  -5  581.23   22.79
   1   3  -5  543.69   21.79
   1   3  -5  571.19   20.06
  -1  -3   5  572.34   20.15
  -1  -3   5  553.46   21.43
  -1  -3   5  576.02   20.15
   1   3  -5  586.15   20.07
   1   3  -5  548.96   22.77
   1   3  -5  580.92   23.01
  -1  -3   4  776.52   27.43
   1   3  -4  782.25   27.22
  -1  -3   4  771.53   26.85
   1   3  -4  776.73   26.95
   1   3  -4  758.85   28.11
  -1  -3   4  762.17   28.72
   1   3  -4  720.61   28.83
  -1  -3   4  739.51   28.55
  -1  -3   4  769.95   27.89
   1   3  -4  791.47   26.36
   1   3  -4  776.29   26.33
  -1  -3   4  760.12   26.41
   1   3  -4  772.92   28.16
  -1  -3   4  770.14   26.42
  -1  -3   4  806.37   29.20
   1   3  -4  817.15   28.58
   1   3  -4  809.24   28.61
  -1  -3   4  775.82   29.15
   1   3  -3   84.38    4.51
  -1  -3   3   79.58    4.41
   1   3  -3   78.40    4.05
  -1  -3   3   78.98    4.28
  -1  -3   3   78.96    5.42
   1   3  -3   60.12    5.88
   1   3  -3   80.95    5.04
  -1  -3   3   73.20    3.80
   1   3  -3   83.62    3.78
  -1  -3   3   75.43    3.83
   1   3  -3   80.50    3.73
  -1  -3   3   85.02    5.06
  -1  -3   3   94.83    6.25
   1   3  -3   70.71    5.04
  -1  -3   3   83.04    6.08
  -1  -3   2 1090.30   36.68
   1   3  -2 1102.59   36.51
  -1  -3   2 1101.35   37.31
   1   3  -2 1087.87   37.52
  -1  -3   2 1090.57   38.51
  -1  -3   2 1037.61   37.34
   1   3  -2 1088.26   37.11
   1   3  -2 1123.32   37.95
   1   3  -2 1084.93   37.56
   1   3  -2 1026.81   36.55
   1   3  -2 1074.61   37.95
   1   3  -2 1032.58   36.55
  -1  -3   2 1119.55   38.37
   1   3  -2 1071.04   37.80
  -1  -3   2  996.22   38.02
   1   3  -2 1142.53   37.94
   1   3  -1 1378.90   48.86
   1   3  -1 1413.60   48.71
   1   3  -1 1477.17   49.49
   1   3  -1 1389.58   49.73
  -1  -3   1 1504.00   48.87
  -1  -3   1 1443.95   50.37
   1   3  -1 1386.91   49.81
   1   3  -1 1464.35   48.65
  -1  -3   1 1515.47   50.26
   1   3  -1 1421.02   49.66
  -1  -3   1 1507.42   50.10
   1   3  -1 1431.62   49.64
  -1  -3   1 1460.73   50.05
   1   3  -1 1431.94   49.61
  -1  -3   0 1172.04   42.31
   1   3   0 1247.35   42.50
   1   3   0 1195.71   43.34
   1   3   0 1221.40   41.33
  -1  -3   0 1258.43   43.95
   1   3   0 1177.79   43.20
  -1  -3   0 1261.12   41.55
  -1  -3   0 1254.82   43.71
   1   3   0 1249.62   42.78
   1   3   0 1260.81   42.79
  -1  -3   0 1268.49   43.07
  -1  -3   0 1245.33   43.09
  -1  -3  -1  130.37    6.78
   1   3   1  117.87    7.54
   1   3   1  130.22    7.11
   1   3   1  136.90    7.12
   1   3   1  129.22    5.03
   1   3   1  142.26    7.49
  -1  -3  -1  133.24    7.98
   1   3   1  119.36    5.06
  -1  -3  -1  135.49    8.09
   1   3   1  129.44    7.35
   1   3   1  138.22    6.61
  -1  -3  -1  136.41    6.99
   1   3   1  143.14    6.79
  -1  -3  -1  135.48    6.95
  -1  -3  -2  715.53   26.57
   1   3   2  748.85   27.17
   1   3   2  754.39   27.01
   1   3   2  707.61   27.54
  -1  -3  -2  668.60   27.39
   1   3   2  751.11   27.00
   1   3   2  740.67   24.36
  -1  -3  -2  680.50   24.34
  -1  -3  -2  688.69   27.58
   1   3   2  747.55   26.20
  -1  -3  -2  728.94   26.43
   1   3   2  764.60   26.22
  -1  -3  -2  735.29   26.49
   1   3   3   94.34    6.96
   1   3   3   94.88    6.73
  -1  -3  -3   70.21    6.29
  -1  -3  -3   90.26    7.02
  -1  -3  -3   80.24    6.98
   1   3   3   79.94    5.35
  -1  -3  -3   86.30    5.77
  -1  -3  -3   87.29    5.65
   1   3   3   86.17    5.46
   1   3   4   17.11    4.27
   1   3   4   18.88    4.80
  -1  -3  -4   17.16    4.57
  -1  -3  -4   15.93    4.71
  -1  -3  -4   18.40    4.79
  -1  -3  -4   15.39    3.39
  -1  -3  -4   15.59    3.57
   1   3   5   27.82    5.03
   1   3   5   36.92    5.65
  -1  -3  -5   37.55    6.06
  -1  -3  -5   36.27    6.09
   1   3   6    0.75    4.14
   1   3   6    6.83    5.45
  -1  -3  -6   -1.71    5.04
  -1  -3  -6   -1.71    5.12
   1   3   7   61.61    6.92
   1   3   7   46.66    7.45
  -1  -3  -7   55.85    7.81
  -1  -3  -7   57.71    7.99
   1   3   8    2.18    5.94
   1   3   8    8.52    5.76
  -1  -3  -8   13.51    6.56
   1   3   8   18.20    6.67
  -1  -3  -8    8.57    5.85
   1   3   9   -1.20    6.09
  -1  -3  -9   -4.73    6.39
  -1  -3  -9    1.13    5.61
   1   3   9   -1.17    6.04
   1   3   9   -6.98    6.28
  -1  -4  12   12.00    6.65
   1   4 -12    6.00    6.32
   1   4 -11   51.54    8.09
  -1  -4  11   47.63    8.09
   1   4 -11   44.46    7.20
   1   4 -11   51.48    7.50
  -1  -4  10    3.04    5.23
   1   4 -10    1.99    5.29
   1   4 -10    2.84    4.97
   1   4 -10   -2.83    5.67
   1   4  -9  191.22   11.99
  -1  -4   9  187.97   12.16
   1   4  -9  168.93   10.68
   1   4  -9  157.73   11.22
   1   4  -9  166.08   11.32
  -1  -4   8  556.29   22.27
  -1  -4   8  553.87   23.92
   1   4  -8  546.65   23.74
   1   4  -8  518.27   22.49
   1   4  -8  549.72   23.76
   1   4  -8  533.24   23.83
   1   4  -7   58.15    6.55
  -1  -4   7   69.22    6.74
   1   4  -7   58.24    6.44
  -1  -4   7   60.15    5.35
   1   4  -7   51.66    6.49
   1   4  -7   61.27    5.89
  -1  -4   6  597.73   22.85
   1   4  -6  608.25   24.73
  -1  -4   6  632.88   24.87
   1   4  -6  620.34   23.94
   1   4  -6  596.62   24.75
   1   4  -6  570.66   24.67
   1   4  -5 1519.29   51.55
  -1  -4   5 1530.15   51.84
   1   4  -5 1499.98   53.92
  -1  -4   5 1470.06   53.64
   1   4  -5 1508.19   53.26
  -1  -4   5 1510.20   54.25
  -1  -4   5 1512.77   54.22
   1   4  -4  357.68   14.27
  -1  -4   4  374.32   14.16
   1   4  -4  368.63   13.65
  -1  -4   4  379.78   13.90
   1   4  -4  364.83   14.93
   1   4  -4  384.29   16.30
  -1  -4   4  356.48   15.58
   1   4  -4  347.41   15.38
  -1  -4   4  354.08   14.80
  -1  -4   4  360.05   16.25
  -1  -4   4  346.82   16.18
  -1  -4   3   16.43    2.22
  -1  -4   3   14.35    2.83
   1   4  -3   15.71    2.77
   1   4  -3   16.79    1.99
  -1  -4   3   12.25    3.32
   1   4  -3   13.43    4.59
   1   4  -3   17.03    2.95
   1   4  -3   15.60    1.99
   1   4  -3   15.19    2.01
   1   4  -3   13.28    3.12
  -1  -4   3    8.76    4.13
   1   4  -3   16.92    3.62
  -1  -4   3   15.10    3.30
  -1  -4   3    8.28    4.02
  -1  -4   2 1101.99   38.31
   1   4  -2 1051.80   38.56
   1   4  -2 1074.00   36.94
   1   4  -2 1033.53   37.21
   1   4  -2 1123.58   37.66
  -1  -4   2 1018.91   39.52
  -1  -4   2 1127.83   38.03
   1   4  -2 1103.34   37.34
   1   4  -2 1059.99   39.16
   1   4  -2 1135.92   38.61
   1   4  -2 1090.13   37.31
  -1  -4   2 1093.57   39.41
   1   4  -2 1094.44   38.71
  -1  -4   2 1116.87   39.45
   1   4  -2 1067.89   38.66
   1   4  -1  129.23    7.44
   1   4  -1  124.43    5.98
   1   4  -1  123.15    6.81
   1   4  -1  115.51    5.81
   1   4  -1  125.07    5.69
  -1  -4   1  107.82    7.90
   1   4  -1  127.01    7.18
  -1  -4   1  132.02    5.99
  -1  -4   1  130.23    7.76
   1   4  -1  125.27    7.76
  -1  -4   1  125.50    7.59
   1   4  -1  116.88    6.97
  -1  -4   1  113.82    7.39
   1   4  -1  126.90    7.14
   1   4   0   22.76    2.93
   1   4   0   33.33    4.47
  -1  -4   0   23.30    3.06
  -1  -4   0   20.54    4.56
   1   4   0   26.55    4.16
   1   4   0   25.94    2.07
  -1  -4   0   23.36    2.28
  -1  -4   0   20.93    4.51
  -1  -4   0   30.77    4.13
   1   4   0   26.49    3.61
   1   4   0   27.44    3.67
  -1  -4   0   28.06    4.02
   1   4   1  149.09    9.08
   1   4   1  159.04    8.23
  -1  -4  -1  169.27    8.03
  -1  -4  -1  167.78    9.66
  -1  -4  -1  174.28    9.81
   1   4   1  155.98    8.19
  -1  -4  -1  165.64    8.68
  -1  -4  -1  145.43    8.44
   1   4   1  163.30    8.39
   1   4   2   20.21    4.41
   1   4   2   18.99    3.79
  -1  -4  -2   13.41    4.46
  -1  -4  -2   24.12    3.65
  -1  -4  -2   17.23    4.57
   1   4   2   24.85    3.54
  -1  -4  -2   23.41    3.68
  -1  -4  -2   14.76    3.74
   1   4   2   19.50    3.50
   1   4   3   62.01    6.29
   1   4   3   75.36    6.37
  -1  -4  -3   74.94    6.98
  -1  -4  -3   65.75    6.75
  -1  -4  -3   73.15    5.60
  -1  -4  -3   55.68    5.35
   1   4   4   83.00    7.34
   1   4   4   91.29    7.42
  -1  -4  -4   69.08    7.41
  -1  -4  -4   71.97    7.62
  -1  -4  -4   72.72    6.16
  -1  -4  -4   87.17    6.52
   1   4   5   10.34    4.86
   1   4   5    7.14    4.71
  -1  -4  -5    6.90    4.79
  -1  -4  -5   12.10    5.56
   1   4   6   23.64    5.95
   1   4   6   28.08    5.71
  -1  -4  -6   34.11    6.55
  -1  -4  -6   31.68    6.46
   1   4   7   37.10    6.55
   1   4   7   27.65    6.64
   1   4   7   39.28    7.84
   1   4   7   22.40    7.00
  -1  -4  -7   19.66    6.17
  -1  -4  -7   30.81    6.85
   1   4   8   -4.56    6.00
  -1  -4  -8    1.12    5.62
   1   4   8   11.62    6.49
   1   4   8   -1.17    6.47
  -1  -4  -8    4.67    6.20
   1   4   9   10.03    6.71
  -1  -4  -9    1.27    6.38
  -1  -4  -9   -1.20    6.33
   1   4   9    3.80    6.35
   1   4   9  -10.07    7.14
   1   5 -12   58.48    9.06
  -1  -5  12   58.42    9.10
   1   5 -11   11.23    6.23
  -1  -5  11   19.55    6.88
   1   5 -11   13.93    6.04
   1   5 -11    4.27    5.31
  -1  -5  10   69.56    8.62
   1   5 -10   50.44    7.98
   1   5 -10   60.47    8.30
   1   5 -10   70.50    8.20
   1   5 -10   74.81    7.79
   1   5  -9  295.82   16.02
  -1  -5   9  324.48   16.66
   1   5  -9  289.92   15.05
   1   5  -9  309.08   16.18
   1   5  -9  251.03   15.43
  -1  -5   8  180.89   11.75
   1   5  -8  179.67   11.64
   1   5  -8  185.14   10.94
   1   5  -8  169.45   11.64
   1   5  -8  184.57   11.81
  -1  -5   7   53.73    6.46
   1   5  -7   39.99    6.33
   1   5  -7   53.98    6.63
   1   5  -7   53.42    6.18
   1   5  -7   45.77    6.68
   1   5  -6  652.94   26.50
  -1  -5   6  644.80   26.12
   1   5  -6  639.51   25.59
  -1  -5   6  621.34   26.45
  -1  -5   6  637.33   26.69
   1   5  -5  410.91   15.83
  -1  -5   5  380.23   17.19
   1   5  -5  373.72   17.87
   1   5  -5  416.54   17.36
  -1  -5   5  377.70   17.87
  -1  -5   5  378.84   17.97
  -1  -5   4   35.99    4.41
   1   5  -4   30.31    5.19
  -1  -5   4   36.51    3.56
   1   5  -4   43.77    3.87
  -1  -5   4   40.16    5.31
   1   5  -4   38.09    4.95
  -1  -5   4   53.69    5.83
   1   5  -3   72.57    4.89
  -1  -5   3   79.69    5.61
  -1  -5   3   69.69    6.91
   1   5  -3   72.11    4.16
   1   5  -3   79.49    5.60
  -1  -5   3   63.84    5.06
   1   5  -3   75.16    6.26
  -1  -5   3   83.63    6.99
  -1  -5   3   77.21    6.53
   1   5  -2   -0.58    1.94
  -1  -5   2    0.66    2.40
   1   5  -2    2.53    1.94
  -1  -5   2    1.28    4.01
   1   5  -2   -0.51    3.38
   1   5  -2    1.14    3.64
  -1  -5   2    0.59    3.62
  -1  -5   2    4.71    3.90
   1   5  -1  337.02   15.33
   1   5  -1  332.69   13.33
  -1  -5   1  301.51   15.81
  -1  -5   1  367.19   13.36
   1   5  -1  334.04   15.69
  -1  -5   1  350.27   15.67
  -1  -5   1  368.76   15.78
   1   5   0  169.83   10.16
   1   5   0  192.31    8.56
  -1  -5   0  170.73   10.64
  -1  -5   0  187.00   10.77
  -1  -5   0  169.09    9.88
  -1  -5   0  190.63   10.18
   1   5   1   -0.85    2.80
   1   5   1    3.99    4.03
  -1  -5  -1    1.45    4.17
  -1  -5  -1   -2.07    4.11
  -1  -5  -1    2.78    3.20
  -1  -5  -1    0.56    3.53
   1   5   2  114.12    8.89
   1   5   2  125.43    7.98
  -1  -5  -2  138.43    9.94
  -1  -5  -2  157.70   10.03
  -1  -5  -2  146.33    8.72
  -1  -5  -2  155.35    8.88
   1   5   3  119.68    9.14
   1   5   3  124.10    8.61
  -1  -5  -3  113.19    9.31
  -1  -5  -3  109.03    9.06
  -1  -5  -3  130.72    8.47
  -1  -5  -3  124.08    7.98
   1   5   4   10.97    4.54
   1   5   4   21.04    5.48
  -1  -5  -4    4.42    4.96
  -1  -5  -4   12.55    5.37
   1   5   5   20.70    5.61
   1   5   5   14.35    4.88
  -1  -5  -5    4.81    5.34
  -1  -5  -5    9.79    5.74
   1   5   6    5.76    5.27
   1   5   6   10.50    5.11
  -1  -5  -6    3.13    5.87
   1   5   6    2.11    5.30
   1   5   6    4.21    5.54
  -1  -5  -6   10.70    6.26
   1   5   7    1.01    5.19
   1   5   7    1.07    5.99
  -1  -5  -7   -1.12    5.96
   1   5   7   -4.62    6.08
   1   5   7   -1.16    6.21
  -1  -5  -7   -8.17    6.57
   1   5   8   -1.18    6.00
  -1  -5  -8   -5.07    6.84
   1   5   8   -1.26    6.36
  -1  -5  -8   -2.40    6.66
   1   5   8    1.26    6.64
   1   6 -11    4.65    6.01
  -1  -6  11   -2.38    6.14
   1   6 -11    3.42    6.06
   1   6 -11    9.12    6.21
   1   6 -10  178.57   12.87
  -1  -6  10  172.69   13.11
   1   6 -10  186.35   13.25
   1   6 -10  178.12   11.99
   1   6 -10  182.22   13.19
  -1  -6   9  104.63    9.56
   1   6  -9   83.78    8.97
   1   6  -9   94.03    9.48
   1   6  -9   84.92    9.21
   1   6  -9   92.74    8.54
  -1  -6   8    2.70    5.07
   1   6  -8    0.93    4.79
   1   6  -8   -0.96    4.98
   1   6  -8    0.79    4.37
   1   6  -8   -1.93    5.21
   1   6  -7  112.98    9.16
  -1  -6   7  124.07    9.23
   1   6  -7  121.00    9.71
   1   6  -7  107.84    8.54
   1   6  -7  118.17    9.64
  -1  -6   7  135.72    9.91
  -1  -6   7  108.07    9.60
  -1  -6   6   66.33    6.66
   1   6  -6   68.59    7.34
   1   6  -6   64.29    6.44
  -1  -6   6   59.10    7.17
  -1  -6   6   53.17    6.84
  -1  -6   5   38.58    5.06
   1   6  -5   29.55    6.11
   1   6  -5   40.86    4.37
  -1  -6   5   35.30    6.33
  -1  -6   5   38.34    5.71
   1   6  -5   37.48    5.71
   1   6  -4  504.00   19.30
  -1  -6   4  478.63   19.39
   1   6  -4  487.59   20.47
  -1  -6   4  542.59   21.53
  -1  -6   4  468.97   20.90
  -1  -6   3   74.68    5.63
  -1  -6   3   76.45    7.48
   1   6  -3   63.55    5.84
   1   6  -3   70.78    6.90
  -1  -6   3   79.23    7.21
  -1  -6   3   81.84    7.26
  -1  -6   2   76.18    8.07
   1   6  -2   92.50    7.07
   1   6  -2   85.55    7.47
  -1  -6   2   85.21    7.50
  -1  -6   2   95.58    7.54
   1   6  -1  399.68   17.57
  -1  -6   1  373.13   18.23
   1   6  -1  388.36   17.87
  -1  -6   1  372.59   17.38
  -1  -6   1  363.12   17.30
   1   6   0   59.45    6.53
  -1  -6   0   60.18    7.21
  -1  -6   0   61.91    7.03
  -1  -6   0   50.71    6.14
  -1  -6   0   56.11    6.29
   1   6   1   58.51    6.79
  -1  -6  -1   53.84    7.54
  -1  -6  -1   71.61    7.37
  -1  -6  -1   70.03    6.61
  -1  -6  -1   51.42    5.90
   1   6   2  111.23    9.02
  -1  -6  -2  102.93    9.46
  -1  -6  -2   99.65    8.88
  -1  -6  -2  123.67    8.44
  -1  -6  -2  101.75    8.02
   1   6   3   44.73    6.69
   1   6   3   38.00    5.49
  -1  -6  -3   34.49    7.09
  -1  -6  -3   31.37    6.27
  -1  -6  -3   31.35    5.68
  -1  -6  -3   30.52    5.23
   1   6   4   13.33    5.28
   1   6   4   11.65    4.65
  -1  -6  -4    1.98    5.49
  -1  -6  -4    5.12    5.53
   1   6   5    7.06    5.45
   1   6   5    8.00    5.43
  -1  -6  -5    3.19    5.44
   1   6   5    3.11    5.71
   1   6   5    5.21    5.82
  -1  -6  -5   13.19    6.29
   1   6   6   -1.06    5.27
   1   6   6    8.01    6.06
  -1  -6  -6   -1.14    5.97
   1   6   6   -6.85    6.06
   1   6   6   -1.15    6.25
  -1  -6  -6    1.19    6.35
   1   6   7    4.45    5.80
  -1  -6  -7    1.28    6.20
   1   6   7    7.50    6.58
  -1  -6  -7    1.21    6.65
   1   6   7    9.96    6.55
  -1  -7  11   50.24    8.80
   1   7 -11   42.54    8.38
   1   7 -11   46.40    8.33
   1   7 -11   59.85    8.73
   1   7 -10   46.74    8.07
  -1  -7  10   42.95    7.76
   1   7 -10   49.00    8.04
   1   7 -10   44.38    8.09
   1   7 -10   50.58    7.62
   1   7  -9    8.56    5.79
  -1  -7   9    9.30    5.54
   1   7  -9    7.79    6.17
   1   7  -9   10.02    6.07
   1   7  -9    1.84    5.32
   1   7  -8  113.39    9.65
  -1  -7   8   99.40    9.23
   1   7  -8   99.64    9.83
   1   7  -8  100.57    9.96
   1   7  -8  108.68    9.24
  -1  -7   8   95.74    9.56
  -1  -7   8  100.89    9.66
  -1  -7   7   15.16    5.08
   1   7  -7    7.62    5.46
  -1  -7   7   17.85    6.06
  -1  -7   7    7.93    5.45
   1   7  -7    8.39    5.23
   1   7  -6   62.90    7.77
  -1  -7   6   84.58    7.35
  -1  -7   6   60.76    7.81
  -1  -7   6   70.08    8.10
   1   7  -6   56.70    7.07
   1   7  -5  185.33   10.48
   1   7  -5  192.40   12.71
  -1  -7   5  189.43   10.81
   1   7  -5  169.06   11.35
  -1  -7   5  210.36   12.66
  -1  -7   5  197.88   12.52
  -1  -7   4   97.97    7.09
   1   7  -4  105.76    9.36
  -1  -7   4   99.43    9.14
   1   7  -4  108.64    7.59
  -1  -7   4   84.16    8.34
   1   7  -4   95.50    8.25
  -1  -7   4   89.97    8.72
  -1  -7   3   38.43    7.09
   1   7  -3   62.78    6.26
  -1  -7   3   35.13    5.75
   1   7  -3   36.57    5.98
  -1  -7   3   47.49    6.41
   1   7  -2  204.55   11.64
  -1  -7   2  188.19   13.09
   1   7  -2  215.13   12.51
  -1  -7   2  200.56   12.27
  -1  -7   2  201.48   12.24
  -1  -7   1  125.05   10.57
   1   7  -1  145.18    9.79
   1   7  -1  103.14    9.03
  -1  -7   1  111.31    9.24
  -1  -7   1  133.71    9.45
   1   7   0   -0.84    4.81
  -1  -7   0    0.95    5.45
  -1  -7   0   -0.87    4.96
   1   7   0    6.11    4.63
  -1  -7   0    3.90    4.46
  -1  -7   0    1.56    4.18
   1   7   1   36.80    6.61
  -1  -7  -1   31.49    6.78
  -1  -7  -1   27.57    6.04
  -1  -7  -1   35.03    6.07
  -1  -7  -1   38.20    6.08
   1   7   2   11.46    5.08
  -1  -7  -2   16.56    6.19
  -1  -7  -2    5.84    5.40
  -1  -7  -2    6.28    4.60
  -1  -7  -2   10.24    4.78
   1   7   3    4.04    5.27
  -1  -7  -3    1.03    6.03
  -1  -7  -3    6.55    6.05
   1   7   4   -1.07    5.07
   1   7   4    2.04    5.69
   1   7   4    1.02    5.62
  -1  -7  -4    3.28    5.76
  -1  -7  -4    6.92    6.39
   1   7   5   -5.59    6.20
   1   7   5   -5.65    6.36
   1   7   5    1.12    5.75
  -1  -7  -5    3.48    5.65
  -1  -7  -5   -8.57    6.50
   1   7   6    4.67    6.30
  -1  -7  -6   -2.61    6.61
  -1  -7  -6    4.91    6.34
   1   7   6   -3.70    6.66
   1   7   6    2.46    6.28
   1   8 -10    7.30    6.40
  -1  -8  10    3.49    6.07
   1   8 -10    6.29    6.62
   1   8 -10   -1.05    5.49
   1   8 -10    6.29    6.50
   1   8  -9  119.31   10.99
  -1  -8   9   84.39    9.72
   1   8  -9   85.81   10.38
   1   8  -9   96.05    9.85
   1   8  -9  107.49   10.96
   1   8  -8   68.35    8.52
  -1  -8   8   69.01    8.36
   1   8  -8   68.38    8.78
  -1  -8   8   73.99    9.04
  -1  -8   8   56.93    8.60
   1   8  -8   66.21    8.05
  -1  -8   7   14.89    5.25
   1   8  -7   21.09    6.40
   1   8  -7   12.27    5.66
  -1  -8   7   13.12    5.77
  -1  -8   7    7.66    5.87
   1   8  -6  149.90   11.79
  -1  -8   6  159.20   10.56
   1   8  -6  188.65   12.11
  -1  -8   6  185.05   12.62
  -1  -8   6  143.39   11.90
   1   8  -5   67.22    8.71
   1   8  -5   65.74    6.76
  -1  -8   5   86.78    9.21
  -1  -8   5   53.80    7.80
   1   8  -5   70.08    7.82
   1   8  -4    4.07    5.67
  -1  -8   4   -4.09    5.57
   1   8  -4    4.56    4.55
   1   8  -4   -4.55    5.12
  -1  -8   4   -3.91    5.32
  -1  -8   4   -1.95    5.48
  -1  -8   3   47.12    7.80
   1   8  -3   54.17    6.68
  -1  -8   3   73.88    8.22
   1   8  -3   68.83    7.68
  -1  -8   3   62.32    7.66
  -1  -8   2   26.83    7.17
   1   8  -2   24.05    5.76
  -1  -8   2   27.65    6.41
   1   8  -2   11.23    5.60
  -1  -8   2   23.01    5.77
  -1  -8   1   -2.10    5.48
   1   8  -1    2.73    4.91
   1   8  -1    0.96    5.37
  -1  -8   1   -0.90    4.57
  -1  -8   1   -1.81    4.88
  -1  -8   0   14.00    6.26
   1   8   0   20.22    6.04
  -1  -8   0    6.26    4.75
   1   8   0   -0.99    5.19
  -1  -8   0    6.25    5.34
   1   8   1   -2.03    5.45
  -1  -8  -1    1.11    5.63
  -1  -8  -1    1.04    5.55
  -1  -8  -1    6.23    5.17
   1   8   1    3.11    5.64
  -1  -8  -1    0.89    4.76
   1   8   2   10.71    5.84
   1   8   2    8.01    5.06
   1   8   2    9.83    5.56
  -1  -8  -2    7.59    5.91
  -1  -8  -2    1.16    5.82
   1   8   3   -1.13    5.77
   1   8   3    1.00    5.28
  -1  -8  -3   -4.56    5.99
   1   8   3   -3.00    5.58
  -1  -8  -3   -1.22    6.65
   1   8   4    3.54    5.91
   1   8   4   -4.40    6.05
   1   8   4   -5.52    6.36
  -1  -8  -4    1.20    6.00
  -1  -8  -4    6.41    6.80
   1   8   5   -1.23    5.97
  -1  -8  -5   10.79    6.90
  -1  -8  -5   -3.77    6.90
   1   8   5    3.63    6.18
   1   8   5   -2.41    6.15
   1   9  -9   26.29    7.52
  -1  -9   9   35.15    7.27
   1   9  -9   39.20    8.52
   1   9  -9   40.91    7.53
  -1  -9   9   26.94    7.59
  -1  -9   9   47.44    8.66
   1   9  -9   37.85    8.90
  -1  -9   8    1.00    5.55
   1   9  -8    2.40    6.08
   1   9  -8   -1.08    5.51
  -1  -9   8    1.24    6.34
  -1  -9   8    1.24    6.15
   1   9  -7   40.64    7.96
  -1  -9   7   58.75    8.76
   1   9  -7   68.40    8.62
  -1  -9   7   46.70    8.33
   1   9  -6   39.06    7.78
   1   9  -6   36.21    6.76
  -1  -9   6   54.30    8.60
  -1  -9   6   55.71    8.48
   1   9  -5    7.99    6.37
   1   9  -5   -4.13    5.57
  -1  -9   5   -2.23    5.48
  -1  -9   5   -6.72    5.89
   1   9  -4    6.86    6.19
  -1  -9   4   10.36    6.59
   1   9  -4   20.23    5.66
   1   9  -4   12.39    5.78
  -1  -9   4    9.78    5.73
  -1  -9   4   10.83    6.01
  -1  -9   3    1.15    5.79
   1   9  -3    6.50    4.88
  -1  -9   3    7.40    5.41
   1   9  -3    6.25    5.48
  -1  -9   3    3.16    5.69
  -1  -9   2    2.32    5.94
   1   9  -2    8.82    5.77
   1   9  -2   -3.18    5.72
  -1  -9   2    7.23    5.48
  -1  -9   2   -2.06    5.22
  -1  -9   1    4.72    6.40
   1   9  -1   15.47    6.31
   1   9  -1   19.51    6.36
  -1  -9   1   22.30    6.16
  -1  -9   1   18.27    6.13
  -1  -9   0   -1.21    6.05
   1   9   0   -4.34    5.86
  -1  -9   0   -3.01    5.27
   1   9   0    1.12    5.81
  -1  -9   0   10.04    5.83
  -1  -9  -1   -2.48    6.65
   1   9   1   -4.55    6.30
  -1  -9  -1   -1.00    5.26
   1   9   1    3.46    5.95
  -1  -9  -1    6.99    5.53
   1   9   2    8.33    6.48
  -1  -9  -2   -3.85    6.82
  -1  -9  -2    9.57    6.73
   1   9   2    5.97    6.23
   1   9   3   -3.72    6.28
  -1  -9  -3   -1.34    6.78
   1   9   3   -2.14    5.99
  -1  -9  -3   -3.73    6.83
   1   9   3    4.27    6.34
   1  10  -8    9.12    6.79
   1  10  -8    3.55    6.45
  -1 -10   8    5.35    6.72
  -1 -10   8   20.08    7.05
   1  10  -7    1.27    6.39
   1  10  -7   10.48    6.34
  -1 -10   7    1.30    6.59
  -1 -10   7    9.09    7.26
   1  10  -6   -1.27    6.41
  -1 -10   6    1.26    6.18
  -1 -10   6   -5.06    6.34
   1  10  -6    6.92    6.17
   1  10  -5   14.97    6.30
  -1 -10   5   31.73    7.81
  -1 -10   5   23.30    7.24
   1  10  -4    3.81    6.97
  -1 -10   4    7.67    6.90
   1  10  -4    8.97    5.74
   1  10  -4   -1.15    6.24
  -1 -10   4    5.96    6.10
  -1 -10   4    3.57    6.31
  -1 -10   3    1.28    6.74
   1  10  -3    1.05    5.15
   1  10  -3   -5.81    6.28
  -1 -10   3    1.16    5.88
  -1 -10   3    1.16    5.72
  -1 -10   2    9.04    6.73
   1  10  -2    6.60    6.19
  -1 -10   2   10.27    6.11
   1  10  -2   -2.36    6.21
  -1 -10   2    4.56    5.99
  -1 -10   1    2.61    6.75
   1  10  -1    9.21    6.06
   1  10  -1    1.20    6.39
  -1 -10   1    4.49    5.79
  -1 -10   1    1.12    5.63
  -1 -10   0   -2.66    6.61
   1  10   0    4.81    5.97
   1  10   0   -1.23    6.24
  -1 -10   0   -1.11    5.94
  -1 -10   0    1.11    6.00
  -1 -10  -1   -1.36    7.11
   1  10   1   -3.76    6.65
   1  10   1   -6.33    6.22
   1  11  -5   -1.38    6.51
  -1 -11   5   -6.63    6.58
  -1 -11   5   14.52    7.25
   1  11  -5    7.61    6.17
  -1 -11   4    8.38    6.49
   1  11  -4   -2.77    6.88
   1  11  -4   -1.11    5.57
  -1 -11   4    2.59    6.55
  -1 -11   4   -1.29    6.72
   1  11  -4    3.82    6.88
  -1 -11   3    4.20    7.43
   1  11  -3   -1.16    5.96
   1  11  -3    7.69    7.27
  -1 -11   3    7.61    6.49
  -1 -11   3    7.57    6.33
  -1 -11   2    8.47    7.08
   1  11  -2   -2.43    6.33
  -1 -11   2   -1.24    6.36
   1  11  -2    5.19    7.12
  -1 -11   2   -4.96    6.46
   2 -12   0   -2.68    7.12
  -2  12   0    6.27    6.47
   2 -12   0    2.66    6.54
  -2  12   0   -1.19    6.18
   2 -12   0    6.65    7.13
   2 -12   1    5.26    6.60
  -2  12  -1   -3.67    6.56
   2 -12   1    7.98    6.47
  -2  12  -1    7.12    6.52
   2 -12   1   13.25    7.03
   2 -12   2   -1.29    6.73
  -2  12  -2    7.17    6.17
  -2  12  -2   -5.94    6.64
   2 -12   2    9.28    7.16
   2 -12   2   -2.66    6.47
   2 -12   3   -5.09    6.19
  -2  12  -3    8.86    7.18
  -2  12  -3    5.83    6.07
   2 -12   3   12.00    7.39
  -2  12  -3    8.38    6.36
   2 -12   3   10.69    6.84
  -2  12  -4   -2.50    6.27
  -2  12  -4   -7.96    6.14
  -2  12  -4    1.22    6.23
   2 -12   4   -4.03    6.46
   2 -12   4    1.34    6.47
  -2  12  -5   -1.24    6.15
  -2  12  -5    2.21    5.82
  -2  12  -5    8.71    6.42
   2 -12   5    1.36    6.74
   2 -12   5   13.55    7.50
   2 -11  -3  -18.92    7.55
  -2  11   3   -8.60    6.81
   2 -11  -3    5.09    6.51
   2 -11  -3    3.82    6.64
   2 -11  -2   -3.91    6.40
  -2  11   2    2.40    5.89
  -2  11   2   -5.49    6.32
   2 -11  -2    3.75    6.07
   2 -11  -2    6.26    6.46
   2 -11  -1    7.56    6.86
  -2  11   1    3.50    6.20
  -2  11   1    5.41    5.64
   2 -11  -1   17.26    7.22
   2 -11  -1    6.16    6.66
   2 -11   0   -4.89    6.36
  -2  11   0   -1.14    5.87
   2 -11   0   12.20    6.42
  -2  11   0   -3.22    5.80
   2 -11   0    1.22    5.87
   2 -11   1    8.32    6.20
  -2  11  -1    3.33    5.90
   2 -11   1    8.51    6.57
  -2  11  -1    8.59    5.95
   2 -11   1   10.91    6.61
   2 -11   2    1.17    6.14
  -2  11  -2    3.25    5.74
   2 -11   2   -4.87    6.16
  -2  11  -2   -2.15    5.61
   2 -11   2    8.49    6.14
   2 -11   3   16.10    6.22
  -2  11  -3    5.72    5.97
  -2  11  -3    9.50    6.14
   2 -11   3   17.06    6.87
   2 -11   3   17.12    6.78
  -2  11  -3    8.70    5.83
  -2  11  -4   75.74    9.58
  -2  11  -4   61.93    8.43
  -2  11  -4   93.31    9.62
   2 -11   4   86.11   10.04
   2 -11   4   55.39    9.30
  -2  11  -5   17.91    6.88
  -2  11  -5    4.02    5.49
  -2  11  -5    7.99    6.06
   2 -11   5    4.97    6.48
   2 -11   5    3.72    6.17
  -2  11  -6   10.10    5.85
  -2  11  -6    7.07    6.14
   2 -11   6   -5.01    6.82
   2 -11   6    6.27    6.42
  -2  11  -7   77.70    9.06
   2 -11   7   50.57    9.14
  -2  11  -7   65.77    9.48
   2 -11   7   50.75    9.35
  -2  10   4    4.56    5.89
   2 -10  -4   -3.90    6.83
  -2  10   4   -4.11    5.35
  -2  10   4   13.32    6.21
   2 -10  -4    2.39    5.69
   2 -10  -4   -8.39    6.42
   2 -10  -3    7.41    6.38
  -2  10   3    2.22    5.35
  -2  10   3    5.05    5.31
   2 -10  -3    3.49    5.96
   2 -10  -3   -1.17    6.78
   2 -10  -2    5.90    6.64
  -2  10   2    2.16    5.68
   2 -10  -2    6.83    6.36
  -2  10   2    0.99    5.19
   2 -10  -2    1.14    5.94
   2 -10  -1   12.47    6.53
  -2  10   1    5.24    6.13
  -2  10   1   -1.94    5.53
   2 -10  -1   -2.23    5.49
   2 -10  -1    1.12    5.61
   2 -10   0   55.82    8.28
  -2  10   0   52.98    7.83
  -2  10   0   41.18    6.99
   2 -10   0   49.66    8.04
   2 -10   0   34.22    7.33
   2 -10   1   61.58    8.62
  -2  10  -1   62.53    7.66
   2 -10   1   74.56    8.89
  -2  10  -1   63.19    7.74
   2 -10   1   68.99    8.77
   2 -10   2   -1.04    5.61
  -2  10  -2   -1.94    5.14
   2 -10   2   -4.39    6.47
  -2  10  -2    0.96    5.51
   2 -10   2   -3.28    5.96
   2 -10   3   70.59    8.75
  -2  10  -3   50.84    7.58
  -2  10  -3   60.50    7.63
  -2  10  -3   47.87    7.17
   2 -10   3   52.78    7.97
   2 -10   3   61.82    8.49
  -2  10  -4   56.22    7.84
  -2  10  -4   90.57    8.71
  -2  10  -4  100.48    9.32
   2 -10   4   94.46    9.86
   2 -10   4   81.19    9.42
  -2  10  -5   23.08    6.48
  -2  10  -5   33.44    6.52
  -2  10  -5   27.03    7.10
   2 -10   5   29.25    6.70
   2 -10   5   40.43    8.03
   2 -10   6   92.79    8.87
  -2  10  -6   89.03    9.28
  -2  10  -6   90.66    8.75
  -2  10  -6   98.49    9.74
   2 -10   6   88.66   10.06
   2 -10   6  111.21   10.61
  -2  10  -7   47.10    7.76
   2 -10   7   82.10    8.86
  -2  10  -7   70.10    8.79
   2 -10   7   68.84    9.34
   2 -10   7   65.55    9.11
   2 -10   8   -1.11    5.66
  -2  10  -8   -2.18    5.68
   2 -10   8    2.32    6.57
   2 -10   8   -2.32    5.63
  -2  10  -8   10.67    6.40
   2  -9  -6   -9.20    7.03
  -2   9   6    3.48    5.98
  -2   9   6    1.16    5.88
   2  -9  -6   -4.69    6.66
   2  -9  -6   -1.18    5.92
  -2   9   5   -2.11    5.44
   2  -9  -5    7.45    6.59
  -2   9   5    1.06    5.82
  -2   9   5    1.06    5.71
   2  -9  -5   -1.14    5.98
   2  -9  -5   -1.13    5.94
  -2   9   4    2.05    5.13
   2  -9  -4    9.41    6.24
  -2   9   4   -1.91    5.28
  -2   9   4    4.78    5.08
   2  -9  -4    1.09    5.94
   2  -9  -4    5.47    5.91
  -2   9   3   13.86    5.88
   2  -9  -3   16.70    6.37
  -2   9   3   15.33    5.86
  -2   9   3    7.68    5.18
   2  -9  -3    2.11    5.69
  -2   9   3    3.59    4.81
   2  -9  -3    3.17    6.04
  -2   9   2    9.59    5.44
   2  -9  -2    3.16    5.74
  -2   9   2    6.01    4.82
  -2   9   2    0.75    4.89
   2  -9  -2    7.15    5.28
  -2   9   2    4.35    4.74
   2  -9  -2    4.10    5.58
   2  -9  -1   86.28    8.87
  -2   9   1   83.72    8.54
  -2   9   1   79.16    8.05
   2  -9  -1   89.90    9.14
   2  -9  -1   76.01    8.87
   2  -9   0   68.51    8.41
  -2   9   0   82.98    8.63
  -2   9   0   79.83    7.73
   2  -9   0   73.72    8.67
   2  -9   0   72.81    8.65
   2  -9   1    1.86    5.07
  -2   9  -1    0.88    5.09
  -2   9  -1    2.53    5.31
   2  -9   1   15.59    5.90
   2  -9   1   -2.93    5.36
  -2   9  -2  290.86   15.34
   2  -9   2  287.96   16.02
  -2   9  -2  260.10   14.81
   2  -9   2  285.86   16.07
   2  -9   2  306.44   16.53
  -2   9  -3  314.95   15.79
   2  -9   3  322.09   16.48
  -2   9  -3  293.88   15.69
   2  -9   3  335.30   16.92
   2  -9   3  347.62   17.29
   2  -9   4   74.56    7.30
  -2   9  -4   85.59    8.33
  -2   9  -4   77.12    7.72
   2  -9   4   71.28    8.38
  -2   9  -4   99.28    8.71
   2  -9   4   87.22    8.96
   2  -9   5  114.49    9.17
  -2   9  -5  119.65    9.61
  -2   9  -5  109.87    8.97
  -2   9  -5  127.33   10.25
   2  -9   5   96.30    9.63
   2  -9   5  118.22   10.43
   2  -9   6  121.34    9.49
  -2   9  -6   70.09    8.48
  -2   9  -6   98.29    8.46
  -2   9  -6  110.07    9.61
   2  -9   6  102.33    9.53
   2  -9   6   96.46    9.60
   2  -9   7   13.79    6.01
  -2   9  -7    3.83    5.17
   2  -9   7    5.15    5.17
   2  -9   7   -2.06    5.65
  -2   9  -7   17.82    6.35
   2  -9   8   90.77    9.87
  -2   9  -8   86.64    9.34
   2  -9   8   65.40    8.43
  -2   9  -8   99.75   10.07
   2  -9   8  104.02    9.67
  -2   9  -9   29.74    7.22
   2  -9   9   51.72    8.35
  -2   9  -9   37.47    7.76
   2  -8  -7    1.28    6.28
  -2   8   7    3.56    6.00
  -2   8   7   -2.36    5.68
   2  -8  -7    6.83    6.41
   2  -8  -7    4.51    5.60
  -2   8   6   -2.89    5.16
   2  -8  -6    3.58    5.99
  -2   8   6   -3.25    5.95
  -2   8   6    1.08    5.78
   2  -8  -6   -1.09    6.02
   2  -8  -6    4.31    5.51
  -2   8   5   21.48    5.78
   2  -8  -5   22.32    7.12
  -2   8   5   24.48    6.33
  -2   8   5   26.51    6.27
   2  -8  -5   17.45    6.35
   2  -8  -5   22.76    6.52
  -2   8   4   57.74    7.05
   2  -8  -4   59.53    8.21
  -2   8   4   51.78    7.23
  -2   8   4   56.33    7.30
  -2   8   4   31.14    6.04
   2  -8  -4   48.99    7.17
   2  -8  -4   57.17    7.83
  -2   8   3    0.87    4.82
   2  -8  -3    2.94    5.16
  -2   8   3    7.80    4.79
  -2   8   3    1.56    4.72
  -2   8   3    8.61    4.68
   2  -8  -3    1.88    5.07
   2  -8  -3    3.78    5.40
  -2   8   2   93.09    8.45
   2  -8  -2  103.67    9.31
  -2   8   2   94.54    7.66
  -2   8   2   92.62    7.63
  -2   8   2   85.92    7.70
   2  -8  -2   96.95    8.90
   2  -8  -2   81.76    8.59
  -2   8   1  217.42   12.61
   2  -8  -1  200.60   12.91
  -2   8   1  213.72   11.20
  -2   8   1  209.24   11.08
  -2   8   1  206.19   11.94
   2  -8  -1  210.07   12.89
   2  -8  -1  232.46   13.34
   2  -8   0   41.61    6.35
  -2   8   0   58.93    6.91
   2  -8   0   45.69    6.62
  -2   8   0   55.76    6.31
   2  -8   0   50.06    6.90
   2  -8   1    2.40    4.84
  -2   8  -1    3.82    4.47
   2  -8   1    4.27    4.53
   2  -8   1    0.85    4.73
  -2   8  -1   -2.18    4.41
  -2   8  -2  123.98    9.01
   2  -8   2  122.85    9.28
  -2   8  -2  132.74    9.35
   2  -8   2  127.10    9.90
   2  -8   2  114.13    9.24
   2  -8   3    1.79    3.49
  -2   8  -3   -0.76    4.29
  -2   8  -3   -2.94    4.14
  -2   8  -3   -4.60    4.52
   2  -8   3    5.13    4.93
   2  -8   3   -1.72    4.84
   2  -8   4   24.58    4.78
  -2   8  -4   13.73    4.93
  -2   8  -4   18.06    5.03
   2  -8   4   12.14    4.84
  -2   8  -4   12.89    4.81
   2  -8   4   23.45    5.84
   2  -8   5   78.68    7.62
  -2   8  -5   76.67    7.69
  -2   8  -5   85.44    7.46
  -2   8  -5   84.57    8.28
   2  -8   5   84.44    8.46
   2  -8   5   75.58    7.91
  -2   8  -6    3.27    4.57
   2  -8   6   -0.86    4.78
  -2   8  -6    4.29    4.19
  -2   8  -6   11.84    5.48
   2  -8   6    8.92    4.98
   2  -8   6   -3.58    5.08
   2  -8   7  228.13   13.62
  -2   8  -7  200.70   12.60
  -2   8  -7  220.12   13.61
   2  -8   7  211.99   13.15
   2  -8   7  193.35   12.83
  -2   8  -8  141.45   10.51
   2  -8   8  128.97   10.96
  -2   8  -8  116.60   10.64
   2  -8   9    3.43    6.13
  -2   8  -9    3.00    5.45
  -2   8  -9   -1.11    5.56
   2  -8  10   71.87    9.98
  -2   8 -10   73.18    8.98
  -2   8 -10   84.01   10.20
   2  -7  -8    6.30    6.52
  -2   7   8    1.20    6.34
  -2   7   8   15.59    6.37
   2  -7  -8   14.38    6.66
   2  -7  -7   -3.49    6.56
  -2   7   7    4.41    5.85
  -2   7   7   -2.20    6.04
   2  -7  -7   -1.04    5.70
   2  -7  -7    9.44    5.76
  -2   7   6   39.78    6.19
   2  -7  -6   23.60    6.46
  -2   7   6   34.06    6.90
  -2   7   6   34.95    6.95
   2  -7  -6   31.37    6.93
   2  -7  -6   39.60    7.00
  -2   7   5  123.08    9.35
   2  -7  -5  135.35   10.75
  -2   7   5  117.64   10.05
  -2   7   5  105.38    9.59
   2  -7  -5   98.14    8.86
   2  -7  -5  141.30   10.29
   2  -7  -5  130.60   10.06
  -2   7   4   50.02    6.40
   2  -7  -4   48.40    6.98
  -2   7   4   49.54    6.87
  -2   7   4   48.89    6.70
   2  -7  -4   46.85    6.06
   2  -7  -4   38.38    6.62
  -2   7   4   58.92    6.27
   2  -7  -4   48.36    6.82
  -2   7   3   22.51    5.06
   2  -7  -3   25.48    5.87
  -2   7   3   21.84    4.98
  -2   7   3   14.75    4.79
   2  -7  -3   20.65    5.59
   2  -7  -3   22.46    5.66
  -2   7   3   11.38    4.37
  -2   7   2  174.43   10.43
   2  -7  -2  148.58   10.71
  -2   7   2  166.96    9.85
  -2   7   2  177.36   10.18
  -2   7   2  159.40    9.90
   2  -7  -2  185.66   11.27
   2  -7  -2  171.27   10.98
  -2   7   1    8.35    4.08
   2  -7  -1    4.46    4.15
  -2   7   1    8.78    3.62
  -2   7   1    8.80    3.73
  -2   7   1    1.85    3.75
   2  -7  -1    8.38    4.29
   2  -7  -1    6.87    4.33
  -2   7   0  162.27   10.24
   2  -7   0  191.79   10.95
  -2   7   0  177.78    8.99
  -2   7   0  177.06   10.06
  -2   7   0  175.48    9.05
   2  -7   0  178.14   10.95
   2  -7   0  183.35   11.06
  -2   7  -1   36.10    5.45
   2  -7   1   40.75    4.32
   2  -7   1   40.07    5.54
  -2   7  -1   38.45    3.82
  -2   7  -1   37.56    3.75
  -2   7  -1   42.09    5.29
   2  -7   1   33.70    5.62
   2  -7   1   38.84    5.54
   2  -7   2   61.46    5.52
   2  -7   2   70.11    6.69
  -2   7  -2   89.00    6.93
  -2   7  -2   72.08    6.53
   2  -7   2   73.87    7.09
   2  -7   2   75.92    7.06
  -2   7  -3  734.59   27.85
   2  -7   3  687.29   27.14
  -2   7  -3  651.79   27.35
  -2   7  -3  743.72   28.19
   2  -7   3  649.43   28.13
   2  -7   3  722.14   28.58
  -2   7  -4  320.22   15.08
   2  -7   4  324.19   15.31
  -2   7  -4  319.93   15.26
  -2   7  -4  333.01   15.77
   2  -7   4  331.54   16.15
   2  -7   4  294.00   15.53
   2  -7   5   19.22    5.12
  -2   7  -5   17.02    4.52
  -2   7  -5   14.66    4.49
  -2   7  -5   18.62    5.25
   2  -7   5   21.95    5.18
   2  -7   5   23.45    5.18
  -2   7  -6  331.17   15.72
  -2   7  -6  322.29   16.13
   2  -7   6  324.21   16.80
  -2   7  -6  342.80   16.98
   2  -7   6  346.34   16.67
   2  -7   6  335.29   16.58
   2  -7   7  394.32   19.81
  -2   7  -7  435.66   19.38
  -2   7  -7  412.12   19.80
   2  -7   7  401.32   19.06
   2  -7   7  395.97   19.17
   2  -7   8   13.20    5.83
  -2   7  -8   14.82    5.31
  -2   7  -8   19.64    6.17
   2  -7   9   57.72    8.05
  -2   7  -9   70.47    7.91
  -2   7  -9   58.40    8.09
  -2   7 -10   63.26    8.51
   2  -7  10   67.53    9.23
  -2   7 -10   71.77    9.12
  -2   6   9   32.21    7.29
   2  -6  -9   16.39    7.08
  -2   6   9   27.84    7.52
  -2   6   9   12.15    6.54
  -2   6   8   13.99    6.32
   2  -6  -8   11.57    6.48
  -2   6   8   27.83    7.63
  -2   6   8   17.88    6.93
   2  -6  -8   12.21    5.84
   2  -6  -8   10.27    6.07
  -2   6   7   -0.89    4.91
   2  -6  -7    1.05    5.70
  -2   6   7    3.05    5.86
  -2   6   7    2.03    5.43
   2  -6  -7   -3.81    5.28
   2  -6  -7   -3.84    5.19
  -2   6   6   35.67    5.80
  -2   6   6   33.27    5.86
   2  -6  -6   46.91    7.45
  -2   6   6   31.12    6.39
  -2   6   6   26.62    6.20
   2  -6  -6   25.74    5.84
   2  -6  -6   38.51    6.69
  -2   6   5   12.62    4.29
  -2   6   5   16.01    4.71
   2  -6  -5   15.61    5.69
  -2   6   5   18.80    5.33
  -2   6   5   12.29    5.02
   2  -6  -5   11.19    4.40
   2  -6  -5   13.21    5.16
   2  -6  -5   15.83    5.17
  -2   6   4    3.98    4.08
  -2   6   4    3.90    3.52
   2  -6  -4   12.59    4.93
   2  -6  -4    5.43    3.59
  -2   6   4   12.25    4.55
  -2   6   4    5.06    4.38
   2  -6  -4    3.07    4.16
   2  -6  -4    4.65    4.47
  -2   6   3   31.37    4.09
  -2   6   3   37.39    5.26
   2  -6  -3   44.55    5.88
  -2   6   3   46.56    5.65
  -2   6   3   36.40    5.25
   2  -6  -3   42.36    5.13
  -2   6   3   33.97    4.68
   2  -6  -3   46.67    5.99
   2  -6  -3   48.49    5.97
  -2   6   2   -1.42    2.31
  -2   6   2    2.43    3.73
   2  -6  -2   -1.99    3.93
  -2   6   2    4.30    3.64
  -2   6   2    2.15    3.54
  -2   6   2    1.05    3.31
   2  -6  -2    1.36    4.27
   2  -6  -2    3.38    3.84
  -2   6   1  242.95   12.02
  -2   6   1  227.60    9.63
   2  -6  -1  257.79    9.93
   2  -6  -1  211.53   11.92
  -2   6   1  225.02   10.97
  -2   6   1  248.75   11.31
  -2   6   1  219.12   11.21
   2  -6  -1  223.75   12.29
   2  -6  -1  222.37   12.23
  -2   6   0  712.51   27.16
   2  -6   0  691.10   27.06
   2  -6   0  673.54   25.17
  -2   6   0  691.11   25.58
   2  -6   0  679.29   25.18
  -2   6   0  732.11   26.73
  -2   6   0  672.04   25.50
   2  -6   0  709.78   25.25
   2  -6   0  724.08   27.68
   2  -6   0  671.21   27.29
  -2   6  -1   63.36    5.86
  -2   6  -1   57.45    5.45
   2  -6   1   61.67    4.99
  -2   6  -1   60.08    4.68
   2  -6   1   45.26    5.53
  -2   6  -1   63.55    4.29
  -2   6  -1   56.61    4.10
   2  -6   1   52.15    5.70
   2  -6   1   62.58    6.31
  -2   6  -1   66.38    5.73
  -2   6  -2 1097.08   39.23
   2  -6   2 1046.25   39.00
  -2   6  -2 1112.62   38.12
   2  -6   2 1034.05   38.40
  -2   6  -2 1070.40   39.14
  -2   6  -2 1053.23   36.58
  -2   6  -2 1044.13   36.58
   2  -6   2 1061.58   39.61
   2  -6   2 1126.01   39.84
  -2   6  -3 1536.99   54.38
   2  -6   3 1577.27   54.38
  -2   6  -3 1589.48   54.32
  -2   6  -3 1541.96   54.74
   2  -6   3 1438.89   54.63
   2  -6   3 1489.42   54.79
  -2   6  -4  213.27   10.87
   2  -6   4  195.60   11.08
  -2   6  -4  205.23   10.77
  -2   6  -4  204.68   11.32
   2  -6   4  206.14   11.22
   2  -6   4  220.57   11.40
  -2   6  -5  214.71   11.20
  -2   6  -5  243.32   11.83
   2  -6   5  218.06   12.19
  -2   6  -5  213.56   12.09
   2  -6   5  224.35   11.84
   2  -6   5  223.34   11.85
  -2   6  -6  321.43   14.71
   2  -6   6  297.99   15.91
  -2   6  -6  320.36   15.20
  -2   6  -6  323.32   15.96
   2  -6   6  311.18   15.04
   2  -6   6  333.33   15.29
   2  -6   7   35.46    6.41
  -2   6  -7   29.71    5.41
   2  -6   7   33.82    5.22
  -2   6  -7   27.42    5.87
   2  -6   7   41.87    5.65
  -2   6  -8   32.28    5.90
   2  -6   8   37.21    6.69
  -2   6  -8   38.51    6.92
  -2   6  -9   32.78    7.26
  -2   6  -9   37.63    6.50
   2  -6   9   43.99    7.36
  -2   6 -10   11.07    6.29
  -2   6 -10    7.07    6.00
   2  -6  10   15.19    6.43
  -2   5  10   -2.37    6.01
   2  -5 -10   12.76    6.90
  -2   5  10    9.75    6.92
  -2   5  10   17.01    7.31
  -2   5   9   22.56    6.81
   2  -5  -9   22.16    7.20
  -2   5   9   15.71    6.70
  -2   5   9   36.06    7.66
   2  -5  -9   15.20    6.18
   2  -5  -9   23.48    6.75
  -2   5   8    0.96    4.91
   2  -5  -8    2.11    5.51
  -2   5   8   -1.03    5.68
  -2   5   8   -1.03    5.61
   2  -5  -8    1.89    5.02
   2  -5  -8    5.71    5.14
  -2   5   7    8.48    4.75
   2  -5  -7    8.55    6.00
  -2   5   7    6.49    5.27
  -2   5   7   17.69    5.77
   2  -5  -7    8.75    5.20
   2  -5  -7   16.70    5.72
  -2   5   6    1.47    4.18
  -2   5   6    2.45    3.84
   2  -5  -6    4.24    4.58
  -2   5   6    4.17    4.95
  -2   5   6    9.98    5.01
   2  -5  -6    8.83    4.77
   2  -5  -6    1.62    4.86
  -2   5   5  241.84   11.91
  -2   5   5  217.61   12.13
   2  -5  -5  232.93   12.96
  -2   5   5  234.97   12.90
  -2   5   5  253.96   13.18
   2  -5  -5  234.13   11.74
   2  -5  -5  230.13   12.85
   2  -5  -5  230.21   12.90
  -2   5   4  343.74   14.62
  -2   5   4  326.02   14.56
   2  -5  -4  309.93   15.24
   2  -5  -4  312.86   14.11
  -2   5   4  315.88   15.11
  -2   5   4  299.53   14.98
   2  -5  -4  321.25   15.39
   2  -5  -4  314.56   15.32
   2  -5  -3   71.00    5.18
  -2   5   3   74.42    5.47
  -2   5   3   84.45    6.34
   2  -5  -3   70.63    6.50
  -2   5   3   67.79    6.17
  -2   5   3   93.65    6.72
  -2   5   3   75.42    5.57
   2  -5  -3   70.79    5.71
   2  -5  -3   81.81    6.95
   2  -5  -3   75.00    6.72
  -2   5   2 1278.91   43.85
   2  -5  -2 1199.60   42.06
  -2   5   2 1194.18   42.31
   2  -5  -2 1300.31   41.74
   2  -5  -2 1121.41   43.61
  -2   5   2 1191.94   43.00
  -2   5   2 1181.08   43.39
   2  -5  -2 1224.39   42.86
  -2   5   2 1179.66   42.96
  -2   5   2 1240.71   42.77
  -2   5   2 1241.09   43.51
   2  -5  -2 1234.92   44.31
   2  -5  -2 1166.41   44.03
  -2   5   1 2345.57   83.68
  -2   5   1 2440.51   81.96
   2  -5  -1 2527.52   81.85
   2  -5  -1 2380.16   82.04
   2  -5  -1 2424.10   83.84
  -2   5   1 2402.78   83.06
  -2   5   1 2454.05   82.14
   2  -5  -1 2448.17   82.68
  -2   5   1 2337.62   82.99
  -2   5   1 2374.54   82.74
  -2   5   1 2560.76   83.21
  -2   5   1 2511.59   83.15
   2  -5  -1 2504.47   82.73
   2  -5  -1 2522.39   84.39
   2  -5  -1 2497.20   84.31
   2  -5   0 1244.94   40.20
  -2   5   0 1159.27   40.24
  -2   5   0 1214.94   42.64
  -2   5   0 1146.89   41.79
   2  -5   0 1182.27   41.31
  -2   5   0 1212.72   41.23
   2  -5   0 1252.57   42.52
  -2   5   0 1173.55   41.30
   2  -5   0 1158.97   41.06
  -2   5   0 1217.36   41.42
  -2   5   0 1176.53   41.95
   2  -5   0 1164.82   41.57
   2  -5   0 1196.18   41.10
   2  -5   0 1181.23   42.88
   2  -5   0 1151.02   42.79
  -2   5   0 1167.98   42.09
  -2   5   0 1182.36   42.16
  -2   5  -1  112.84    7.44
   2  -5   1  125.26    7.07
   2  -5   1  112.51    5.26
   2  -5   1  113.62    4.99
  -2   5  -1  121.43    5.27
   2  -5   1  131.93    7.41
  -2   5  -1  121.92    6.62
  -2   5  -1  130.98    6.92
   2  -5   1  133.42    7.02
  -2   5  -1  146.66    7.60
   2  -5   1  130.13    5.97
  -2   5  -1  121.59    6.00
   2  -5   1  131.35    6.92
  -2   5  -1  118.16    5.96
   2  -5   1  134.15    6.03
   2  -5   1  128.48    7.86
  -2   5  -1  131.78    7.23
   2  -5   1  121.39    7.75
  -2   5  -1  122.49    7.17
  -2   5  -2 1274.44   45.24
   2  -5   2 1290.68   42.79
   2  -5   2 1277.35   42.67
   2  -5   2 1360.29   44.87
  -2   5  -2 1268.02   44.52
   2  -5   2 1230.87   44.89
  -2   5  -2 1261.74   44.95
  -2   5  -2 1357.90   44.65
   2  -5   2 1206.67   42.94
  -2   5  -2 1280.20   43.17
  -2   5  -2 1214.03   45.11
   2  -5   2 1305.81   44.62
  -2   5  -2 1298.32   43.22
   2  -5   2 1235.10   42.98
   2  -5   2 1238.90   45.43
   2  -5   2 1252.50   45.38
  -2   5  -2 1314.91   44.84
  -2   5  -2 1253.11   44.66
  -2   5  -3  308.99   13.64
   2  -5   3  303.75   11.62
  -2   5  -3  317.90   13.07
   2  -5   3  288.17   13.74
  -2   5  -3  310.60   13.30
  -2   5  -3  295.02   11.47
  -2   5  -3  308.33   11.51
  -2   5  -3  323.38   14.12
   2  -5   3  300.22   13.78
  -2   5  -3  310.44   13.13
   2  -5   3  295.33   13.69
  -2   5  -3  305.53   13.15
  -2   5  -4   42.59    4.51
   2  -5   4   31.10    4.93
   2  -5   4   35.71    3.34
  -2   5  -4   37.32    4.53
  -2   5  -4   31.53    4.94
   2  -5   4   31.35    4.71
   2  -5   4   40.48    4.73
  -2   5  -4   31.85    4.00
  -2   5  -4   29.28    3.88
  -2   5  -5  180.50    9.71
   2  -5   5  187.03    8.96
   2  -5   5  177.88   10.73
  -2   5  -5  190.50    9.98
  -2   5  -5  185.97   10.65
   2  -5   5  185.27   10.01
   2  -5   5  203.08   10.12
   2  -5   6    9.11    4.51
  -2   5  -6    1.85    3.45
  -2   5  -6    8.56    3.58
  -2   5  -6    2.20    4.49
   2  -5   6    3.26    3.32
   2  -5   6    4.91    3.48
  -2   5  -7  279.70   15.05
   2  -5   7  273.61   14.96
  -2   5  -7  281.06   14.10
  -2   5  -8  216.16   13.37
   2  -5   8  187.50   13.08
  -2   5  -8  236.96   12.79
  -2   5  -9   -2.00    5.70
  -2   5  -9    0.90    4.64
   2  -5   9    2.07    5.63
  -2   5 -10  133.76   11.53
   2  -5  10  112.76   10.93
  -2   5 -10  127.29   10.84
  -2   5 -11   75.32    9.61
  -2   5 -11   71.67    9.00
   2  -5  11   63.22    9.41
  -2   4  10   -2.29    6.24
   2  -4 -10   -2.38    6.21
  -2   4  10    3.38    5.97
  -2   4  10   -2.26    5.94
  -2   4   9   15.50    6.05
   2  -4  -9    1.08    6.02
  -2   4   9    4.13    5.29
  -2   4   9   15.57    6.38
   2  -4  -9    0.96    5.33
   2  -4  -9   20.12    6.16
  -2   4   8   68.05    7.85
   2  -4  -8   55.94    7.61
  -2   4   8   63.80    7.74
  -2   4   8   80.09    8.33
   2  -4  -8   70.84    8.01
   2  -4  -8   60.06    7.87
  -2   4   7    2.42    4.32
   2  -4  -7    5.12    4.92
  -2   4   7    2.53    4.86
  -2   4   7    0.85    5.09
   2  -4  -7   -2.42    4.59
   2  -4  -7    1.61    4.54
  -2   4   6  235.25   12.67
   2  -4  -6  230.61   12.95
  -2   4   6  222.59   12.82
   2  -4  -6  243.39   11.71
  -2   4   6  248.68   13.22
   2  -4  -6  231.99   13.06
   2  -4  -6  241.61   12.92
  -2   4   5 1048.73   37.15
  -2   4   5 1027.87   38.03
   2  -4  -5 1001.07   38.28
  -2   4   5  987.28   38.42
   2  -4  -5  999.80   37.00
  -2   4   5 1059.80   38.64
   2  -4  -5 1046.29   38.56
   2  -4  -5  996.83   38.43
  -2   4   4  595.71   22.42
  -2   4   4  625.50   23.14
   2  -4  -4  589.54   22.00
   2  -4  -4  558.42   21.32
   2  -4  -4  608.59   23.47
  -2   4   4  546.68   23.22
   2  -4  -4  562.69   22.06
  -2   4   4  585.10   21.70
  -2   4   4  554.96   23.30
   2  -4  -4  577.39   23.51
   2  -4  -4  603.11   23.63
  -2   4   3  146.92    8.21
  -2   4   3  153.20    8.21
   2  -4  -3  153.08    7.87
   2  -4  -3  187.46    8.26
   2  -4  -3  187.97    9.32
   2  -4  -3  164.22    7.14
   2  -4  -3  161.71    7.42
  -2   4   3  149.40    8.10
  -2   4   3  169.62    9.13
  -2   4   3  162.45    7.73
   2  -4  -3  164.99    8.00
  -2   4   3  166.74    9.02
   2  -4  -3  147.86    9.14
   2  -4  -3  166.37    9.32
  -2   4   2 1223.34   40.72
   2  -4  -2 1109.21   39.54
  -2   4   2 1058.73   39.69
   2  -4  -2 1174.93   40.18
  -2   4   2 1212.67   40.27
   2  -4  -2 1175.51   40.79
   2  -4  -2 1159.16   39.45
  -2   4   2 1071.80   39.32
   2  -4  -2 1221.41   39.44
  -2   4   2 1130.48   40.63
   2  -4  -2 1158.32   40.25
  -2   4   2 1114.41   39.81
  -2   4   2 1144.49   39.75
  -2   4   2 1114.75   40.56
   2  -4  -2 1100.44   40.11
   2  -4  -2 1173.49   41.25
  -2   4   2 1190.69   40.65
   2  -4  -2 1126.42   41.18
  -2   4   2 1164.09   40.55
   2  -4  -1  275.64   11.77
  -2   4   1  255.18   12.03
  -2   4   1  277.41   10.99
   2  -4  -1  277.88   10.85
   2  -4  -1  298.03   12.21
   2  -4  -1  278.12   11.31
  -2   4   1  272.12   11.34
  -2   4   1  266.53   11.47
  -2   4   1  294.24   11.90
   2  -4  -1  273.02   11.49
  -2   4   1  296.46   11.57
  -2   4   1  283.05   11.33
  -2   4   1  281.53   11.80
   2  -4  -1  289.44   11.57
   2  -4  -1  280.22   12.58
   2  -4  -1  271.18   12.44
  -2   4   1  289.35   12.10
  -2   4   1  281.44   12.04
   2  -4   0    1.94    1.68
  -2   4   0    1.90    3.24
  -2   4   0    0.92    1.89
  -2   4   0    2.58    2.50
  -2   4   0    2.51    2.52
   2  -4   0    3.57    2.74
   2  -4   0   -0.32    2.78
  -2   4   0    0.80    2.38
   2  -4   0    2.88    2.23
  -2   4   0    1.59    2.29
   2  -4   0    0.96    2.03
   2  -4   0   -1.90    2.32
  -2   4   0    2.13    2.53
  -2   4   0    4.31    2.84
   2  -4   0   -1.19    3.12
   2  -4   0   -0.79    3.18
  -2   4   0    1.67    2.90
  -2   4  -1  146.79    7.88
   2  -4   1  148.16    6.09
   2  -4   1  145.66    6.41
   2  -4   1  149.71    7.51
  -2   4  -1  137.40    7.13
   2  -4   1  150.00    7.57
   2  -4   1  146.23    7.32
  -2   4  -1  154.66    7.43
  -2   4  -1  145.62    6.62
  -2   4  -1  153.40    7.66
   2  -4   1  135.42    7.10
   2  -4   1  140.87    6.39
  -2   4  -1  150.93    6.66
   2  -4   1  149.71    6.47
   2  -4   1  147.60    7.94
  -2   4  -1  154.20    7.44
   2  -4   1  141.29    7.79
  -2   4  -1  152.96    7.46
   2  -4   2   20.30    2.39
   2  -4   2   16.68    2.40
  -2   4  -2   16.68    3.58
   2  -4   2   13.56    3.11
  -2   4  -2   12.12    2.79
  -2   4  -2   12.99    2.73
   2  -4   2   19.00    3.80
  -2   4  -2   14.80    3.39
   2  -4   2   15.05    2.06
  -2   4  -2   17.54    2.30
   2  -4   2   16.76    2.12
  -2   4  -2   19.78    2.44
   2  -4   2   13.57    3.28
  -2   4  -2   20.22    3.75
  -2   4  -2   22.36    3.20
   2  -4   2   17.99    3.52
  -2   4  -2   21.46    3.29
   2  -4   2   16.72    3.15
  -2   4  -3  657.76   24.83
   2  -4   3  656.78   23.66
  -2   4  -3  644.57   23.65
   2  -4   3  665.92   24.33
  -2   4  -3  693.94   24.36
  -2   4  -3  636.39   24.24
   2  -4   3  671.51   24.11
   2  -4   3  653.76   25.31
   2  -4   3  659.03   22.98
  -2   4  -3  667.12   25.32
   2  -4   3  666.54   23.02
   2  -4   3  637.79   24.47
  -2   4  -3  663.24   24.11
   2  -4   3  637.55   24.55
  -2   4  -3  661.79   24.08
   2  -4   4  778.11   26.86
  -2   4  -4  712.72   27.14
   2  -4   4  684.55   26.36
  -2   4  -4  721.30   26.35
   2  -4   4  770.09   26.77
   2  -4   4  723.86   28.13
  -2   4  -4  747.09   27.10
  -2   4  -4  711.17   27.88
   2  -4   4  709.26   26.84
  -2   4  -4  731.27   26.41
  -2   4  -4  715.19   26.38
   2  -4   4  717.47   26.84
  -2   4  -5    2.74    2.62
   2  -4   5    1.91    3.93
  -2   4  -5    1.99    3.26
   2  -4   5    3.08    2.73
  -2   4  -5    3.80    2.90
   2  -4   5    2.08    2.83
  -2   4  -5   -1.24    3.99
   2  -4   5    0.41    2.65
  -2   4  -6  515.29   20.83
   2  -4   6  508.40   20.83
  -2   4  -6  496.02   21.87
  -2   4  -6  517.29   21.32
   2  -4   6  519.06   22.18
  -2   4  -7  597.63   23.28
   2  -4   7  562.05   23.36
  -2   4  -7  520.51   24.22
   2  -4   7  605.95   25.00
  -2   4  -7  554.25   23.67
   2  -4   8   54.39    6.85
  -2   4  -8   49.99    7.20
  -2   4  -8   42.72    6.25
   2  -4   8   50.53    7.02
   2  -4   9   26.32    6.14
  -2   4  -9   24.67    6.51
  -2   4  -9   18.82    5.57
  -2   4 -10  118.02   10.76
  -2   4 -10  133.35   10.89
   2  -4  10   99.62   10.26
  -2   4 -11    7.04    6.23
  -2   4 -11    3.31    5.86
   2  -4  11   -1.17    5.97
  -2   3  11   -1.21    5.96
   2  -3 -11   -2.47    6.38
  -2   3  11   -1.12    5.84
  -2   3  11    4.50    5.76
  -2   3  10   27.55    7.09
   2  -3 -10   42.58    8.23
  -2   3  10   31.05    6.79
  -2   3  10   30.13    6.94
   2  -3 -10   42.44    7.40
   2  -3 -10   47.15    7.13
  -2   3   9  116.68   10.13
   2  -3  -9  127.50   10.90
  -2   3   9  129.37   10.52
  -2   3   9  124.20   10.34
   2  -3  -9  119.12    9.71
   2  -3  -9  130.44   10.28
  -2   3   8  106.91    9.15
   2  -3  -8  104.93    8.96
  -2   3   8  100.60    9.04
  -2   3   8   92.47    8.55
   2  -3  -8  109.41    9.12
   2  -3  -8  122.21    9.14
  -2   3   7    6.90    4.78
   2  -3  -7   10.86    4.58
  -2   3   7   13.68    4.86
  -2   3   7    6.11    4.82
   2  -3  -7    9.72    4.39
   2  -3  -7   11.17    4.76
  -2   3   6  417.94   19.33
   2  -3  -6  474.91   19.93
  -2   3   6  443.74   17.92
   2  -3  -6  430.13   17.98
  -2   3   6  430.72   19.48
  -2   3   6  518.74   20.30
   2  -3  -6  445.50   19.64
   2  -3  -6  445.18   19.60
  -2   3   5  361.92   14.58
  -2   3   5  397.75   16.30
   2  -3  -5  371.90   16.14
  -2   3   5  343.68   14.51
  -2   3   5  329.17   15.89
   2  -3  -5  369.90   14.73
  -2   3   5  360.63   16.20
   2  -3  -5  375.09   16.34
   2  -3  -5  347.55   16.10
   2  -3  -4  134.98    7.48
  -2   3   4  148.66    7.30
   2  -3  -4  149.67    6.91
  -2   3   4  143.68    8.14
  -2   3   4  138.42    7.06
   2  -3  -4  132.85    8.05
   2  -3  -4  138.24    6.70
  -2   3   4  122.61    7.20
  -2   3   4  126.67    8.07
   2  -3  -4  136.07    6.91
  -2   3   4  149.31    6.74
  -2   3   4  145.70    8.38
  -2   3   4  140.39    6.61
   2  -3  -4  138.93    8.32
   2  -3  -4  146.19    8.56
   2  -3  -3  426.19   16.23
  -2   3   3  465.70   17.20
  -2   3   3  439.12   16.55
   2  -3  -3  438.84   16.70
   2  -3  -3  419.20   15.98
   2  -3  -3  383.15   16.19
   2  -3  -3  412.39   16.92
  -2   3   3  447.31   16.64
  -2   3   3  437.62   17.49
  -2   3   3  430.07   15.90
   2  -3  -3  448.10   17.02
   2  -3  -3  429.95   15.97
  -2   3   3  437.81   17.48
   2  -3  -3  445.58   16.97
   2  -3  -3  416.01   17.52
   2  -3  -3  428.04   17.57
  -2   3   2   42.75    3.93
   2  -3  -2   39.16    3.47
   2  -3  -2   45.43    3.64
  -2   3   2   43.66    3.80
   2  -3  -2   41.22    3.45
   2  -3  -2   45.14    4.07
  -2   3   2   34.66    3.53
   2  -3  -2   43.88    3.62
  -2   3   2   43.04    3.21
   2  -3  -2   43.57    4.00
   2  -3  -2   42.18    3.87
  -2   3   2   43.35    4.47
  -2   3   2   39.16    4.20
   2  -3  -2   40.93    4.41
  -2   3   2   44.42    3.14
   2  -3  -2   49.55    4.74
  -2   3   2   41.13    4.08
  -2   3   2   47.70    4.05
  -2   3   1  775.36   27.00
  -2   3   1  759.45   26.37
   2  -3  -1  753.04   26.73
   2  -3  -1  748.40   26.21
  -2   3   1  718.67   26.18
   2  -3  -1  743.62   26.50
   2  -3  -1  762.77   26.69
  -2   3   1  776.50   26.67
   2  -3  -1  741.67   26.62
  -2   3   1  742.36   26.09
   2  -3  -1  769.28   26.06
  -2   3   1  782.13   26.90
   2  -3  -1  724.28   26.56
  -2   3   1  735.61   26.78
   2  -3  -1  735.75   27.17
  -2   3   1  736.07   26.82
   2  -3  -1  779.71   27.29
  -2   3   1  752.85   26.86
   2  -3   0 1083.01   37.83
  -2   3   0 1115.54   38.12
  -2   3   0 1097.84   38.94
   2  -3   0 1136.43   38.18
   2  -3   0 1139.12   38.82
  -2   3   0 1149.65   38.69
  -2   3   0 1134.52   38.03
  -2   3   0 1088.46   38.29
  -2   3   0 1100.56   38.36
   2  -3   0 1104.92   38.18
   2  -3   0 1104.00   38.14
   2  -3   0 1076.13   38.17
  -2   3   0 1096.17   38.32
  -2   3   0 1150.91   38.56
   2  -3   0 1149.76   38.91
   2  -3   0 1172.60   38.88
  -2   3   0 1123.54   38.55
   2  -3   1   30.42    2.71
  -2   3  -1   34.73    3.96
   2  -3   1   32.56    3.47
  -2   3  -1   29.49    2.72
  -2   3  -1   30.44    3.46
   2  -3   1   32.36    3.27
  -2   3  -1   27.00    2.80
   2  -3   1   43.30    4.14
   2  -3   1   22.36    2.53
  -2   3  -1   34.73    3.04
  -2   3  -1   29.82    2.86
   2  -3   1   33.03    2.94
   2  -3   1   33.48    3.36
  -2   3  -1   28.19    3.46
   2  -3   1   33.33    3.37
  -2   3  -1   27.14    3.08
   2  -3   1   30.32    3.42
  -2   3  -1   32.81    3.11
  -2   3  -2 1439.96   49.22
   2  -3   2 1437.58   49.58
   2  -3   2 1490.54   49.41
  -2   3  -2 1426.79   50.00
  -2   3  -2 1443.40   49.05
   2  -3   2 1456.73   48.96
   2  -3   2 1460.47   50.28
   2  -3   2 1451.97   48.79
  -2   3  -2 1428.63   49.06
   2  -3   2 1400.72   49.57
  -2   3  -2 1409.43   49.95
  -2   3  -2 1502.65   49.16
   2  -3   2 1441.93   48.78
   2  -3   2 1438.62   49.25
  -2   3  -2 1444.16   49.04
   2  -3   2 1423.03   49.24
  -2   3  -2 1434.96   48.99
   2  -3   3 1891.99   66.22
  -2   3  -3 1909.36   66.63
   2  -3   3 1939.11   66.32
  -2   3  -3 1967.13   66.19
   2  -3   3 1970.33   67.34
   2  -3   3 2015.19   65.92
  -2   3  -3 1945.66   66.07
  -2   3  -3 1911.16   66.65
   2  -3   3 1943.73   65.57
  -2   3  -3 1932.95   67.07
   2  -3   3 1937.84   65.56
   2  -3   3 1961.28   65.87
   2  -3   3 1952.64   65.85
  -2   3  -3 1968.99   65.64
  -2   3  -3 1961.57   65.64
   2  -3   4  400.79   15.93
  -2   3  -4  395.54   16.48
   2  -3   4  402.58   16.43
  -2   3  -4  424.65   16.20
   2  -3   4  403.85   15.76
  -2   3  -4  414.16   16.28
   2  -3   4  420.62   17.44
  -2   3  -4  397.44   17.10
   2  -3   4  397.76   15.38
   2  -3   4  396.58   15.38
   2  -3   4  399.47   15.46
  -2   3  -4  395.20   15.28
   2  -3   4  398.52   15.47
  -2   3  -4  409.16   15.34
  -2   3  -5  282.45   12.89
   2  -3   5  280.60   12.92
   2  -3   5  289.71   13.75
  -2   3  -5  294.73   12.95
  -2   3  -5  277.19   13.59
  -2   3  -5  268.88   11.71
  -2   3  -5  276.68   11.73
  -2   3  -6  835.41   30.20
   2  -3   6  769.17   30.26
  -2   3  -6  765.56   31.01
  -2   3  -6  776.55   30.21
   2  -3   6  792.67   31.12
  -2   3  -7  107.41    7.70
   2  -3   7  126.93    8.64
  -2   3  -7  108.66    8.86
   2  -3   7  110.48    8.81
  -2   3  -7  106.91    8.19
   2  -3   8   21.99    5.50
  -2   3  -8   16.93    5.46
   2  -3   8   11.18    5.12
  -2   3  -8    7.98    4.96
   2  -3   9   44.27    6.85
  -2   3  -9   45.59    7.17
  -2   3  -9   24.45    6.08
   2  -3   9   43.54    7.21
   2  -3  10    2.06    5.67
  -2   3 -10    4.35    5.78
  -2   3 -10    2.03    5.66
   2  -3  10    8.27    6.04
   2  -3  11    5.68    5.93
  -2   3 -11    8.27    6.66
  -2   3 -11    8.94    6.39
  -2   2  11  -10.50    6.46
   2  -2 -11    1.18    6.55
  -2   2  11    5.15    5.27
  -2   2  11   -1.03    5.29
  -2   2  10  137.20   11.18
   2  -2 -10  119.12   10.87
  -2   2  10  113.92   10.02
  -2   2  10  102.04    9.42
   2  -2 -10  125.49    9.89
   2  -2 -10  112.65    9.90
  -2   2   9   70.81    8.08
   2  -2  -9   64.31    8.15
  -2   2   9   68.63    7.64
  -2   2   9   74.95    8.03
   2  -2  -9   60.05    7.67
   2  -2  -9   62.39    7.46
  -2   2   8    3.33    4.42
   2  -2  -8   -2.48    4.66
  -2   2   8    2.31    4.15
  -2   2   8    2.32    4.38
   2  -2  -8   -2.36    4.35
   2  -2  -8    3.92    4.49
   2  -2  -7   53.23    5.97
  -2   2   7   52.23    6.36
  -2   2   7   49.63    5.27
   2  -2  -7   51.35    6.24
  -2   2   7   38.82    5.78
  -2   2   7   53.33    6.17
   2  -2  -7   68.01    6.55
   2  -2  -6   26.50    4.73
  -2   2   6   19.26    4.25
  -2   2   6   24.60    4.04
   2  -2  -6   31.91    4.89
  -2   2   6   21.43    4.57
   2  -2  -6   18.04    3.49
  -2   2   6   36.45    4.89
   2  -2  -6   17.28    4.46
  -2   2   5  324.69   14.88
  -2   2   5  338.01   12.98
  -2   2   5  350.17   14.19
   2  -2  -5  344.97   13.61
   2  -2  -5  349.37   14.99
   2  -2  -5  336.70   13.34
  -2   2   5  334.70   14.95
  -2   2   5  324.19   14.76
  -2   2   5  324.33   12.87
   2  -2  -5  338.24   15.11
   2  -2  -5  346.45   15.17
  -2   2   4  244.46    9.70
  -2   2   4  250.05   11.24
   2  -2  -4  235.78   10.67
   2  -2  -4  240.51    9.54
   2  -2  -4  240.73   10.20
   2  -2  -4  227.34   10.76
  -2   2   4  239.98   10.39
  -2   2   4  241.69   10.54
   2  -2  -4  227.41    9.49
  -2   2   4  238.51   11.15
  -2   2   4  234.82    9.29
  -2   2   4  248.28    9.18
  -2   2   4  229.10   11.05
   2  -2  -4  237.07   11.34
   2  -2  -4  241.98   11.42
   2  -2  -3   32.74    2.85
  -2   2   3   25.73    2.76
   2  -2  -3   41.00    3.63
  -2   2   3   33.34    3.80
  -2   2   3   27.86    3.66
   2  -2  -3   28.53    3.23
  -2   2   3   40.60    3.51
   2  -2  -3   31.25    3.41
   2  -2  -3   30.19    2.42
  -2   2   3   28.63    2.24
  -2   2   3   26.40    3.85
  -2   2   3   28.89    3.96
   2  -2  -3   32.10    4.09
   2  -2  -3   35.79    4.16
   2  -2  -2 1395.91   48.11
   2  -2  -2 1447.71   47.81
  -2   2   2 1369.40   48.29
  -2   2   2 1417.77   47.92
   2  -2  -2 1372.96   48.11
   2  -2  -2 1463.18   47.89
  -2   2   2 1428.71   47.66
   2  -2  -2 1381.73   48.41
  -2   2   2 1468.81   48.67
   2  -2  -2 1331.49   48.20
  -2   2   2 1427.27   46.96
  -2   2   2 1407.26   47.00
  -2   2   2 1456.05   48.65
   2  -2  -2 1393.90   48.27
   2  -2  -2 1401.59   48.63
  -2   2   2 1421.28   48.39
   2  -2  -2 1381.95   48.60
  -2   2   2 1451.04   48.44
   2  -2  -1 3563.02  116.94
   2  -2  -1 3456.12  116.95
  -2   2   1 3698.74  117.19
  -2   2   1 3662.22  117.19
   2  -2  -1 3518.21  116.35
  -2   2   1 3399.18  117.31
  -2   2   1 3458.79  116.20
   2  -2  -1 3539.62  117.45
   2  -2  -1 3489.05  117.09
  -2   2   1 3589.77  116.24
   2  -2  -1 3601.92  116.20
  -2   2   1 3563.77  117.34
   2  -2  -1 3567.52  117.15
  -2   2   1 3460.73  117.26
  -2   2   1 3535.43  117.06
   2  -2  -1 3422.48  117.20
   2  -2  -1 3552.82  117.27
  -2   2   1 3411.19  117.00
   2  -2   0 1392.08   48.02
  -2   2   0 1402.72   48.27
  -2   2   0 1408.08   48.51
   2  -2   0 1463.43   47.10
  -2   2   0 1423.33   47.12
  -2   2   0 1475.45   48.54
   2  -2   0 1468.01   48.73
   2  -2   0 1373.15   48.04
  -2   2   0 1406.71   47.85
   2  -2   0 1391.04   47.73
  -2   2   0 1377.42   48.20
   2  -2   0 1407.52   48.07
  -2   2   0 1438.67   48.29
   2  -2   0 1434.09   47.98
  -2   2   0 1422.19   47.80
   2  -2   0 1411.31   47.96
  -2   2   0 1431.55   47.84
   2  -2   1  781.04   27.48
  -2   2  -1  798.57   27.89
   2  -2   1  778.16   27.60
   2  -2   1  779.56   27.73
   2  -2   1  789.39   28.10
  -2   2  -1  759.65   26.46
   2  -2   1  809.94   26.50
  -2   2  -1  785.76   27.57
  -2   2  -1  803.04   27.56
   2  -2   1  753.27   27.36
   2  -2   1  771.00   27.22
   2  -2   1  790.15   27.27
  -2   2  -1  749.97   27.55
   2  -2   1  785.90   26.83
  -2   2  -1  768.71   26.66
   2  -2   1  780.56   26.84
  -2   2  -1  798.36   26.68
   2  -2   2 2246.85   77.35
  -2   2  -2 2272.20   77.73
   2  -2   2 2335.94   77.76
  -2   2  -2 2238.78   77.47
  -2   2  -2 2251.62   77.57
   2  -2   2 2329.51   76.62
  -2   2  -2 2287.41   76.70
   2  -2   2 2378.28   78.13
  -2   2  -2 2270.73   77.86
   2  -2   2 2266.13   77.39
   2  -2   2 2346.85   77.14
   2  -2   2 2285.19   77.09
   2  -2   2 2280.35   76.32
  -2   2  -2 2292.59   76.24
   2  -2   2 2358.15   76.35
  -2   2  -2 2312.64   76.26
   2  -2   3  798.42   28.43
  -2   2  -3  814.10   29.17
   2  -2   3  810.62   29.11
  -2   2  -3  824.35   28.78
  -2   2  -3  766.45   28.72
   2  -2   3  786.35   29.28
  -2   2  -3  807.53   28.29
   2  -2   3  790.57   27.93
   2  -2   3  728.70   28.10
   2  -2   3  777.66   28.21
  -2   2  -3  753.57   29.13
  -2   2  -3  788.14   27.24
  -2   2  -3  814.67   27.32
  -2   2  -3  794.30   27.26
  -2   2  -3  816.06   27.33
  -2   2  -4   26.43    2.50
  -2   2  -4   25.31    3.77
   2  -2   4   16.03    3.85
  -2   2  -4   22.56    3.78
   2  -2   4   18.43    3.12
   2  -2   4   20.52    3.14
  -2   2  -4   19.43    3.69
  -2   2  -4   25.05    3.82
   2  -2   4   25.08    4.16
  -2   2  -4   27.54    4.46
  -2   2  -4   18.82    2.48
  -2   2  -4   24.04    2.40
  -2   2  -4   16.37    2.30
   2  -2   5  400.78   17.88
  -2   2  -5  452.41   17.82
  -2   2  -5  408.38   18.22
  -2   2  -5  425.84   17.56
   2  -2   5  416.56   18.04
  -2   2  -6  213.99   11.16
   2  -2   6  235.12   12.16
  -2   2  -6  223.14   12.29
   2  -2   6  205.67   11.69
  -2   2  -6  208.96   11.38
  -2   2  -7   21.43    4.39
   2  -2   7   30.83    5.91
  -2   2  -7   42.62    6.13
  -2   2  -7   18.33    4.93
   2  -2   7   34.32    5.26
   2  -2   8  102.43    8.91
  -2   2  -8   89.65    8.94
  -2   2  -8   93.63    8.66
   2  -2   8  107.50    8.83
   2  -2   9    6.97    5.87
  -2   2  -9   -2.82    5.03
  -2   2  -9   -1.01    5.25
  -2   2  -9    2.78    5.21
   2  -2   9    2.69    5.47
   2  -2  10   32.03    7.17
  -2   2 -10   31.66    6.72
  -2   2 -10   27.72    7.11
  -2   2 -10   33.19    7.05
   2  -1 -12    3.75    6.45
  -2   1  12    3.68    6.39
   2  -1 -11   20.40    7.13
  -2   1  11   16.78    6.53
   2  -1 -11   29.07    6.32
   2  -1 -11   18.07    6.40
   2  -1 -10   36.95    6.46
  -2   1  10   44.38    7.30
   2  -1 -10   37.56    6.88
  -2   1  10   48.00    6.37
  -2   1  10   59.38    7.40
   2  -1 -10   49.05    7.37
   2  -1  -9    8.42    4.61
  -2   1   9   16.19    5.86
  -2   1   9   12.40    4.56
   2  -1  -9   10.77    5.45
  -2   1   9   15.46    4.83
  -2   1   9   20.96    5.09
   2  -1  -9   10.11    5.19
  -2   1   8  244.49   13.74
   2  -1  -8  231.29   13.34
  -2   1   8  251.75   12.98
  -2   1   8  245.50   13.06
  -2   1   8  275.46   13.46
   2  -1  -8  243.44   13.38
   2  -1  -8  248.52   13.53
  -2   1   7   -2.06    3.86
   2  -1  -7    1.34    3.75
   2  -1  -7    5.35    4.16
  -2   1   7   -2.87    3.61
  -2   1   7   -0.61    3.69
  -2   1   7    3.04    3.88
   2  -1  -7    0.41    2.85
   2  -1  -7    3.35    3.86
  -2   1   6  230.85   11.65
  -2   1   6  240.31   11.23
   2  -1  -6  227.04   11.56
  -2   1   6  236.37   11.31
   2  -1  -6  211.82    9.68
  -2   1   6  210.79   10.96
   2  -1  -6  214.15   11.42
   2  -1  -6  214.23   11.31
  -2   1   5 1624.58   56.75
  -2   1   5 1613.26   54.00
  -2   1   5 1614.74   53.99
  -2   1   5 1563.38   56.20
   2  -1  -5 1590.42   55.66
  -2   1   5 1618.24   55.79
   2  -1  -5 1581.50   56.40
  -2   1   5 1626.39   56.50
   2  -1  -5 1667.70   55.90
  -2   1   5 1630.56   54.52
   2  -1  -5 1609.92   54.76
  -2   1   5 1627.58   56.51
   2  -1  -5 1663.24   55.90
   2  -1  -5 1618.69   56.85
   2  -1  -5 1627.07   56.86
   2  -1  -4   47.89    4.21
   2  -1  -4   53.55    2.84
  -2   1   4   51.53    2.90
   2  -1  -4   53.11    5.01
  -2   1   4   59.51    4.98
   2  -1  -4   54.47    4.57
  -2   1   4   57.25    4.80
   2  -1  -4   54.61    4.33
  -2   1   4   49.80    4.25
   2  -1  -4   49.27    2.99
  -2   1   4   50.64    4.57
   2  -1  -4   49.19    4.36
  -2   1   4   53.94    2.98
  -2   1   4   54.83    4.66
   2  -1  -4   47.81    4.36
   2  -1  -4   54.16    4.98
   2  -1  -3  966.76   33.71
  -2   1   3  979.25   32.52
   2  -1  -3  953.78   32.43
  -2   1   3  972.48   34.07
   2  -1  -3  954.89   33.67
   2  -1  -3  973.12   33.46
  -2   1   3  982.35   33.30
  -2   1   3  944.92   33.95
   2  -1  -3  964.90   33.64
   2  -1  -3  953.76   31.97
  -2   1   3  968.81   31.93
  -2   1   3  980.66   33.98
  -2   1   3  963.58   33.94
   2  -1  -3  915.37   33.52
  -2   1   3  953.90   33.79
   2  -1  -3  969.26   34.18
   2  -1  -3  937.33   34.09
  -2   1   3  967.22   33.81
  -2   1   2 3790.98  121.97
  -2   1   2 3734.59  122.85
   2  -1  -2 3609.54  122.60
   2  -1  -2 3801.44  121.89
   2  -1  -2 3497.98  121.88
   2  -1  -2 3667.53  123.06
  -2   1   2 3615.00  121.82
  -2   1   2 3619.03  122.96
   2  -1  -2 3668.01  122.72
  -2   1   2 3816.29  122.85
  -2   1   2 3806.49  122.86
   2  -1  -2 3645.12  122.78
  -2   1   2 3708.18  122.60
  -2   1   2 3721.92  122.61
   2  -1  -2 3802.97  122.83
   2  -1  -1 1908.43   65.31
  -2   1   1 1925.13   65.44
  -2   1   1 1986.91   65.89
   2  -1  -1 1956.31   65.66
   2  -1  -1 2022.69   66.19
  -2   1   1 1949.31   65.83
  -2   1   1 1971.21   65.86
  -2   1   1 1951.87   64.61
   2  -1  -1 1965.08   64.58
   2  -1  -1 1977.29   65.45
  -2   1   1 1927.89   65.28
  -2   1   1 1994.52   65.35
   2  -1  -1 1940.15   65.40
   2  -1   0   14.25    2.82
  -2   1   0   15.62    1.66
  -2   1   0   16.81    3.02
  -2   1   0   16.64    2.63
   2  -1   0   13.54    2.41
   2  -1   0   18.25    3.43
  -2   1   0   17.25    2.78
   2  -1   0   14.25    2.69
  -2   1   0   11.47    2.69
   2  -1   0   15.28    2.65
  -2   1   0   14.43    2.90
  -2   1   0   13.36    2.15
  -2   1   0   13.45    1.61
   2  -1   0   16.54    1.75
   2  -1   0   16.96    2.23
   2  -1   0   18.02    1.77
  -2   1  -1  839.46   29.83
  -2   1  -1  878.13   30.16
   2  -1   1  760.45   29.36
   2  -1   1  869.36   30.22
   2  -1   1  843.97   29.41
  -2   1  -1  875.96   29.97
   2  -1   1  859.03   29.62
   2  -1   1  861.29   29.65
  -2   1  -1  835.06   29.86
  -2   1  -1  831.70   29.64
  -2   1  -1  827.21   29.61
   2  -1   1  864.19   30.01
  -2   1  -1  829.58   28.49
   2  -1   1  859.50   28.46
  -2   1  -2  571.82   21.39
   2  -1   2  595.65   20.91
   2  -1   2  603.32   21.65
  -2   1  -2  587.43   21.24
   2  -1   2  553.26   21.14
  -2   1  -2  530.59   20.70
   2  -1   2  576.46   20.06
  -2   1  -2  563.18   20.18
   2  -1   2  568.88   20.81
   2  -1   2  573.86   20.90
   2  -1   2  520.59   20.79
  -2   1  -2  546.62   21.18
  -2   1  -3    4.87    1.32
   2  -1   3    0.89    3.05
  -2   1  -3    5.36    3.16
   2  -1   3    1.67    2.65
  -2   1  -3    7.97    3.14
   2  -1   3    5.12    3.36
   2  -1   3    5.11    2.49
  -2   1  -3    2.61    2.83
  -2   1  -3    3.71    2.44
  -2   1  -3    6.52    3.62
  -2   1  -3    1.95    1.15
  -2   1  -3    4.10    1.28
  -2   1  -3    3.03    1.21
   2  -1   4   80.72    5.45
   2  -1   4   84.34    6.45
  -2   1  -4   82.24    6.08
   2  -1   4  101.58    6.57
   2  -1   4   85.46    5.49
  -2   1  -4   92.92    6.07
  -2   1  -4   85.30    5.65
  -2   1  -4   85.83    6.62
  -2   1  -4   83.68    4.17
  -2   1  -4   75.98    4.11
   2  -1   5   40.50    5.63
  -2   1  -5   44.97    5.00
  -2   1  -5   54.02    5.98
   2  -1   5   43.79    5.25
  -2   1  -5   44.41    4.92
  -2   1  -6  156.66    9.48
   2  -1   6  176.80   10.64
  -2   1  -6  154.52   10.05
  -2   1  -6  158.18   10.34
  -2   1  -6  179.31    9.99
   2  -1   6  163.40    9.55
  -2   1  -7  250.85   13.19
   2  -1   7  250.94   14.36
  -2   1  -7  283.77   14.46
  -2   1  -7  272.14   14.41
   2  -1   7  245.64   13.34
  -2   1  -7  259.89   13.81
   2  -1   8   28.52    6.20
  -2   1  -8   23.40    6.25
  -2   1  -8   24.73    5.77
   2  -1   8   27.46    5.58
  -2   1  -8   28.07    5.76
   2  -1   9   18.12    6.62
  -2   1  -9   20.35    6.03
  -2   1  -9   17.66    5.98
  -2   1  -9   26.99    6.66
   2  -1  10   57.71    8.68
  -2   1 -10   36.45    7.28
  -2   1 -10   44.20    8.04
   2   0 -12   13.33    7.15
  -2   0  12    8.23    6.31
   2   0 -11    4.39    6.23
   2   0 -11   13.94    6.20
  -2   0  11    1.07    5.53
   2   0 -11   -0.99    5.13
  -2   0  10   16.31    5.28
   2   0 -10   28.55    6.65
  -2   0  10   22.15    5.95
   2   0 -10   17.41    5.70
   2   0 -10   18.26    5.68
  -2   0   9  225.12   13.86
   2   0  -9  255.79   14.37
  -2   0   9  237.91   13.71
  -2   0   9  263.64   13.45
  -2   0   9  284.53   13.66
   2   0  -9  265.82   14.19
   2   0  -9  247.17   13.82
  -2   0   8  371.05   17.71
   2   0  -8  384.62   18.03
  -2   0   8  374.20   17.63
  -2   0   8  386.65   17.05
  -2   0   8  369.82   16.79
   2   0  -8  376.04   17.93
   2   0  -8  395.70   17.91
  -2   0   7  289.72   14.59
  -2   0   7  303.32   14.44
   2   0  -7  326.14   14.95
  -2   0   7  297.63   13.92
   2   0  -7  301.59   12.98
  -2   0   7  308.61   13.99
   2   0  -7  334.25   15.10
   2   0  -7  303.56   14.95
  -2   0   6 1851.20   66.47
   2   0  -6 1950.32   66.47
  -2   0   6 1879.69   66.39
   2   0  -6 1872.34   63.75
   2   0  -6 1922.86   65.23
  -2   0   6 1912.17   65.78
  -2   0   6 1875.97   65.72
   2   0  -6 1888.73   64.55
   2   0  -6 1986.20   65.28
   2   0  -6 1880.37   66.63
   2   0  -6 1935.76   66.82
  -2   0   5 2460.01   83.92
   2   0  -5 2506.90   83.38
  -2   0   5 2455.88   83.92
  -2   0   5 2426.84   83.05
   2   0  -5 2616.59   83.92
   2   0  -5 2384.10   83.16
  -2   0   5 2434.29   81.82
  -2   0   5 2435.72   83.30
   2   0  -5 2465.67   82.84
  -2   0   5 2437.34   83.31
   2   0  -5 2449.59   81.99
   2   0  -5 2424.52   82.77
   2   0  -5 2453.82   84.08
   2   0  -5 2489.11   84.15
   2   0  -4   33.56    3.55
   2   0  -4   38.67    4.47
  -2   0   4   39.02    4.18
  -2   0   4   31.73    4.30
  -2   0   4   33.37    3.65
   2   0  -4   33.63    3.86
   2   0  -4   34.43    3.77
  -2   0   4   38.13    4.07
   2   0  -4   40.96    3.72
  -2   0   4   39.06    3.89
   2   0  -4   34.10    3.53
   2   0  -4   34.73    2.51
  -2   0   4   30.86    2.40
   2   0  -4   29.31    4.07
  -2   0   3 1334.98   44.11
   2   0  -3 1311.36   44.02
  -2   0   3 1274.26   45.76
   2   0  -3 1377.07   45.58
  -2   0   3 1314.67   46.03
   2   0  -3 1308.72   45.65
   2   0  -3 1366.09   45.32
  -2   0   3 1342.40   45.20
   2   0  -3 1326.28   45.28
  -2   0   3 1316.31   45.46
  -2   0   3 1300.53   44.02
   2   0  -3 1328.33   45.28
  -2   0   3 1367.16   45.55
   2   0  -3 1327.79   44.05
   2   0  -3 1352.56   46.03
   2   0  -3 1317.62   45.94
  -2   0   3 1317.02   45.65
  -2   0   3 1345.69   45.68
  -2   0   2 1485.77   49.12
   2   0  -2 1540.35   49.00
  -2   0   2 1456.66   50.03
  -2   0   2 1489.29   50.28
   2   0  -2 1355.54   49.09
  -2   0   2 1574.37   49.20
   2   0  -2 1461.53   48.60
   2   0  -2 1412.71   49.59
   2   0  -2 1438.28   48.57
  -2   0   2 1483.02   49.87
  -2   0   2 1455.83   49.84
   2   0  -2 1461.92   48.58
   2   0  -2 1434.08   49.62
  -2   0   2 1422.66   49.65
   2   0  -2 1457.06   49.88
  -2   0   2 1459.79   49.67
   2   0  -2 1552.82   49.99
  -2   0   1    3.93    2.63
   2   0  -1    8.77    1.86
  -2   0   1    7.98    2.48
   2   0  -1    0.78    1.94
  -2   0   1    5.40    1.93
   2   0  -1    7.98    3.13
   2   0  -1    1.92    2.38
   2   0  -1    2.68    1.61
   2   0  -1    3.37    1.69
  -2   0   1    8.22    2.60
   2   0  -1    5.45    1.66
  -2   0   1    4.72    1.97
  -2   0   1    2.73    2.53
   2   0  -1    6.55    2.23
   2   0  -1    5.84    2.37
  -2   0   1    8.14    1.99
  -2   0   1    7.16    1.99
   2   0  -1    4.96    1.78
   2   0   0 1483.16   50.64
  -2   0   0 1473.94   50.29
   2   0   0 1497.51   50.15
  -2   0   0 1444.88   49.20
   2   0   0 1496.50   49.10
  -2   0   0 1516.11   50.09
   2   0   0 1427.19   50.22
  -2   0   0 1472.46   50.04
  -2   0   0 1480.05   50.45
  -2   0   0 1544.85   50.53
  -2   0   0 1522.28   49.94
   2   0   0 1484.88   49.72
   2   0   0 1413.70   48.83
   2   0   0 1487.46   48.91
   2   0   0 1427.96   48.84
   2   0   0 1496.47   48.90
  -2   0  -1  241.46   10.24
   2   0   1  229.09   10.36
  -2   0  -1  208.57    9.79
   2   0   1  223.13    9.77
   2   0   1  211.00    9.44
   2   0   1  214.44    9.70
  -2   0  -1  214.62    9.80
  -2   0  -1  228.22    8.96
  -2   0  -1  245.18    9.51
   2   0   1  226.66    8.77
   2   0   1  216.72    9.55
  -2   0  -2  589.95   22.66
   2   0   2  580.57   22.84
   2   0   2  634.03   22.46
   2   0   2  603.24   22.08
  -2   0  -2  598.21   21.72
   2   0   2  597.24   21.43
  -2   0  -2  605.29   21.74
  -2   0  -2  573.16   22.65
  -2   0  -2  591.62   22.64
   2   0   3 1020.94   37.05
  -2   0  -3 1042.88   37.69
   2   0   3 1011.91   37.95
  -2   0  -3 1074.98   36.96
  -2   0  -3 1042.14   36.44
   2   0   3 1064.70   36.49
   2   0   3 1075.40   36.97
  -2   0  -3 1013.99   37.88
  -2   0  -3 1068.31   38.01
  -2   0  -3 1033.24   34.92
   2   0   3 1043.58   34.88
  -2   0  -3 1038.85   34.90
   2   0   3 1024.52   34.85
  -2   0  -4  221.17   11.51
   2   0   4  219.69   11.75
  -2   0  -4  221.39   11.66
  -2   0  -4  212.35   11.61
   2   0   4  230.09   10.89
  -2   0  -4  249.14   10.49
  -2   0  -4  239.15   11.18
   2   0   4  250.47   10.62
  -2   0  -5  253.61   12.74
   2   0   5  267.27   13.40
  -2   0  -5  255.58   13.22
  -2   0  -5  268.95   13.44
   2   0   5  251.41   11.94
  -2   0  -5  250.04   12.61
  -2   0  -6  386.73   17.11
   2   0   6  344.69   17.65
  -2   0  -6  371.79   17.54
  -2   0  -6  394.66   18.09
   2   0   6  351.36   16.27
  -2   0  -6  381.93   17.26
  -2   0  -7   91.65    7.74
   2   0   7   79.32    8.24
  -2   0  -7   93.76    8.43
  -2   0  -7   85.01    8.41
  -2   0  -7   99.49    8.44
   2   0   8   -2.04    5.30
  -2   0  -8   -3.70    5.49
  -2   0  -8    2.94    5.01
  -2   0  -8   -3.60    4.91
   2   0   9   31.76    7.31
  -2   0  -9   30.31    7.31
  -2   0  -9   26.26    6.60
  -2   0  -9   37.56    7.09
   2   0  10   13.71    7.14
  -2   0 -10   10.62    6.39
  -2   0 -10   14.64    6.35
   2   1 -12   17.88    6.90
  -2  -1  12   21.38    6.66
   2   1 -11   16.23    6.45
  -2  -1  11   17.84    5.99
   2   1 -11   14.01    6.09
  -2  -1  11   21.46    6.55
   2   1 -11   19.94    6.39
   2   1 -10  258.12   14.46
  -2  -1  10  244.29   13.78
  -2  -1  10  215.67   13.66
   2   1 -10  206.69   13.21
   2   1 -10  225.45   13.70
   2   1  -9  137.00   10.24
  -2  -1   9  155.36   10.44
   2   1  -9  142.16   10.12
  -2  -1   9  137.59    9.96
   2   1  -9  144.68   10.21
  -2  -1   8  114.01    8.54
   2   1  -8  113.97    8.69
  -2  -1   8   97.24    8.26
  -2  -1   8  117.53    7.70
  -2  -1   8  115.04    7.60
   2   1  -8  124.14    9.10
   2   1  -8  136.95    9.11
  -2  -1   7  355.94   16.03
   2   1  -7  356.75   16.27
  -2  -1   7  361.41   16.44
  -2  -1   7  345.27   14.90
  -2  -1   7  340.24   14.95
   2   1  -7  356.84   14.58
   2   1  -7  364.54   16.53
   2   1  -7  338.31   16.26
  -2  -1   6  563.45   21.81
   2   1  -6  556.95   21.94
  -2  -1   6  544.49   22.16
   2   1  -6  503.55   20.05
   2   1  -6  551.49   20.37
  -2  -1   6  547.24   20.82
  -2  -1   6  537.54   20.81
   2   1  -6  545.46   20.31
   2   1  -6  535.64   22.09
   2   1  -6  544.58   22.19
   2   1  -5  147.37    7.58
  -2  -1   5  127.27    7.68
   2   1  -5  135.27    7.66
   2   1  -5  153.18    8.13
  -2  -1   5  129.76    7.44
  -2  -1   5  134.94    8.24
   2   1  -5  151.46    7.04
  -2  -1   5  133.97    7.19
  -2  -1   5  138.19    6.47
   2   1  -5  153.46    6.72
  -2  -1   5  137.72    7.23
   2   1  -5  149.58    6.98
   2   1  -5  153.95    8.59
   2   1  -5  127.76    8.23
  -2  -1   4   93.76    5.88
   2   1  -4   88.10    5.42
  -2  -1   4   90.82    6.35
   2   1  -4   91.59    5.81
   2   1  -4   91.70    5.90
  -2  -1   4   84.94    5.45
  -2  -1   4   99.89    5.35
   2   1  -4   88.93    4.52
   2   1  -4   83.26    5.02
  -2  -1   4   86.63    4.49
  -2  -1   4   83.21    5.20
   2   1  -4   88.36    4.98
   2   1  -4   83.66    6.23
  -2  -1   4   95.67    5.89
   2   1  -4  104.39    6.38
  -2  -1   4   89.88    5.62
   2   1  -3   15.00    3.61
  -2  -1   3   13.74    1.88
  -2  -1   3   15.92    2.93
   2   1  -3   17.58    1.88
  -2  -1   3   12.36    2.99
   2   1  -3   11.04    2.81
   2   1  -3   20.01    2.69
  -2  -1   3   15.35    3.65
  -2  -1   3    7.85    2.69
  -2  -1   3   15.39    2.68
   2   1  -3   16.59    2.49
   2   1  -3   12.24    2.37
  -2  -1   3   18.30    2.70
   2   1  -3    9.83    2.07
  -2  -1   3   14.66    2.16
   2   1  -3   14.86    2.15
   2   1  -3   11.53    3.20
  -2  -1   3   14.46    2.97
   2   1  -3   13.32    2.96
   2   1  -3   14.51    2.89
  -2  -1   2  284.12   10.97
  -2  -1   2  300.56   11.66
   2   1  -2  280.63   11.31
   2   1  -2  300.97   10.89
  -2  -1   2  288.49   11.83
   2   1  -2  279.40   11.54
   2   1  -2  265.94   11.22
   2   1  -2  235.19   10.88
  -2  -1   2  297.49   11.48
   2   1  -2  285.38   11.13
  -2  -1   2  287.77   10.94
   2   1  -2  276.59   10.86
   2   1  -2  286.51   10.87
  -2  -1   2  284.00   11.42
   2   1  -2  285.43   11.13
   2   1  -2  288.47   11.49
   2   1  -2  292.47   11.30
   2   1  -2  288.37   11.59
   2   1  -2  285.68   11.21
  -2  -1   1  745.98   26.23
  -2  -1   1  717.34   26.43
   2   1  -1  728.95   26.17
   2   1  -1  735.51   25.97
   2   1  -1  752.44   26.06
  -2  -1   1  730.99   26.00
   2   1  -1  714.21   25.75
   2   1  -1  760.44   26.38
  -2  -1   1  745.98   26.40
   2   1  -1  740.63   25.82
   2   1  -1  735.41   26.15
  -2  -1   1  711.52   26.00
  -2  -1   1  745.17   26.40
   2   1  -1  718.59   25.84
   2   1  -1  790.67   26.27
   2   1  -1  748.07   25.66
   2   1  -1  743.59   25.78
   2   1  -1  685.92   25.54
   2   1  -1  715.32   25.73
  -2  -1   1  762.92   25.82
  -2  -1   1  742.77   25.77
  -2  -1   0  212.82    9.58
   2   1   0  225.97    9.28
   2   1   0  187.02    9.18
   2   1   0  233.35   10.07
  -2  -1   0  199.87    8.86
  -2  -1   0  205.81    8.81
   2   1   0  194.59    8.72
   2   1   0  212.14    9.05
   2   1   0  188.13    9.10
   2   1   0  224.87    9.42
  -2  -1   0  201.23    9.35
   2   1   0  220.26    9.12
   2   1   0  221.79    9.19
  -2  -1   0  215.93    8.27
   2   1   0  214.31    8.22
  -2  -1   0  192.15    8.12
   2   1   0  209.54    8.20
  -2  -1  -1  279.85   12.64
   2   1   1  308.35   12.90
  -2  -1  -1  296.09   12.40
   2   1   1  280.50   11.46
  -2  -1  -1  287.46   11.90
  -2  -1  -1  287.61   11.39
   2   1   1  299.93   11.53
   2   1   1  296.65   12.17
  -2  -1  -1  295.18   12.59
  -2  -1  -1  273.39   12.42
  -2  -1  -1  286.66   10.63
   2   1   1  282.78   10.58
  -2  -1  -1  291.54   10.63
   2   1   1  289.72   10.59
   2   1   2 2408.08   79.63
  -2  -1  -2 2253.77   80.11
   2   1   2 2383.71   80.32
  -2  -1  -2 2341.70   79.66
  -2  -1  -2 2276.24   79.27
   2   1   2 2225.81   78.69
  -2  -1  -2 2388.55   78.50
   2   1   2 2399.08   78.98
  -2  -1  -2 2322.77   80.20
  -2  -1  -2 2296.48   80.09
  -2  -1  -2 2355.08   77.69
   2   1   2 2343.06   77.59
  -2  -1  -2 2321.48   77.66
   2   1   2 2379.59   77.59
  -2  -1  -3  439.56   18.57
   2   1   3  403.56   18.48
  -2  -1  -3  426.44   17.92
  -2  -1  -3  433.53   16.67
   2   1   3  443.92   17.35
   2   1   3  464.71   17.21
  -2  -1  -3  474.94   19.05
  -2  -1  -3  446.57   18.80
  -2  -1  -3  438.55   15.96
  -2  -1  -3  450.54   15.98
   2   1   4   -1.93    4.29
  -2  -1  -4   -0.60    3.53
  -2  -1  -4    0.64    3.56
  -2  -1  -4    6.32    4.06
  -2  -1  -4   -2.14    3.35
   2   1   4    0.38    2.65
  -2  -1  -5  336.26   15.35
   2   1   5  333.28   15.79
  -2  -1  -5  311.89   15.40
  -2  -1  -5  314.34   15.54
  -2  -1  -5  284.50   14.61
   2   1   5  298.83   13.54
   2   1   6   80.13    8.00
  -2  -1  -6   74.35    7.05
  -2  -1  -6   73.39    7.55
  -2  -1  -6   74.22    7.82
  -2  -1  -6   71.88    7.06
  -2  -1  -7   -0.78    4.31
   2   1   7    3.86    5.69
  -2  -1  -7    0.89    4.57
  -2  -1  -7   -1.87    5.05
  -2  -1  -7    3.40    4.56
   2   1   8   14.07    6.26
  -2  -1  -8   20.59    6.04
  -2  -1  -8   15.56    6.22
  -2  -1  -8   11.56    5.70
   2   1   9   -3.60    6.07
  -2  -1  -9    5.39    5.82
  -2  -1  -9   -3.19    5.33
  -2  -1  -9   -1.14    5.59
   2   2 -12    5.93    6.52
  -2  -2  12   -6.74    6.52
   2   2 -12    6.55    5.84
  -2  -2  12   -1.07    5.70
   2   2 -12   -2.18    5.73
   2   2 -11  105.38    9.83
  -2  -2  11   93.41    9.49
   2   2 -11   80.42    8.65
  -2  -2  11   72.08    8.31
   2   2 -11   66.11    8.43
   2   2 -10  249.79   14.43
  -2  -2  10  225.71   13.91
  -2  -2  10  226.16   13.58
   2   2 -10  239.72   14.12
   2   2 -10  232.12   14.04
   2   2  -9   17.09    5.73
  -2  -2   9   16.31    5.65
   2   2  -9    9.46    5.29
  -2  -2   9    4.64    4.82
   2   2  -9    9.46    5.00
  -2  -2   8   42.34    6.10
   2   2  -8   52.52    6.41
   2   2  -8   36.66    5.85
  -2  -2   8   35.80    5.37
   2   2  -8   38.88    5.83
   2   2  -7   83.14    7.42
  -2  -2   7   69.75    6.20
  -2  -2   7   80.56    6.94
   2   2  -7   85.97    6.99
  -2  -2   7   74.88    5.28
  -2  -2   7   76.46    5.30
   2   2  -7   65.33    5.43
   2   2  -7   70.32    6.65
  -2  -2   6  112.92    7.25
  -2  -2   6  114.50    7.95
   2   2  -6  119.09    7.81
   2   2  -6  120.48    6.55
  -2  -2   6  108.18    6.15
  -2  -2   6  119.41    6.41
   2   2  -6  111.82    8.08
   2   2  -6  103.09    7.77
   2   2  -5  808.58   28.67
   2   2  -5  755.89   26.55
  -2  -2   5  748.78   28.94
   2   2  -5  842.86   29.83
  -2  -2   5  804.24   29.12
  -2  -2   5  806.38   30.15
   2   2  -5  799.79   27.97
   2   2  -5  821.79   28.47
  -2  -2   5  831.66   28.26
  -2  -2   5  833.33   28.17
  -2  -2   5  794.90   28.19
   2   2  -5  779.86   27.88
   2   2  -5  773.12   30.07
   2   2  -5  795.36   30.20
   2   2  -4  369.95   13.93
  -2  -2   4  352.04   14.09
   2   2  -4  345.13   12.71
   2   2  -4  347.09   12.64
  -2  -2   4  358.72   15.05
   2   2  -4  366.24   14.34
   2   2  -4  345.19   14.55
  -2  -2   4  300.05   14.29
   2   2  -4  359.42   13.31
   2   2  -4  330.57   13.50
  -2  -2   4  353.80   13.48
  -2  -2   4  351.10   13.46
  -2  -2   4  346.47   13.46
   2   2  -4  349.86   13.24
   2   2  -4  337.79   14.99
   2   2  -4  358.03   15.22
  -2  -2   3  316.49   13.20
   2   2  -3  343.23   12.98
   2   2  -3  331.63   12.47
   2   2  -3  335.39   12.63
  -2  -2   3  319.71   13.80
   2   2  -3  328.89   13.35
   2   2  -3  341.77   13.50
   2   2  -3  331.90   13.63
   2   2  -3  335.65   12.62
   2   2  -3  327.65   12.55
   2   2  -3  311.32   12.90
   2   2  -3  322.43   12.74
  -2  -2   3  346.10   13.00
  -2  -2   3  321.22   12.85
   2   2  -3  331.77   13.51
   2   2  -3  324.86   14.01
  -2  -2   3  327.22   13.89
   2   2  -3  334.07   13.41
   2   2  -3  316.23   13.85
  -2  -2   2 2255.56   75.66
   2   2  -2 2168.59   75.50
   2   2  -2 2220.51   75.41
  -2  -2   2 2258.24   75.91
  -2  -2   2 2182.77   76.11
  -2  -2   2 2292.15   76.05
   2   2  -2 2255.98   75.68
   2   2  -2 2073.17   75.94
  -2  -2   2 2287.01   75.77
   2   2  -2 2306.15   75.48
  -2  -2   2 2312.32   75.89
   2   2  -2 2185.96   75.51
   2   2  -2 2210.70   75.80
  -2  -2   2 2272.09   75.73
   2   2  -2 2328.41   75.53
  -2  -2   2 2236.75   76.11
   2   2  -2 2324.15   75.83
  -2  -2   2 2239.46   76.10
   2   2  -2 2262.19   75.75
   2   2  -1 1004.16   36.54
  -2  -2   1 1036.90   36.65
   2   2  -1 1069.16   36.35
   2   2  -1 1034.36   36.17
  -2  -2   1 1054.39   36.84
   2   2  -1 1061.87   35.91
   2   2  -1  998.37   36.20
   2   2  -1 1073.35   36.29
  -2  -2   1  987.93   36.12
   2   2  -1 1010.10   36.19
   2   2  -1 1054.57   36.31
  -2  -2   1 1046.49   36.71
   2   2  -1 1040.02   36.30
  -2  -2   1 1008.81   36.15
  -2  -2   1 1056.11   36.24
   2   2  -1  991.31   35.95
   2   2  -1 1097.60   36.08
  -2  -2   0    3.69    3.26
   2   2   0    7.40    2.73
   2   2   0   -0.33    2.54
   2   2   0    3.72    2.17
  -2  -2   0    6.45    3.28
  -2  -2   0    5.50    3.10
   2   2   0    1.29    2.58
   2   2   0    2.47    2.00
   2   2   0    4.31    2.70
  -2  -2   0    0.41    3.36
   2   2   0    2.81    2.71
   2   2   0    2.79    2.83
   2   2   0    1.97    2.17
  -2  -2   0    6.55    2.54
  -2  -2   0    5.99    2.38
   2   2   0    1.48    2.12
  -2  -2  -1  580.64   23.33
   2   2   1  611.45   23.23
  -2  -2  -1  611.68   22.77
  -2  -2  -1  616.68   22.98
   2   2   1  641.44   22.43
   2   2   1  581.60   21.52
  -2  -2  -1  613.78   21.48
   2   2   1  605.60   22.63
  -2  -2  -1  645.79   23.68
  -2  -2  -1  562.57   21.47
  -2  -2  -1  607.10   21.59
   2   2   1  590.74   21.41
   2   2   1  578.79   21.39
  -2  -2  -2 1439.42   52.56
   2   2   2 1424.53   52.38
  -2  -2  -2 1498.88   52.15
   2   2   2 1447.78   50.31
   2   2   2 1560.31   51.49
  -2  -2  -2 1506.81   50.21
  -2  -2  -2 1486.34   52.74
  -2  -2  -2 1426.19   50.26
   2   2   2 1515.47   50.17
  -2  -2  -2 1460.30   50.27
   2   2   2 1482.48   50.11
  -2  -2  -3  120.86    8.37
   2   2   3  121.89    8.26
  -2  -2  -3  123.10    7.88
   2   2   3  128.94    6.39
  -2  -2  -3  108.70    8.30
  -2  -2  -3  125.62    6.18
  -2  -2  -3  120.55    6.11
   2   2   4   11.19    4.41
  -2  -2  -4    2.01    3.69
  -2  -2  -4    7.10    4.48
  -2  -2  -4    5.04    4.05
  -2  -2  -4    5.67    3.90
   2   2   5   36.10    6.23
  -2  -2  -5   29.30    5.36
  -2  -2  -5   22.23    5.40
  -2  -2  -5   23.56    5.58
  -2  -2  -5   43.47    5.90
   2   2   6    1.83    4.89
  -2  -2  -6    7.13    4.57
  -2  -2  -6   -0.88    4.50
  -2  -2  -6   -0.91    4.95
  -2  -2  -6    3.31    4.50
  -2  -2  -7   23.74    5.63
   2   2   7   30.82    6.84
  -2  -2  -7   21.14    6.31
  -2  -2  -7   20.54    6.40
   2   2   8    2.29    5.91
  -2  -2  -8    3.32    5.81
  -2  -2  -8   -3.13    6.01
   2   2   9   15.09    6.73
  -2  -2  -9   11.54    6.65
   2   2   9   -5.87    6.40
  -2  -2  -9   10.81    6.65
   2   2   9    5.90    6.16
  -2  -3  12   23.43    7.32
   2   3 -12   32.12    7.90
   2   3 -12   33.67    6.98
   2   3 -12   44.85    7.45
   2   3 -11   33.50    7.05
  -2  -3  11   22.71    6.49
   2   3 -11   46.28    7.26
  -2  -3  11   26.85    6.06
   2   3 -11   24.19    6.32
  -2  -3  10    0.99    5.35
   2   3 -10    0.97    5.40
   2   3 -10    4.89    5.23
  -2  -3  10    7.46    4.70
   2   3 -10    0.98    5.18
  -2  -3   9  222.87   13.51
   2   3  -9  229.95   13.52
  -2  -3   9  216.61   12.59
   2   3  -9  229.77   13.88
   2   3  -9  260.38   14.18
  -2  -3   8   33.12    5.61
   2   3  -8   44.26    5.81
   2   3  -8   27.94    5.88
  -2  -3   8   18.51    4.72
   2   3  -8   26.56    4.44
   2   3  -8   41.02    6.29
  -2  -3   7  262.92   12.55
  -2  -3   7  266.31   13.69
   2   3  -7  251.62   13.33
   2   3  -7  265.76   12.10
   2   3  -7  239.54   13.38
   2   3  -7  250.97   13.55
  -2  -3   6 1372.64   48.29
  -2  -3   6 1341.49   49.56
   2   3  -6 1327.44   49.22
   2   3  -6 1334.18   47.97
   2   3  -6 1381.76   49.92
   2   3  -6 1444.01   50.01
   2   3  -5 1146.97   38.06
   2   3  -5 1152.70   39.08
  -2  -3   5 1102.19   39.52
  -2  -3   5 1074.51   40.67
   2   3  -5 1116.43   40.63
   2   3  -5 1125.46   39.55
  -2  -3   5 1090.26   38.46
  -2  -3   5 1098.61   39.03
  -2  -3   5 1110.41   38.51
   2   3  -5 1070.13   40.97
   2   3  -5 1122.26   41.25
   2   3  -4    1.06    1.88
  -2  -3   4    0.68    2.50
   2   3  -4   -0.48    1.87
   2   3  -4    1.61    3.52
   2   3  -4   -1.48    1.94
   2   3  -4   -0.97    3.29
  -2  -3   4    0.95    3.30
   2   3  -4   -0.79    2.90
   2   3  -4   -0.41    2.72
   2   3  -4   -2.07    1.70
   2   3  -4    0.23    1.68
  -2  -3   4   -1.33    2.05
   2   3  -4    0.98    1.98
  -2  -3   4   -1.59    2.23
  -2  -3   4   -0.53    3.54
  -2  -3   4    0.33    2.46
   2   3  -4   -1.54    2.38
   2   3  -4    0.54    3.39
  -2  -3   4    1.05    3.16
   2   3  -3  984.97   34.36
  -2  -3   3  974.60   34.60
   2   3  -3  988.66   34.33
   2   3  -3  957.73   34.68
   2   3  -3  982.72   35.32
   2   3  -3  998.88   34.87
   2   3  -3  981.67   35.91
  -2  -3   3  939.56   35.24
  -2  -3   3  982.15   34.43
   2   3  -3  974.64   34.09
   2   3  -3  966.86   35.19
   2   3  -3 1033.58   34.87
   2   3  -3 1006.96   34.19
  -2  -3   3  979.37   34.43
   2   3  -3 1008.93   35.27
  -2  -3   3  957.59   35.79
  -2  -3   3  985.33   35.88
   2   3  -3  965.02   35.19
   2   3  -2 1119.74   38.64
  -2  -3   2 1089.21   38.71
   2   3  -2 1087.97   38.26
   2   3  -2 1112.56   39.10
  -2  -3   2 1064.43   38.72
   2   3  -2 1119.32   38.44
   2   3  -2 1143.58   39.18
  -2  -3   2 1145.61   40.10
  -2  -3   2 1111.64   39.43
   2   3  -2 1069.09   39.31
   2   3  -2 1117.50   38.83
   2   3  -2 1054.31   38.34
   2   3  -2 1054.30   38.31
  -2  -3   2 1052.09   39.32
   2   3  -2 1168.44   39.02
  -2  -3   2 1080.83   39.34
   2   3  -2 1199.69   39.14
   2   3  -1  142.99    7.10
   2   3  -1  147.52    7.44
   2   3  -1  140.76    8.03
  -2  -3   1  142.66    8.02
   2   3  -1  154.74    7.56
  -2  -3   1  154.54    7.29
   2   3  -1  154.29    6.78
  -2  -3   1  128.12    8.28
   2   3  -1  127.19    7.40
  -2  -3   1  141.60    8.24
   2   3  -1  143.60    7.31
   2   3  -1  130.49    7.43
   2   3  -1  136.66    7.17
   2   3  -1  157.49    7.47
  -2  -3   1  137.10    7.82
  -2  -3   1  154.25    7.97
   2   3  -1  151.90    7.31
   2   3   0   39.37    3.81
  -2  -3   0   42.21    4.84
   2   3   0   49.53    4.43
   2   3   0   40.81    4.33
   2   3   0   30.41    3.25
   2   3   0   42.74    3.20
  -2  -3   0   45.83    5.11
   2   3   0   38.70    4.17
  -2  -3   0   32.99    3.95
  -2  -3   0   53.17    5.50
   2   3   0   45.18    4.35
   2   3   0   48.39    4.62
   2   3   0   47.00    3.74
  -2  -3   0   43.92    4.20
   2   3   0   32.70    3.48
  -2  -3   0   39.87    4.03
   2   3   1  130.47    7.73
  -2  -3  -1  136.38    8.30
  -2  -3  -1  141.34    7.46
  -2  -3  -1  123.89    8.02
   2   3   1  125.55    7.38
   2   3   1  113.64    5.86
  -2  -3  -1  134.12    8.49
  -2  -3  -1  131.82    6.90
   2   3   1  134.06    6.61
  -2  -3  -1  126.38    6.87
   2   3   1  113.35    6.31
  -2  -3  -2   74.72    6.65
   2   3   2   78.51    6.55
  -2  -3  -2   79.64    6.73
  -2  -3  -2   73.19    6.74
  -2  -3  -2   78.05    5.14
  -2  -3  -2   82.53    5.23
  -2  -3  -3  173.87   10.29
   2   3   3  157.54    9.88
  -2  -3  -3  163.05   10.47
  -2  -3  -3  157.51    9.89
   2   3   4   16.55    4.99
  -2  -3  -4   15.79    4.90
  -2  -3  -4    7.32    4.84
  -2  -3  -4    3.68    4.59
   2   3   5   18.91    5.84
  -2  -3  -5   13.87    5.36
  -2  -3  -5   24.37    5.93
  -2  -3  -5   14.05    5.74
   2   3   6   39.88    6.30
  -2  -3  -6   37.62    6.40
   2   3   6   47.54    7.56
  -2  -3  -6   29.84    6.96
  -2  -3  -6   49.00    7.33
   2   3   7    4.81    5.02
   2   3   7    6.51    5.77
  -2  -3  -7   10.88    6.46
  -2  -3  -7   13.35    6.44
   2   3   8   -1.20    6.15
  -2  -3  -8    2.27    6.07
  -2  -3  -8    7.09    6.49
   2   4 -12   51.69    8.41
  -2  -4  12   42.51    7.95
   2   4 -12   37.34    7.61
   2   4 -12   61.83    8.77
  -2  -4  11   22.47    6.75
   2   4 -11   15.43    6.33
   2   4 -11   17.63    6.57
   2   4 -11   25.26    6.55
  -2  -4  10  249.44   15.12
   2   4 -10  256.10   15.34
   2   4 -10  253.23   15.25
   2   4 -10  250.28   15.18
  -2  -4   9  574.01   26.32
   2   4  -9  642.34   26.71
   2   4  -9  567.30   26.35
   2   4  -9  626.16   26.87
  -2  -4   8   65.98    7.41
   2   4  -8   55.96    6.98
  -2  -4   8   50.95    5.54
   2   4  -8   71.14    7.52
   2   4  -8   71.32    7.86
   2   4  -8   69.11    6.34
  -2  -4   7  285.96   13.11
  -2  -4   7  294.28   14.82
   2   4  -7  272.76   14.48
   2   4  -7  278.01   13.31
   2   4  -7  294.79   14.99
   2   4  -7  256.00   14.54
  -2  -4   6  734.30   28.00
  -2  -4   6  743.72   29.72
   2   4  -6  748.25   29.94
   2   4  -6  764.53   28.68
   2   4  -6  784.25   30.43
   2   4  -6  750.90   30.25
  -2  -4   5  146.73    7.69
   2   4  -5  154.48    7.24
  -2  -4   5  136.67    8.88
   2   4  -5  153.34    9.48
   2   4  -5  159.96    8.48
  -2  -4   5  141.31    9.44
   2   4  -5  131.66    9.44
  -2  -4   5  148.49    9.57
   2   4  -5  157.27    9.65
   2   4  -4  143.52    6.97
   2   4  -4  148.56    7.34
  -2  -4   4  144.70    7.23
  -2  -4   4  152.41    8.58
   2   4  -4   91.30    8.81
   2   4  -4  145.54    8.13
  -2  -4   4  131.49    8.83
  -2  -4   4  154.62    9.15
   2   4  -3  430.17   16.57
  -2  -4   3  459.76   16.77
   2   4  -3  441.74   16.19
   2   4  -3  431.16   17.13
  -2  -4   3  396.60   18.58
  -2  -4   3  424.61   17.34
   2   4  -3  432.41   16.63
   2   4  -3  450.23   17.80
   2   4  -3  431.65   16.18
   2   4  -3  439.08   16.19
  -2  -4   3  405.03   18.10
  -2  -4   3  427.47   18.22
   2   4  -2   -0.92    2.03
   2   4  -2    0.40    2.07
   2   4  -2   -0.49    2.81
   2   4  -2   -0.75    2.33
  -2  -4   2   -1.11    2.64
   2   4  -2    0.62    1.80
  -2  -4   2    2.34    3.80
   2   4  -2    0.34    2.19
   2   4  -2   -0.34    2.01
   2   4  -2   -0.54    3.27
   2   4  -2   -0.87    2.65
  -2  -4   2   -1.04    3.23
  -2  -4   2    0.52    3.36
   2   4  -1  281.28   11.39
   2   4  -1  275.39   12.82
   2   4  -1  268.46   11.71
  -2  -4   1  253.68   11.07
  -2  -4   1  226.66   12.67
   2   4  -1  273.09   11.60
  -2  -4   1  257.08   12.96
   2   4  -1  286.81   11.73
  -2  -4   1  287.50   12.76
   2   4  -1  256.23   11.67
  -2  -4   1  260.91   12.48
   2   4  -1  257.49   11.71
  -2  -4   0  415.21   17.23
   2   4   0  408.43   17.07
   2   4   0  452.76   19.07
   2   4   0  446.96   17.87
  -2  -4   0  488.93   19.55
   2   4   0  425.02   16.35
  -2  -4   0  479.45   19.47
  -2  -4   0  413.00   17.79
   2   4   0  442.88   17.43
   2   4   0  438.82   17.35
  -2  -4   0  445.85   17.96
   2   4   1   74.53    5.88
   2   4   1   80.46    6.79
  -2  -4  -1   59.62    6.49
  -2  -4  -1   72.75    6.80
  -2  -4  -1   69.46    5.40
  -2  -4  -1   64.04    5.28
   2   4   2  192.34   11.05
   2   4   2  166.33    9.84
  -2  -4  -2  179.03   10.74
  -2  -4  -2  179.48   11.22
  -2  -4  -2  174.65    9.14
  -2  -4  -2  162.84    9.17
   2   4   3   78.89    7.27
   2   4   3   71.95    7.30
  -2  -4  -3   93.42    8.38
  -2  -4  -3   81.53    7.76
   2   4   4    6.43    4.91
   2   4   4    2.62    5.00
  -2  -4  -4   -1.83    5.03
  -2  -4  -4   11.07    5.09
   2   4   5   42.00    7.00
   2   4   5   34.63    6.53
  -2  -4  -5   39.96    6.73
  -2  -4  -5   42.13    7.20
   2   4   6    6.14    5.41
   2   4   6   22.93    6.30
  -2  -4  -6   15.21    6.65
  -2  -4  -6   20.59    6.75
   2   4   7   -5.26    5.63
   2   4   7   -1.14    5.94
  -2  -4  -7   -3.52    6.51
  -2  -4  -7    2.26    5.93
   2   4   8    3.76    6.22
  -2  -4  -8   -1.23    6.57
  -2  -4  -8   -6.30    6.63
   2   4   8   -1.27    6.62
   2   4   8   -3.83    6.59
   2   5 -12    7.38    6.36
  -2  -5  12   12.55    7.19
   2   5 -12    9.80    7.02
   2   5 -12   23.21    7.46
  -2  -5  11   59.31    8.38
   2   5 -11   58.04    8.45
   2   5 -11   55.76    8.61
   2   5 -11   59.01    8.66
  -2  -5  10  105.95   10.28
   2   5 -10  134.12   10.97
   2   5 -10  106.77   10.44
  -2  -5   9   44.90    7.55
   2   5  -9   39.53    7.04
   2   5  -9   44.85    7.43
   2   5  -9   39.80    7.11
   2   5  -8   36.41    6.42
  -2  -5   8   36.23    6.30
   2   5  -8   42.68    6.78
   2   5  -8   28.05    5.27
   2   5  -8   25.68    6.35
  -2  -5   7  114.21    9.00
   2   5  -7  116.16    9.26
   2   5  -7   94.47    8.65
   2   5  -7  111.02    7.93
   2   5  -7  104.16    9.13
  -2  -5   6    7.75    4.47
   2   5  -6    4.58    4.39
   2   5  -6   -0.82    4.47
   2   5  -6    4.10    4.51
  -2  -5   6    1.61    4.43
  -2  -5   6   -2.42    4.50
   2   5  -6    4.94    3.45
   2   5  -5   57.95    6.51
  -2  -5   5   58.23    6.15
   2   5  -5   60.11    4.73
   2   5  -5   60.68    6.00
  -2  -5   5   73.56    7.11
  -2  -5   5   87.15    7.31
  -2  -5   4   65.64    5.71
   2   5  -4   44.79    6.31
   2   5  -4   71.59    5.30
   2   5  -4   66.37    6.11
  -2  -5   4   57.49    6.39
  -2  -5   4   88.65    7.29
   2   5  -3    9.23    2.85
  -2  -5   3   -0.71    4.06
  -2  -5   3    8.29    3.24
   2   5  -3    9.15    3.14
   2   5  -3    3.13    3.72
  -2  -5   3   11.80    4.34
  -2  -5   3   14.50    4.47
   2   5  -2  331.34   13.77
   2   5  -2  310.15   14.98
  -2  -5   2  343.63   13.88
  -2  -5   2  349.22   16.39
   2   5  -2  318.20   15.54
  -2  -5   2  306.19   15.19
  -2  -5   2  327.81   15.34
   2   5  -1  187.08   10.64
   2   5  -1  178.80    8.98
  -2  -5   1  174.46   10.85
  -2  -5   1  180.74   10.88
  -2  -5   1  184.69   10.26
  -2  -5   1  180.73   10.21
   2   5   0    8.43    2.81
   2   5   0   17.95    4.68
  -2  -5   0   11.35    4.54
  -2  -5   0    8.22    4.42
  -2  -5   0   11.47    3.86
  -2  -5   0   14.92    4.17
   2   5   1  165.59   10.98
   2   5   1  171.38    9.72
  -2  -5  -1  179.82   11.73
  -2  -5  -1  186.01   11.61
  -2  -5  -1  185.73   10.08
  -2  -5  -1  178.32    9.92
   2   5   2  103.88    9.09
   2   5   2  119.19    8.39
  -2  -5  -2  117.28    9.55
  -2  -5  -2  114.33    9.48
   2   5   3   11.85    5.29
   2   5   3   -1.50    4.41
  -2  -5  -3    6.59    5.30
  -2  -5  -3    9.04    5.36
   2   5   4    7.78    5.31
   2   5   4    7.67    5.21
  -2  -5  -4    8.14    5.91
  -2  -5  -4   11.68    5.74
   2   5   5    7.24    5.59
   2   5   5    3.84    5.36
  -2  -5  -5    6.58    5.92
  -2  -5  -5    5.26    6.11
   2   5   6    4.37    5.90
   2   5   6   -5.36    5.69
  -2  -5  -6    1.18    6.03
  -2  -5  -6    1.14    6.62
   2   5   7    5.92    5.94
   2   5   7    1.14    5.90
  -2  -5  -7    2.46    6.54
  -2  -5  -7    7.56    6.68
  -2  -6  11   57.60    9.15
   2   6 -11   43.92    7.97
   2   6 -11   42.98    8.14
   2   6 -11   55.21    8.41
  -2  -6  10    3.32    5.56
   2   6 -10    6.65    5.78
   2   6 -10   10.46    6.06
   2   6 -10   -3.50    6.18
   2   6  -9   52.77    7.65
  -2  -6   9   49.68    7.61
   2   6  -9   41.68    7.55
   2   6  -9   53.81    7.95
   2   6  -8  127.03   10.26
  -2  -6   8  105.81    9.52
   2   6  -8  102.12    9.74
   2   6  -8  120.80   10.36
   2   6  -8  118.53    9.12
  -2  -6   7    4.97    5.15
   2   6  -7   -2.73    5.40
   2   6  -7   -0.97    4.91
  -2  -6   7    0.95    5.10
   2   6  -7    0.97    5.15
   2   6  -7   -3.73    4.45
  -2  -6   7    3.81    5.41
  -2  -6   6  184.56   11.14
   2   6  -6  188.45   11.87
   2   6  -6  193.99   11.16
  -2  -6   6  170.34   11.71
  -2  -6   6  181.11   11.97
   2   6  -5  195.22   10.07
  -2  -6   5  202.42   11.08
   2   6  -5  173.65   11.71
   2   6  -5  190.97   11.32
  -2  -6   5  181.27   11.83
  -2  -6   5  191.92   12.01
   2   6  -4   -4.17    4.84
  -2  -6   4    4.53    3.59
   2   6  -4   -2.37    3.15
   2   6  -4   -3.64    4.13
  -2  -6   4   -3.99    4.27
  -2  -6   4   -0.80    4.63
   2   6  -3  137.91    8.80
  -2  -6   3  120.45    9.89
   2   6  -3  125.64    9.31
  -2  -6   3  149.07    9.92
  -2  -6   3  132.55    9.37
   2   6  -2  278.82   13.72
  -2  -6   2  264.45   14.44
   2   6  -2  260.08   14.12
  -2  -6   2  244.44   13.56
  -2  -6   2  254.23   13.76
   2   6  -1    8.46    4.45
  -2  -6   1   18.07    5.48
  -2  -6   1   22.80    5.25
   2   6  -1    7.32    4.88
  -2  -6   1   14.71    4.76
  -2  -6   1   13.28    4.64
   2   6   0    4.15    4.92
  -2  -6   0    2.66    5.15
  -2  -6   0    1.73    4.74
  -2  -6   0    4.09    4.05
  -2  -6   0    6.14    3.90
   2   6   1   35.69    6.24
  -2  -6  -1   45.39    6.95
  -2  -6  -1   39.49    6.51
  -2  -6  -1   32.94    5.38
  -2  -6  -1   25.54    5.10
   2   6   2    0.95    5.07
  -2  -6  -2   -6.86    5.29
  -2  -6  -2    2.93    5.33
   2   6   3    1.02    5.26
  -2  -6  -3   -3.14    5.76
  -2  -6  -3   -1.03    5.44
   2   6   4    1.08    5.14
  -2  -6  -4   -3.35    5.61
  -2  -6  -4   -2.20    5.63
   2   6   5    4.55    5.65
   2   6   5   -1.00    5.36
  -2  -6  -5    5.96    6.04
  -2  -6  -5   -1.17    6.18
   2   6   6   -2.38    5.91
   2   6   6   -2.22    5.95
  -2  -6  -6  -11.29    6.66
  -2  -6  -6   -1.27    6.42
  -2  -7  11   13.58    6.78
   2   7 -11    2.50    6.14
   2   7 -11   -7.82    6.73
   2   7 -11    2.61    6.67
   2   7 -10   58.94    8.78
  -2  -7  10   51.39    8.40
   2   7 -10   54.67    8.76
   2   7 -10   47.28    8.68
   2   7  -9   72.66    9.27
  -2  -7   9   75.44    8.89
   2   7  -9   79.12    9.54
   2   7  -9   61.47    8.94
   2   7  -8    7.42    6.06
  -2  -7   8   -3.82    5.42
   2   7  -8    1.12    5.57
   2   7  -8    1.75    4.96
   2   7  -8   -3.36    5.95
  -2  -7   7   88.74    8.37
   2   7  -7   98.76    9.40
   2   7  -7   79.30    7.91
  -2  -7   7   70.06    8.87
  -2  -7   7   89.91    9.08
  -2  -7   6  231.58   12.72
   2   7  -6  181.73   13.15
   2   7  -6  195.08   12.60
  -2  -7   6  247.42   14.32
  -2  -7   6  213.42   13.76
   2   7  -5   30.87    6.34
  -2  -7   5   28.51    5.25
   2   7  -5   32.88    6.20
  -2  -7   5   24.56    5.92
  -2  -7   5   32.23    6.27
   2   7  -4   41.27    7.13
  -2  -7   4   46.39    8.04
   2   7  -4   48.92    5.77
   2   7  -4   51.07    7.07
  -2  -7   4   61.16    7.62
  -2  -7   4   53.39    7.04
  -2  -7   3   22.21    6.61
   2   7  -3   55.95    6.42
   2   7  -3   51.42    6.80
  -2  -7   3   38.92    6.61
  -2  -7   3   41.34    6.69
  -2  -7   2    5.83    5.73
   2   7  -2    2.48    4.38
  -2  -7   2    3.34    4.58
  -2  -7   2    0.83    4.45
   2   7  -2    8.09    5.52
  -2  -7   1   46.55    7.25
   2   7  -1   47.82    6.72
   2   7  -1   48.57    7.17
  -2  -7   1   33.15    6.11
  -2  -7   1   33.87    6.12
   2   7   0   10.41    5.33
  -2  -7   0    8.14    6.26
  -2  -7   0    7.84    5.34
  -2  -7   0    5.53    4.89
  -2  -7   0   13.42    5.02
   2   7   1    2.01    5.05
  -2  -7  -1   -2.06    5.67
  -2  -7  -1   -1.05    5.74
   2   7   2    7.48    5.19
  -2  -7  -2    4.37    5.53
  -2  -7  -2   -1.11    5.92
   2   7   3    5.64    5.99
  -2  -7  -3   -1.15    5.96
  -2  -7  -3    1.16    6.11
   2   7   4    3.56    6.12
  -2  -7  -4    4.87    6.05
  -2  -7  -4   -2.45    6.27
   2   7   5    1.24    6.03
  -2  -7  -5    1.30    6.94
  -2  -7  -5   -1.29    6.45
   2   8 -10   83.51   10.03
  -2  -8  10   55.13    8.47
   2   8 -10   50.39    9.19
   2   8 -10   59.75    9.58
   2   8  -9    3.64    6.32
  -2  -8   9    9.71    6.13
   2   8  -9    3.81    6.18
   2   8  -9   16.51    7.59
   2   8  -9   -1.00    5.33
  -2  -8   8   20.69    6.07
   2   8  -8    5.78    5.88
   2   8  -8   25.50    7.52
   2   8  -8   14.57    6.91
  -2  -8   8   16.69    6.94
  -2  -8   8   17.90    6.74
   2   8  -8   15.71    5.89
  -2  -8   7   64.09    7.38
   2   8  -7   59.03    8.65
   2   8  -7   75.32    8.36
  -2  -8   7   57.02    8.11
  -2  -8   7   61.58    8.66
   2   8  -6   20.85    7.31
   2   8  -6   33.65    6.94
  -2  -8   6   17.46    5.81
  -2  -8   6   40.46    7.73
   2   8  -5   -1.09    5.50
   2   8  -5    2.90    5.31
  -2  -8   5   18.80    5.79
  -2  -8   5   12.59    6.28
   2   8  -4   44.53    7.69
  -2  -8   4   47.04    8.87
   2   8  -4   54.50    6.42
   2   8  -4   48.76    7.35
  -2  -8   4   66.10    8.18
  -2  -8   4   49.34    7.54
  -2  -8   3    1.09    5.97
   2   8  -3    0.88    4.78
   2   8  -3    6.97    5.52
  -2  -8   3    5.82    5.06
  -2  -8   3    7.73    5.52
  -2  -8   2    6.61    6.05
   2   8  -2   11.31    5.98
   2   8  -2    1.02    5.52
  -2  -8   2    3.76    4.91
  -2  -8   2    6.55    4.88
  -2  -8   1   12.32    6.70
   2   8  -1   10.01    5.69
   2   8  -1   13.73    6.09
  -2  -8   1   12.81    5.85
  -2  -8   1    7.30    4.86
   2   8   0   -1.06    5.53
  -2  -8   0   -3.44    6.19
  -2  -8   0   -4.39    6.18
   2   8   0   -2.19    5.87
   2   8   1    4.49    5.69
  -2  -8  -1    4.58    6.65
  -2  -8  -1   -5.90    6.21
   2   8   2    1.18    6.16
  -2  -8  -2    4.80    6.64
  -2  -8  -2    2.45    6.56
   2   8   3   -2.48    5.89
  -2  -8  -3   -3.85    6.93
  -2  -8  -3   -3.77    6.55
   2   9  -9   -3.91    6.47
  -2  -9   9    5.53    5.76
   2   9  -9   -4.08    7.47
   2   9  -9    5.54    6.43
   2   9  -9   10.88    6.89
   2   9  -8   16.35    6.66
   2   9  -8   27.47    7.79
   2   9  -8   21.84    6.88
   2   9  -8   28.77    7.74
  -2  -9   8   17.98    7.44
  -2  -9   8   24.43    7.77
   2   9  -7    3.68    6.46
   2   9  -7    2.16    6.04
  -2  -9   7    4.94    6.32
  -2  -9   7    6.19    6.80
   2   9  -6   14.56    7.05
   2   9  -6    4.32    5.74
  -2  -9   6   -2.38    5.85
  -2  -9   6    5.97    6.05
   2   9  -5   -3.64    6.55
   2   9  -5    6.53    5.62
  -2  -9   5   16.01    6.23
  -2  -9   5    6.90    5.77
   2   9  -4   -1.21    6.76
  -2  -9   4    1.22    6.47
   2   9  -4    6.60    4.96
   2   9  -4    1.10    5.45
  -2  -9   4    2.21    5.91
  -2  -9   4    1.11    5.78
  -2  -9   3   -1.22    6.65
   2   9  -3    8.02    5.42
   2   9  -3    1.12    6.25
  -2  -9   3    5.37    5.80
  -2  -9   3    8.55    5.36
  -2  -9   2    8.62    7.10
   2   9  -2    2.12    6.25
   2   9  -2    1.14    5.96
  -2  -9   2    8.36    5.74
  -2  -9   2    6.24    5.81
  -2  -9   1    4.98    6.84
   2   9  -1    5.59    5.94
   2   9  -1   -1.18    6.41
  -2  -9   1    4.08    5.51
  -2  -9   1   -1.02    5.44
  -2  -9   0   -1.27    6.75
   2   9   0    1.18    5.78
   2   9   0   -6.06    6.83
   2   9   1   -6.17    6.55
  -2  -9  -1   -2.61    6.86
  -2  -9  -1    7.54    6.96
   2   9   1    8.78    6.94
   2   9   2   -1.29    6.53
  -2  -9  -2    2.69    6.67
  -2  -9  -2   -1.30    6.33
   2   9   2   -5.20    6.25
   2  10  -7    5.37    6.38
   2  10  -7   11.95    6.35
  -2 -10   7   -7.97    7.11
  -2 -10   7   14.62    6.60
   2  10  -6   18.67    7.27
   2  10  -6   15.58    6.86
  -2 -10   6   10.28    7.24
  -2 -10   6    5.16    6.21
   2  10  -5    5.33    6.81
   2  10  -5   -1.21    6.41
  -2 -10   5    2.48    6.16
  -2 -10   5    1.25    6.44
   2  10  -4   -1.33    7.00
  -2 -10   4    4.02    6.73
   2  10  -4   13.73    6.13
   2  10  -4    1.22    6.41
  -2 -10   4    1.20    6.38
  -2 -10   4    7.25    6.35
  -2 -10   3    1.34    6.74
   2  10  -3    8.93    6.14
   2  10  -3   13.62    6.57
  -2 -10   3    5.86    6.12
  -2 -10   3   14.02    6.99
  -2 -10   2   10.81    7.55
   2  10  -2   -1.18    5.71
   2  10  -2    7.57    6.58
  -2 -10   2    1.14    6.23
  -2 -10   2    6.84    6.05
  -2 -10   1   -1.36    6.98
   2  10  -1   -1.23    6.24
   2  10  -1  -10.33    6.41
   3 -12   0   -1.24    6.30
  -3  12   0   -3.67    6.61
   3 -12   0    5.32    6.18
  -3  12   0    8.84    6.17
   3 -12   0    3.99    6.92
   3 -12   1    6.06    6.03
  -3  12  -1   14.43    6.88
   3 -12   1    6.61    7.08
  -3  12  -1   10.00    6.41
   3 -12   1   10.53    6.61
   3 -12   2   -4.74    6.17
  -3  12  -2    3.55    6.10
   3 -12   2   -3.95    6.54
  -3  12  -2    4.51    6.24
   3 -12   2   -1.31    6.38
  -3  12  -3   13.95    6.75
  -3  12  -3    1.15    5.90
   3 -12   3    9.17    6.58
   3 -12   3   17.11    6.87
  -3  12  -4   21.66    7.15
  -3  12  -4   27.17    7.21
   3 -12   4   35.49    8.18
   3 -12   4   28.96    7.97
  -3  12  -5    2.24    5.46
  -3  12  -5   -3.65    6.23
   3 -12   5    7.91    6.34
   3 -12   5   -2.63    6.99
   3 -11  -3   15.15    7.06
  -3  11   3    3.53    6.14
   3 -11  -3    2.57    7.18
   3 -11  -3   14.16    7.25
   3 -11  -2    1.21    6.19
  -3  11   2   -2.31    6.19
   3 -11  -2    5.03    6.43
   3 -11  -2   -1.26    6.18
   3 -11  -1    1.16    6.07
  -3  11   1   -3.40    5.96
  -3  11   1   -5.96    5.54
   3 -11  -1    7.39    6.77
   3 -11  -1   -8.63    6.99
   3 -11   0   12.35    6.30
  -3  11   0   15.56    6.53
   3 -11   0   10.94    6.76
   3 -11   0   29.16    7.59
  -3  11   0   32.85    6.73
   3 -11   1    4.35    5.93
  -3  11  -1    1.09    5.75
  -3  11  -1    3.01    5.18
   3 -11   1   -1.20    6.21
   3 -11   1    3.60    6.32
   3 -11   2   56.24    7.61
  -3  11  -2   32.27    7.40
   3 -11   2   61.17    8.93
  -3  11  -2   71.45    8.67
   3 -11   2   25.10    7.55
  -3  11  -3   95.23   10.19
  -3  11  -3  106.74    9.97
   3 -11   3  114.54   11.11
   3 -11   3  106.70   10.83
  -3  11  -3  101.77   10.15
  -3  11  -4   25.44    6.51
  -3  11  -4   18.75    6.16
   3 -11   4   13.16    6.25
   3 -11   4    2.40    6.61
  -3  11  -4   21.66    6.49
  -3  11  -5   23.68    6.25
  -3  11  -5   23.63    7.14
   3 -11   5   18.00    6.70
   3 -11   5   34.81    7.51
  -3  11  -6  166.07   11.66
  -3  11  -6  158.34   12.68
   3 -11   6  110.37   11.55
   3 -11   6  131.82   11.78
   3 -11   7   15.39    6.11
  -3  11  -7   12.26    6.92
  -3  10   5   -4.42    5.70
   3 -10  -5   -1.28    6.60
  -3  10   5    2.18    5.67
  -3  10   5    4.36    5.78
   3 -10  -5    5.01    6.53
   3 -10  -5   -1.26    6.62
  -3  10   4    3.25    6.25
   3 -10  -4   -3.64    6.55
  -3  10   4   -1.98    5.53
  -3  10   4   -0.99    5.35
   3 -10  -4   -1.21    6.02
   3 -10  -4   -3.65    5.91
   3 -10  -3    5.73    6.08
  -3  10   3   -1.06    6.02
   3 -10  -3   -1.17    5.89
   3 -10  -3   -3.53    5.90
   3 -10  -2   16.31    6.65
  -3  10   2   19.75    6.40
   3 -10  -2    9.13    6.39
   3 -10  -2    6.86    6.14
   3 -10  -1   56.11    7.99
  -3  10   1   39.69    7.14
  -3  10   1   62.54    7.35
   3 -10  -1   42.40    7.67
   3 -10  -1   43.55    7.88
   3 -10   0   28.85    6.63
  -3  10   0   24.97    6.31
  -3  10   0   35.35    6.16
   3 -10   0   24.10    6.95
   3 -10   0    9.86    6.41
   3 -10   1    8.65    5.37
  -3  10  -1    9.83    5.96
   3 -10   1   13.00    5.86
   3 -10   1   14.06    6.47
  -3  10  -1    7.15    4.63
   3 -10   2  107.41    9.94
  -3  10  -2  121.88   10.28
   3 -10   2  127.19   11.08
  -3  10  -2  144.69   10.47
   3 -10   2  111.62   10.59
  -3  10  -3   51.87    7.71
  -3  10  -3   58.30    7.51
  -3  10  -3   69.23    7.93
   3 -10   3   34.28    7.54
   3 -10   3   62.44    8.52
  -3  10  -4    1.80    4.61
  -3  10  -4   -0.95    4.93
  -3  10  -4    1.98    5.43
   3 -10   4    7.51    5.75
   3 -10   4    2.15    5.56
  -3  10  -5   39.67    6.76
   3 -10   5   30.53    6.36
  -3  10  -5   37.60    6.88
  -3  10  -5   24.84    6.61
   3 -10   5   31.24    6.92
   3 -10   5   33.39    6.96
   3 -10   6   53.37    7.83
  -3  10  -6   52.33    7.54
  -3  10  -6   73.06    8.77
   3 -10   6   40.88    7.34
   3 -10   6   66.70    8.48
   3 -10   7   10.80    6.13
  -3  10  -7    5.74    6.05
   3 -10   8   22.25    6.73
  -3  10  -8   18.16    7.31
   3  -9  -6    7.38    6.77
  -3   9   6   17.94    6.27
  -3   9   6    5.59    5.84
   3  -9  -6   14.51    7.13
   3  -9  -6    7.20    6.43
  -3   9   5   70.13    8.08
   3  -9  -5   57.80    8.73
  -3   9   5   42.89    7.58
  -3   9   5   39.91    7.60
   3  -9  -5   47.16    8.01
   3  -9  -5   63.69    8.78
  -3   9   4    6.77    5.23
   3  -9  -4    6.53    5.83
  -3   9   4    5.53    5.07
  -3   9   4    4.62    5.41
   3  -9  -4    8.82    6.11
   3  -9  -4    5.55    5.68
  -3   9   3   28.33    6.11
   3  -9  -3   30.73    7.04
  -3   9   3   31.37    5.94
  -3   9   3   27.28    5.83
   3  -9  -3   33.94    7.04
   3  -9  -3   29.82    7.07
  -3   9   2  152.40   11.23
   3  -9  -2  167.43   11.81
  -3   9   2  149.78   10.32
  -3   9   2  167.57   10.82
  -3   9   2  165.41   10.33
   3  -9  -2  168.22   12.12
   3  -9  -2  162.39   12.03
   3  -9  -1   97.33    9.22
  -3   9   1  109.39    9.35
  -3   9   1   92.16    8.18
   3  -9  -1   94.57    9.58
   3  -9  -1  106.64    9.72
   3  -9   0    1.73    4.88
  -3   9   0    8.88    5.35
  -3   9   0    2.32    4.42
   3  -9   0    2.92    5.53
   3  -9   0    3.90    5.36
   3  -9   1   85.61    8.09
  -3   9  -1   98.11    8.92
  -3   9  -1   96.82    8.10
   3  -9   1  111.46    9.53
   3  -9   1  111.33    9.35
   3  -9   2   25.77    5.74
  -3   9  -2   17.31    5.65
  -3   9  -2   30.94    5.60
   3  -9   2   28.61    6.50
   3  -9   2   20.93    6.01
  -3   9  -3   58.25    7.15
   3  -9   3   57.57    6.43
  -3   9  -3   67.69    7.50
   3  -9   3   81.00    8.50
  -3   9  -3   55.32    7.20
   3  -9   3   60.62    7.90
  -3   9  -4  199.13   11.93
   3  -9   4  197.72   11.49
  -3   9  -4  156.80   10.71
  -3   9  -4  202.01   12.29
   3  -9   4  170.71   12.02
   3  -9   4  162.84   11.77
   3  -9   5    0.87    4.51
  -3   9  -5    1.59    4.38
  -3   9  -5   -0.86    4.66
  -3   9  -5    6.67    5.77
   3  -9   5   -5.71    5.27
   3  -9   5    2.85    5.22
   3  -9   6   18.31    6.18
  -3   9  -6   23.94    5.75
   3  -9   6   17.08    5.58
   3  -9   6   11.40    5.79
  -3   9  -6   22.30    6.13
   3  -9   7  127.59   10.84
  -3   9  -7  135.96   11.39
   3  -9   8   21.78    6.90
  -3   9  -8   27.51    7.54
   3  -9   9    8.66    6.34
  -3   9  -9   14.61    6.86
   3  -8  -7    3.59    6.23
  -3   8   7    3.43    6.27
  -3   8   7   -8.01    6.34
   3  -8  -7    3.48    5.70
   3  -8  -7    3.52    6.38
   3  -8  -6    8.88    6.11
  -3   8   6   11.50    6.34
  -3   8   6    5.24    5.91
   3  -8  -6   19.86    6.51
   3  -8  -6   13.35    6.71
  -3   8   5   58.51    7.46
   3  -8  -5   89.66    9.25
  -3   8   5   79.66    8.29
  -3   8   5   60.79    7.85
   3  -8  -5   74.30    8.68
   3  -8  -5   71.81    8.36
  -3   8   4    0.85    4.86
   3  -8  -4    0.96    5.49
  -3   8   4    0.85    4.91
  -3   8   4   -4.27    5.20
   3  -8  -4   -9.02    5.41
   3  -8  -4   -0.99    5.13
  -3   8   3  112.72    9.13
   3  -8  -3  115.67    9.44
  -3   8   3   74.41    7.69
  -3   8   3   89.51    7.99
   3  -8  -3  112.64    9.88
   3  -8  -3   86.71    9.08
  -3   8   2  105.31    8.54
   3  -8  -2   88.66    8.66
  -3   8   2   87.61    7.27
  -3   8   2   86.84    7.43
  -3   8   2   95.67    7.56
   3  -8  -2  110.75    9.40
   3  -8  -2   98.36    8.83
  -3   8   1   -2.38    4.61
   3  -8  -1   -0.78    4.39
  -3   8   1    3.49    3.14
  -3   8   1    2.90    3.46
  -3   8   1   -1.97    3.81
   3  -8  -1   -0.88    4.90
   3  -8  -1    1.76    4.66
   3  -8   0  113.91    8.83
  -3   8   0  118.76    9.01
  -3   8   0  105.77    8.07
   3  -8   0  121.20    9.66
   3  -8   0  133.24    9.91
   3  -8   1   75.30    6.09
   3  -8   1   48.34    6.44
  -3   8  -1   50.29    6.59
   3  -8   1   73.74    7.41
   3  -8   1   61.98    7.19
  -3   8  -1   59.48    6.17
   3  -8   2   37.52    4.94
   3  -8   2   30.53    5.31
  -3   8  -2   32.24    5.64
  -3   8  -2   40.92    5.69
   3  -8   2   43.18    6.33
   3  -8   2   47.22    6.20
  -3   8  -3  135.73    9.47
   3  -8   3  125.28    8.85
  -3   8  -3  143.12    9.21
  -3   8  -3  144.88    9.81
   3  -8   3  116.69    9.45
   3  -8   3  139.09    9.96
   3  -8   4   13.70    5.23
  -3   8  -4   12.08    4.16
  -3   8  -4   20.07    5.19
  -3   8  -4   28.54    5.57
   3  -8   4   16.44    4.98
   3  -8   4   13.21    4.96
  -3   8  -5  422.23   19.11
   3  -8   5  401.36   19.40
  -3   8  -5  437.19   18.85
  -3   8  -5  409.07   19.66
   3  -8   5  383.30   19.15
   3  -8   5  374.60   18.88
  -3   8  -6  351.16   17.32
   3  -8   6  357.32   18.30
  -3   8  -6  350.35   17.11
  -3   8  -6  365.16   18.32
   3  -8   7   94.39    9.51
  -3   8  -7   83.40    8.98
   3  -8   8   12.30    6.04
  -3   8  -8    4.36    5.64
   3  -8   9   67.74    9.09
  -3   8  -9   63.19    8.89
  -3   7   8   -1.00    5.54
   3  -7  -8   -3.55    6.61
  -3   7   8   -6.95    6.97
  -3   7   8    3.49    6.28
   3  -7  -8    4.55    6.20
   3  -7  -8   -4.59    6.20
  -3   7   7   29.47    6.24
   3  -7  -7   36.91    7.81
  -3   7   7   47.86    7.65
  -3   7   7   40.54    7.68
   3  -7  -7   47.20    7.79
   3  -7  -7   42.20    7.67
  -3   7   6   51.87    6.66
   3  -7  -6   61.57    8.25
  -3   7   6   53.26    7.76
  -3   7   6   39.79    7.27
   3  -7  -6   58.46    7.86
   3  -7  -6   62.01    7.99
  -3   7   5   24.98    5.63
   3  -7  -5   15.42    5.58
  -3   7   5   25.34    5.86
  -3   7   5   28.01    5.97
   3  -7  -5   19.85    6.71
   3  -7  -5   20.01    6.16
  -3   7   4    7.35    4.15
   3  -7  -4   12.48    5.45
  -3   7   4    8.58    4.86
  -3   7   4    3.13    4.30
   3  -7  -4   16.85    5.27
   3  -7  -4    8.95    5.32
  -3   7   3    8.60    4.50
   3  -7  -3    6.13    4.75
  -3   7   3   11.76    4.40
  -3   7   3   24.22    5.11
   3  -7  -3    8.36    4.68
  -3   7   3   14.09    3.70
   3  -7  -3    8.43    5.15
  -3   7   2   75.02    7.12
   3  -7  -2   88.62    7.54
  -3   7   2   86.64    6.98
  -3   7   2   97.60    7.11
  -3   7   2   74.57    6.19
   3  -7  -2   75.67    7.46
   3  -7  -2   76.01    7.40
  -3   7   1  326.79   15.04
   3  -7  -1  302.69   14.63
  -3   7   1  280.05   13.49
  -3   7   1  294.30   13.67
  -3   7   1  312.19   13.86
   3  -7  -1  306.39   15.43
   3  -7  -1  282.67   14.99
  -3   7   0   57.24    6.30
   3  -7   0   61.64    5.12
   3  -7   0   65.99    6.19
  -3   7   0   71.69    5.32
  -3   7   0   78.97    5.57
  -3   7   0   62.33    6.01
   3  -7   0   65.25    6.84
   3  -7   0   57.97    6.69
  -3   7  -1  296.85   14.35
   3  -7   1  308.87   13.53
   3  -7   1  302.83   13.73
  -3   7  -1  279.69   13.56
  -3   7  -1  276.38   12.13
  -3   7  -1  261.95   12.08
   3  -7   1  275.67   14.41
   3  -7   1  306.73   14.78
  -3   7  -2 1497.97   54.88
   3  -7   2 1618.18   54.59
  -3   7  -2 1494.68   54.11
   3  -7   2 1510.91   54.11
  -3   7  -2 1540.12   54.67
   3  -7   2 1467.68   55.07
   3  -7   2 1503.66   55.16
  -3   7  -3  539.21   23.32
  -3   7  -3  607.29   22.77
   3  -7   3  572.59   23.39
  -3   7  -3  561.97   23.53
   3  -7   3  547.54   23.50
   3  -7   3  528.40   23.34
  -3   7  -4    3.45    3.41
   3  -7   4    2.20    4.17
  -3   7  -4    1.39    3.92
  -3   7  -4    3.73    4.16
   3  -7   4    2.09    3.86
   3  -7   4    2.10    3.90
  -3   7  -5  706.17   28.43
   3  -7   5  680.81   29.09
  -3   7  -5  729.26   27.87
  -3   7  -5  665.98   28.80
   3  -7   5  722.67   28.44
   3  -7   5  702.75   28.37
  -3   7  -6  252.77   13.82
   3  -7   6  266.93   15.07
  -3   7  -6  291.24   13.85
  -3   7  -6  238.97   14.55
   3  -7   7   14.93    5.87
  -3   7  -7   12.88    4.70
  -3   7  -7    7.72    5.36
   3  -7   8  101.03   10.12
  -3   7  -8  113.37   10.16
   3  -7   9   17.67    6.81
  -3   7  -9   18.16    6.66
   3  -7  10   20.25    7.26
  -3   7 -10   13.40    6.60
  -3   6   9    7.57    5.74
   3  -6  -9    4.75    6.13
  -3   6   9    1.17    5.64
  -3   6   9    5.87    6.40
   3  -6  -9    5.65    6.27
   3  -6  -9    2.28    6.20
  -3   6   8    0.97    4.97
   3  -6  -8   -6.49    5.48
  -3   6   8   -1.08    6.12
  -3   6   8   -6.49    6.69
   3  -6  -8   -4.25    5.88
   3  -6  -8   -2.14    5.96
  -3   6   7    8.64    5.49
   3  -6  -7    7.83    5.34
  -3   6   7    6.89    5.46
  -3   6   7    4.93    5.47
   3  -6  -7    2.97    5.30
   3  -6  -7    8.96    5.61
  -3   6   6    3.03    4.24
   3  -6  -6   19.39    5.80
  -3   6   6   12.48    5.80
  -3   6   6    8.93    5.07
   3  -6  -6    8.27    5.42
   3  -6  -6    2.77    5.37
  -3   6   5   63.00    6.45
  -3   6   5   57.12    6.26
   3  -6  -5   75.09    7.47
  -3   6   5   75.97    7.24
  -3   6   5   65.72    7.15
   3  -6  -5   57.86    7.03
   3  -6  -5   68.47    7.52
  -3   6   4   18.41    4.32
  -3   6   4   14.36    4.18
   3  -6  -4   15.59    4.92
  -3   6   4    9.24    4.42
  -3   6   4   14.95    4.65
   3  -6  -4   12.59    4.92
   3  -6  -4   12.68    4.86
  -3   6   3  170.91    9.85
  -3   6   3  155.66    8.73
   3  -6  -3  166.23    9.87
  -3   6   3  192.40   10.38
  -3   6   3  168.01    8.75
  -3   6   3  179.78   10.18
   3  -6  -3  157.38   10.48
   3  -6  -3  166.47   10.56
  -3   6   2  833.24   31.83
  -3   6   2  802.86   30.15
   3  -6  -2  879.00   31.87
   3  -6  -2  838.44   30.15
  -3   6   2  800.05   31.36
  -3   6   2  857.79   30.76
  -3   6   2  825.04   31.54
   3  -6  -2  837.40   32.48
   3  -6  -2  831.87   32.44
  -3   6   1  464.69   18.40
  -3   6   1  513.13   20.74
   3  -6  -1  520.12   20.38
  -3   6   1  509.98   19.30
   3  -6  -1  537.00   19.40
  -3   6   1  464.98   19.57
  -3   6   1  486.91   19.48
  -3   6   1  481.02   19.05
  -3   6   1  464.62   19.55
   3  -6  -1  501.58   21.02
   3  -6  -1  480.13   20.87
  -3   6   0   11.64    2.53
  -3   6   0    5.29    3.67
  -3   6   0   14.47    3.45
   3  -6   0   14.83    3.62
  -3   6   0   13.39    3.29
   3  -6   0   11.93    3.74
   3  -6   0   10.69    2.90
  -3   6   0   13.37    3.19
  -3   6   0    4.84    2.85
   3  -6   0    8.98    2.82
   3  -6   0   19.70    4.44
   3  -6   0   11.70    3.87
  -3   6   0    8.36    3.11
  -3   6  -1  464.76   19.90
   3  -6   1  487.94   19.10
  -3   6  -1  469.48   18.59
   3  -6   1  456.41   19.28
  -3   6  -1  478.18   19.41
  -3   6  -1  460.53   18.26
  -3   6  -1  488.53   18.35
   3  -6   1  493.41   20.16
   3  -6   1  483.91   20.21
  -3   6  -2  950.70   36.69
   3  -6   2  948.31   36.39
  -3   6  -2  970.63   35.41
  -3   6  -2  966.31   36.41
  -3   6  -2  979.73   34.60
  -3   6  -2 1013.53   34.67
   3  -6   2 1017.00   36.72
   3  -6   2  978.96   36.68
   3  -6   3   45.75    5.57
  -3   6  -3   39.53    4.31
  -3   6  -3   36.93    5.15
   3  -6   3   49.37    5.35
   3  -6   3   38.16    5.05
  -3   6  -3   39.50    5.35
  -3   6  -4   28.46    4.12
   3  -6   4   25.49    4.95
  -3   6  -4   30.99    4.77
  -3   6  -4   31.60    5.24
   3  -6   4   35.97    4.71
   3  -6   4   38.91    4.93
  -3   6  -5  103.45    7.37
   3  -6   5  111.71    8.74
  -3   6  -5  111.15    8.09
   3  -6   5  115.16    7.66
   3  -6   5   98.52    7.36
  -3   6  -5  115.89    8.78
   3  -6   6    3.49    4.75
  -3   6  -6   -3.17    4.31
  -3   6  -6    2.04    3.70
  -3   6  -6    0.84    4.83
  -3   6  -7  183.92   11.09
  -3   6  -7  181.02   10.93
   3  -6   7  167.34   12.00
  -3   6  -7  176.93   12.06
   3  -6   8   28.41    7.14
  -3   6  -8   29.54    6.65
   3  -6   9   28.54    7.44
  -3   6  -9   33.23    7.14
   3  -6  10  104.56   10.81
  -3   6 -10   86.35   10.39
  -3   5  10   -1.16    5.74
   3  -5 -10    1.21    6.35
  -3   5  10    2.36    6.36
  -3   5  10   -3.55    6.60
   3  -5 -10   -4.58    5.85
   3  -5 -10   -2.28    6.00
  -3   5   9   19.90    6.51
   3  -5  -9   17.53    6.35
  -3   5   9   19.60    6.67
  -3   5   9   18.56    6.56
   3  -5  -9   19.29    6.70
   3  -5  -9   26.71    6.81
  -3   5   8   -1.88    5.16
   3  -5  -8   -1.97    5.23
  -3   5   8    2.99    5.29
  -3   5   8    5.00    5.63
   3  -5  -8    1.99    5.78
   3  -5  -8    4.96    5.97
  -3   5   7   77.41    7.99
   3  -5  -7   70.22    7.96
  -3   5   7   65.38    7.90
  -3   5   7   72.44    8.24
   3  -5  -7   78.95    8.71
   3  -5  -7   88.74    8.76
  -3   5   6  512.60   21.50
   3  -5  -6  484.58   21.70
  -3   5   6  457.84   21.54
  -3   5   6  496.60   21.80
   3  -5  -6  458.52   21.71
   3  -5  -6  488.96   21.98
  -3   5   5  436.71   18.15
  -3   5   5  412.47   18.66
   3  -5  -5  404.02   18.84
  -3   5   5  441.76   19.61
  -3   5   5  439.28   19.62
   3  -5  -5  448.82   19.91
   3  -5  -5  450.64   19.97
  -3   5   4    3.21    3.54
  -3   5   4    3.62    3.52
   3  -5  -4   -1.19    3.63
  -3   5   4    1.93    3.74
  -3   5   4   -1.29    3.66
   3  -5  -4    2.09    4.24
   3  -5  -4    2.09    4.37
  -3   5   3  855.96   32.42
  -3   5   3  859.81   32.05
   3  -5  -3  879.34   31.57
   3  -5  -3  940.97   32.86
   3  -5  -3  830.41   31.47
  -3   5   3  848.74   32.89
  -3   5   3  878.00   31.28
  -3   5   3  907.83   33.16
   3  -5  -3  919.89   33.69
   3  -5  -3  854.17   33.44
  -3   5   2 1195.46   44.93
  -3   5   2 1266.56   44.19
   3  -5  -2 1283.23   43.74
  -3   5   2 1280.91   44.09
   3  -5  -2 1288.38   44.86
  -3   5   2 1303.13   44.08
   3  -5  -2 1328.08   44.41
  -3   5   2 1211.30   44.95
  -3   5   2 1255.33   43.83
  -3   5   2 1243.53   43.72
  -3   5   2 1212.14   45.07
   3  -5  -2 1247.21   45.72
   3  -5  -2 1232.84   45.68
  -3   5   1   87.72    5.32
   3  -5  -1   78.04    4.78
  -3   5   1   92.38    6.56
  -3   5   1   93.96    5.40
   3  -5  -1   81.56    5.90
  -3   5   1   95.35    5.78
   3  -5  -1   74.08    5.72
  -3   5   1   90.84    5.62
  -3   5   1   85.90    5.99
   3  -5  -1   89.44    5.20
  -3   5   1   88.32    5.95
   3  -5  -1   92.22    5.70
   3  -5  -1   95.72    5.72
   3  -5  -1   76.29    6.41
   3  -5  -1   83.24    6.66
  -3   5   0  547.76   21.56
   3  -5   0  497.05   19.37
  -3   5   0  563.11   20.05
   3  -5   0  571.43   20.57
  -3   5   0  535.21   20.04
   3  -5   0  545.19   21.07
  -3   5   0  552.55   20.69
  -3   5   0  541.49   20.54
   3  -5   0  564.98   20.26
  -3   5   0  535.34   20.53
   3  -5   0  536.46   20.12
  -3   5   0  521.99   20.42
   3  -5   0  538.45   20.15
   3  -5   0  510.80   21.39
  -3   5   0  531.93   20.66
   3  -5   0  516.88   21.41
  -3   5   0  551.96   20.79
  -3   5  -1  104.54    7.19
   3  -5   1   96.16    5.04
   3  -5   1   93.40    5.54
   3  -5   1   97.98    5.88
  -3   5  -1   98.46    5.61
  -3   5  -1  104.53    6.39
  -3   5  -1   93.01    5.78
   3  -5   1   93.44    6.72
  -3   5  -1   94.88    6.30
   3  -5   1   95.62    5.39
   3  -5   1   98.38    5.93
  -3   5  -1  105.12    5.97
  -3   5  -1   91.17    5.58
   3  -5   1  104.06    5.45
   3  -5   1  100.95    6.87
  -3   5  -1  108.97    6.32
   3  -5   1   94.86    6.69
  -3   5  -1   92.77    5.95
  -3   5  -2    1.07    3.42
  -3   5  -2    0.65    2.62
  -3   5  -2    1.65    2.50
   3  -5   2   -1.64    3.54
   3  -5   2    5.64    2.44
  -3   5  -2    1.97    2.46
   3  -5   2   -0.80    2.01
   3  -5   2    5.32    2.10
  -3   5  -2   -0.33    2.31
  -3   5  -2    0.99    3.21
  -3   5  -2    0.36    2.45
   3  -5   2    1.39    2.98
   3  -5   2   -0.92    3.41
  -3   5  -2   -0.37    2.71
  -3   5  -3  370.62   16.80
   3  -5   3  393.58   15.56
  -3   5  -3  393.27   15.65
   3  -5   3  388.29   17.33
  -3   5  -3  415.92   17.19
  -3   5  -3  383.97   15.37
  -3   5  -3  376.99   15.29
   3  -5   3  400.47   16.18
   3  -5   3  376.87   16.12
   3  -5   4   10.91    4.29
  -3   5  -4   15.73    3.35
  -3   5  -4    8.18    3.41
   3  -5   4   12.39    3.08
  -3   5  -4   15.41    4.29
   3  -5   4    8.91    3.09
   3  -5   4   12.52    3.32
  -3   5  -5  195.61   11.21
   3  -5   5  203.67   10.74
  -3   5  -5  240.90   12.49
   3  -5   5  246.64   12.98
  -3   5  -5  221.28   10.85
  -3   5  -6  435.17   19.94
   3  -5   6  463.10   19.65
  -3   5  -6  497.66   21.55
   3  -5   6  439.25   20.92
  -3   5  -6  473.98   19.60
  -3   5  -7  243.49   12.92
   3  -5   7  227.97   13.67
  -3   5  -7  226.75   12.33
  -3   5  -7  205.86   13.29
   3  -5   8    7.11    5.45
  -3   5  -8   19.04    6.45
   3  -5   9  158.76   12.43
  -3   5  -9  151.31   11.85
   3  -5  10   65.32    8.93
  -3   5 -10   55.97    8.80
  -3   4  10   26.88    7.14
   3  -4 -10   31.57    7.62
  -3   4  10   27.31    7.22
  -3   4  10   41.65    7.88
   3  -4 -10   48.10    8.45
   3  -4 -10   23.97    7.12
  -3   4   9   72.82    8.41
   3  -4  -9   86.19    9.33
  -3   4   9   78.37    8.66
  -3   4   9   67.54    8.59
   3  -4  -9   64.94    8.46
   3  -4  -9   77.86    8.53
  -3   4   8    1.81    5.01
   3  -4  -8   -0.90    4.82
  -3   4   8    0.92    4.91
  -3   4   8    0.92    5.10
   3  -4  -8    0.93    5.23
   3  -4  -8   -2.80    5.42
  -3   4   7  258.71   14.34
   3  -4  -7  278.01   14.50
  -3   4   7  268.22   14.67
  -3   4   7  274.89   14.74
   3  -4  -7  283.32   15.01
   3  -4  -7  256.17   14.62
  -3   4   6  542.29   23.56
   3  -4  -6  586.15   23.81
  -3   4   6  633.19   24.61
  -3   4   6  537.23   23.93
   3  -4  -6  573.17   24.40
   3  -4  -6  537.07   23.93
  -3   4   5  132.43    7.49
  -3   4   5  118.44    8.44
   3  -4  -5  144.22    8.76
   3  -4  -5  135.24    7.79
  -3   4   5  129.47    8.93
  -3   4   5  118.75    8.62
   3  -4  -5  139.55    9.15
   3  -4  -5  126.81    8.94
   3  -4  -4   28.67    3.61
  -3   4   4   22.00    4.06
  -3   4   4   34.12    3.92
   3  -4  -4   30.36    3.78
   3  -4  -4   29.47    4.24
  -3   4   4   25.58    4.68
  -3   4   4   27.33    4.83
  -3   4   4   26.96    2.98
   3  -4  -4   31.44    5.29
   3  -4  -4   23.39    4.85
  -3   4   3  270.72   12.06
   3  -4  -3  284.97   11.69
  -3   4   3  271.20   12.20
   3  -4  -3  273.76   11.75
   3  -4  -3  279.60   11.65
   3  -4  -3  273.37   12.13
  -3   4   3  271.64   11.44
   3  -4  -3  287.22   12.17
  -3   4   3  258.91   12.70
  -3   4   3  274.32   12.87
  -3   4   3  271.93   10.81
   3  -4  -3  267.79   13.02
   3  -4  -3  259.68   12.97
   3  -4  -2  109.75    5.88
  -3   4   2  116.36    6.69
  -3   4   2  101.95    6.18
   3  -4  -2  107.29    6.20
   3  -4  -2  110.00    6.12
   3  -4  -2  103.07    6.51
  -3   4   2   98.52    6.36
  -3   4   2   99.42    5.54
  -3   4   2  106.14    6.86
   3  -4  -2  108.12    6.39
  -3   4   2   96.87    5.24
  -3   4   2  108.06    5.41
  -3   4   2  120.97    7.07
   3  -4  -2  106.63    6.32
  -3   4   2   98.40    6.39
   3  -4  -2   94.15    7.02
  -3   4   2  124.14    6.77
   3  -4  -2  103.23    7.11
  -3   4   1   20.14    3.27
   3  -4  -1   24.09    2.98
  -3   4   1   18.50    3.61
   3  -4  -1   14.11    3.31
  -3   4   1   20.29    3.53
   3  -4  -1   22.46    3.12
  -3   4   1   23.45    2.69
   3  -4  -1   20.17    3.58
   3  -4  -1   17.10    3.04
  -3   4   1   20.48    3.65
  -3   4   1   25.80    3.79
   3  -4  -1   18.10    3.20
  -3   4   1   17.31    3.37
  -3   4   1   23.33    3.64
  -3   4   1   24.45    2.99
   3  -4  -1   18.46    2.63
   3  -4  -1   23.70    4.07
   3  -4  -1   16.45    3.66
  -3   4   0   53.24    4.32
  -3   4   0   56.33    5.15
   3  -4   0   51.89    3.90
   3  -4   0   56.90    3.81
  -3   4   0   56.14    3.64
   3  -4   0   59.91    5.25
  -3   4   0   66.86    4.96
   3  -4   0   53.05    4.20
  -3   4   0   55.00    4.46
  -3   4   0   57.18    4.46
   3  -4   0   50.83    4.20
  -3   4   0   49.54    4.20
   3  -4   0   47.38    4.58
   3  -4   0   50.09    3.87
  -3   4   0   58.35    4.34
  -3   4   0   54.14    4.43
   3  -4   0   59.77    4.99
   3  -4   1 1134.97   40.27
   3  -4   1 1157.64   39.66
  -3   4  -1 1093.29   40.98
   3  -4   1 1134.90   40.41
  -3   4  -1 1190.83   39.31
   3  -4   1 1134.92   41.15
  -3   4  -1 1141.55   40.60
  -3   4  -1 1134.40   39.17
  -3   4  -1 1113.18   40.04
   3  -4   1 1147.13   39.93
  -3   4  -1 1136.85   40.46
  -3   4  -1 1175.40   40.17
   3  -4   1 1170.42   39.70
   3  -4   1 1137.08   39.67
   3  -4   1 1143.32   40.36
  -3   4  -1 1156.02   39.79
   3  -4   1 1159.99   40.35
  -3   4  -1 1123.75   39.76
   3  -4   2 2168.37   72.52
  -3   4  -2 2022.24   73.52
   3  -4   2 2218.33   73.05
  -3   4  -2 2241.33   72.05
   3  -4   2 2193.82   74.15
  -3   4  -2 2108.86   71.85
  -3   4  -2 2166.48   72.70
   3  -4   2 2125.58   72.11
   3  -4   2 2098.83   72.73
  -3   4  -2 2134.94   73.55
  -3   4  -2 2137.49   72.68
   3  -4   2 2157.96   72.14
   3  -4   2 2076.45   72.50
  -3   4  -2 2113.52   72.07
   3  -4   2 2110.55   72.58
  -3   4  -2 2125.89   72.11
  -3   4  -3  840.97   30.64
  -3   4  -3  825.83   29.47
   3  -4   3  812.88   29.81
   3  -4   3  810.11   31.00
  -3   4  -3  824.39   29.00
   3  -4   3  790.66   28.89
   3  -4   3  818.98   28.82
  -3   4  -3  797.49   30.56
   3  -4   3  793.16   28.79
   3  -4   3  812.74   29.06
   3  -4   3  781.85   28.96
  -3   4  -4   28.50    3.64
   3  -4   4   32.05    5.21
   3  -4   4   20.28    3.71
  -3   4  -4   21.24    4.29
  -3   4  -4   16.01    4.18
   3  -4   4   22.77    3.34
   3  -4   4   17.21    2.92
  -3   4  -5  893.18   33.22
   3  -4   5  858.92   32.66
  -3   4  -5  847.43   33.64
   3  -4   5  859.44   33.84
  -3   4  -5  862.30   32.02
  -3   4  -6  402.29   18.51
   3  -4   6  416.21   18.46
  -3   4  -6  398.19   19.18
   3  -4   6  412.74   19.34
  -3   4  -6  419.20   17.95
   3  -4   7    8.33    4.45
  -3   4  -7   12.46    4.78
  -3   4  -7   16.18    5.50
  -3   4  -7   11.07    4.52
   3  -4   7   22.24    5.62
   3  -4   8   32.57    6.07
  -3   4  -8   37.91    7.20
  -3   4  -8   33.45    5.90
   3  -4   8   38.03    6.91
   3  -4   9   38.52    6.98
   3  -4   9   29.65    7.01
  -3   4  -9   31.77    7.20
   3  -4  10    3.42    6.11
  -3   4 -10    8.36    6.34
  -3   3  11   55.81    9.17
   3  -3 -11   67.33    9.27
  -3   3  11   39.31    7.59
  -3   3  11   47.07    7.80
   3  -3 -11   48.42    8.22
   3  -3 -11   38.14    7.79
  -3   3  10  134.08   11.18
   3  -3 -10  134.31   11.20
  -3   3  10  144.32   10.79
  -3   3  10  135.68   11.03
   3  -3 -10  119.57   11.19
   3  -3 -10  122.19   10.80
  -3   3   9   51.62    7.82
   3  -3  -9   65.69    8.12
  -3   3   9   67.49    8.04
  -3   3   9   69.55    8.17
   3  -3  -9   65.46    8.21
   3  -3  -9   68.63    8.04
  -3   3   8   13.02    5.09
   3  -3  -8    5.85    4.68
  -3   3   8    9.23    5.27
  -3   3   8   13.47    5.25
   3  -3  -8   13.21    5.20
   3  -3  -8    9.65    5.22
  -3   3   7  112.45    8.97
  -3   3   7  111.21    7.67
   3  -3  -7  107.70    8.24
  -3   3   7  110.34    8.65
  -3   3   7  110.53    8.71
   3  -3  -7  128.84    9.20
   3  -3  -7  124.41    9.20
  -3   3   6   13.34    4.27
  -3   3   6   21.53    4.18
   3  -3  -6   16.55    4.36
  -3   3   6   18.87    4.69
  -3   3   6   20.93    4.89
   3  -3  -6    9.23    4.70
   3  -3  -6   16.28    4.87
  -3   3   5  194.84    8.88
  -3   3   5  190.14   10.55
  -3   3   5  203.37   10.03
   3  -3  -5  198.37    9.27
   3  -3  -5  202.89   10.27
   3  -3  -5  174.53    9.93
  -3   3   5  195.24   10.69
  -3   3   5  202.86   10.78
   3  -3  -5  208.29   11.11
   3  -3  -5  187.66   10.91
   3  -3  -4   46.73    3.51
  -3   3   4   46.14    4.91
  -3   3   4   51.30    4.08
   3  -3  -4   41.53    4.93
  -3   3   4   34.41    3.79
   3  -3  -4   39.45    3.97
   3  -3  -4   36.11    4.35
  -3   3   4   35.09    4.80
  -3   3   4   39.80    4.87
  -3   3   4   44.85    2.82
   3  -3  -4   35.92    2.69
   3  -3  -4   34.49    4.99
   3  -3  -4   50.26    5.34
  -3   3   3  684.34   24.60
  -3   3   3  701.96   25.38
   3  -3  -3  694.29   24.86
   3  -3  -3  730.91   24.38
   3  -3  -3  691.90   24.84
   3  -3  -3  674.01   24.49
   3  -3  -3  644.52   25.31
  -3   3   3  624.79   23.95
  -3   3   3  657.21   25.60
   3  -3  -3  672.71   25.07
  -3   3   3  661.85   23.03
  -3   3   3  671.92   23.13
  -3   3   3  656.75   25.59
   3  -3  -3  672.80   25.03
  -3   3   3  648.64   24.94
   3  -3  -3  704.02   25.87
  -3   3   3  681.17   25.11
   3  -3  -3  662.47   25.68
  -3   3   2 2299.19   77.52
   3  -3  -2 2258.12   77.08
   3  -3  -2 2296.58   77.21
  -3   3   2 2250.35   77.57
   3  -3  -2 2234.24   76.55
   3  -3  -2 2256.59   77.94
  -3   3   2 2389.21   76.35
  -3   3   2 2285.65   77.67
  -3   3   2 2341.12   78.01
   3  -3  -2 2274.72   77.46
  -3   3   2 2249.67   75.89
   3  -3  -2 2370.73   75.94
  -3   3   2 2262.02   77.93
   3  -3  -2 2290.59   77.50
   3  -3  -2 2309.82   77.97
  -3   3   2 2211.48   77.38
   3  -3  -2 2264.04   77.96
  -3   3   2 2239.63   77.41
  -3   3   1 1583.99   55.36
   3  -3  -1 1591.44   55.16
   3  -3  -1 1644.39   55.00
  -3   3   1 1660.11   55.66
   3  -3  -1 1583.58   53.99
   3  -3  -1 1671.70   56.02
  -3   3   1 1640.69   55.62
  -3   3   1 1625.20   53.77
  -3   3   1 1565.21   54.24
   3  -3  -1 1719.33   55.32
   3  -3  -1 1604.64   54.13
  -3   3   1 1556.45   55.50
  -3   3   1 1530.15   55.52
   3  -3  -1 1672.56   55.24
   3  -3  -1 1574.08   55.40
  -3   3   1 1620.06   55.01
   3  -3  -1 1615.09   55.41
  -3   3   1 1630.74   55.07
   3  -3   0  119.93    5.99
   3  -3   0   96.37    5.83
  -3   3   0  116.52    6.57
  -3   3   0   97.12    6.46
  -3   3   0  106.94    4.50
   3  -3   0  118.24    7.07
  -3   3   0  127.32    6.69
  -3   3   0  111.88    4.50
  -3   3   0  115.16    5.72
   3  -3   0   90.87    5.70
   3  -3   0  102.68    5.42
  -3   3   0  114.73    6.30
  -3   3   0   99.87    6.14
   3  -3   0  100.98    5.85
   3  -3   0  106.86    5.87
  -3   3   0  102.26    5.58
   3  -3   0  108.86    5.98
  -3   3   0  106.53    5.48
  -3   3  -1 1932.29   70.12
   3  -3   1 2014.08   69.64
   3  -3   1 2079.65   69.52
   3  -3   1 1987.37   69.97
  -3   3  -1 2194.73   68.12
   3  -3   1 2032.61   70.50
  -3   3  -1 2044.07   67.95
   3  -3   1 2055.62   69.22
   3  -3   1 2047.70   69.21
  -3   3  -1 2073.18   69.65
  -3   3  -1 1970.20   69.69
  -3   3  -1 2015.34   69.71
   3  -3   1 1980.95   69.18
   3  -3   1 2092.87   68.92
  -3   3  -1 2059.94   68.56
   3  -3   1 1989.67   68.85
  -3   3  -1 2032.44   68.55
   3  -3   2 2216.65   77.73
   3  -3   2 2358.15   77.75
  -3   3  -2 2279.70   78.44
   3  -3   2 2354.71   78.38
   3  -3   2 2322.91   78.84
  -3   3  -2 2386.51   78.16
  -3   3  -2 2269.52   76.40
   3  -3   2 2161.85   76.39
  -3   3  -2 2348.58   78.25
  -3   3  -2 2287.39   77.94
   3  -3   2 2303.38   77.59
   3  -3   2 2288.99   77.27
  -3   3  -2 2295.29   77.99
   3  -3   2 2291.66   77.27
   3  -3   2 2291.53   76.52
  -3   3  -2 2290.61   76.27
   3  -3   2 2295.73   76.55
  -3   3  -2 2289.54   76.27
  -3   3  -3  203.29    9.82
  -3   3  -3  186.14   10.10
   3  -3   3  202.63   10.20
   3  -3   3  193.38   10.59
  -3   3  -3  190.90    8.74
   3  -3   3  207.56    8.62
   3  -3   3  198.22    9.15
   3  -3   3  204.83    9.24
  -3   3  -3  203.89   10.49
   3  -3   3  200.25    8.12
   3  -3   3  191.51    8.12
  -3   3  -4  191.63   10.34
   3  -3   4  182.12    9.98
   3  -3   4  193.33    9.06
   3  -3   4  182.51    9.01
  -3   3  -4  191.30   10.48
   3  -3   4  186.02   10.53
  -3   3  -4  181.14    9.07
  -3   3  -5  291.36   14.16
   3  -3   5  268.12   13.79
  -3   3  -5  296.20   14.51
   3  -3   5  295.84   14.56
  -3   3  -5  278.68   13.06
   3  -3   6    2.91    4.29
  -3   3  -6    2.76    3.76
  -3   3  -6   -2.41    4.41
  -3   3  -6    4.77    3.92
   3  -3   6    0.77    4.26
   3  -3   7   78.70    7.73
  -3   3  -7   56.09    6.62
  -3   3  -7   80.44    8.25
  -3   3  -7   75.01    6.93
   3  -3   7   65.45    7.80
   3  -3   8   22.37    6.13
  -3   3  -8   38.29    7.20
  -3   3  -8   22.60    5.85
   3  -3   8   31.68    6.57
   3  -3   9    3.12    5.48
  -3   3  -9    3.33    5.73
   3  -3   9    8.08    5.51
   3  -3  10   40.14    8.29
  -3   3 -10   43.42    7.65
  -3   3 -10   45.92    8.47
  -3   2  11   13.76    6.44
   3  -2 -11   18.11    6.99
  -3   2  11   27.18    6.70
  -3   2  11   21.20    6.40
   3  -2 -11   25.24    6.73
   3  -2 -11   22.95    6.61
   3  -2 -10   21.28    6.65
  -3   2  10    8.33    5.84
   3  -2 -10   11.16    6.00
  -3   2  10   20.42    5.95
  -3   2  10   20.47    6.25
   3  -2 -10   15.22    6.04
   3  -2  -9   10.21    5.63
  -3   2   9   11.23    5.48
   3  -2  -9    2.69    4.98
  -3   2   9   11.01    5.00
  -3   2   9    5.94    4.90
   3  -2  -9    9.29    5.52
   3  -2  -8   39.51    6.62
  -3   2   8   22.48    5.71
  -3   2   8   32.72    5.39
   3  -2  -8   38.24    5.99
  -3   2   8   37.61    5.79
  -3   2   8   39.05    5.78
   3  -2  -8   31.13    6.07
  -3   2   7   42.52    5.96
   3  -2  -7   48.97    6.18
   3  -2  -7   58.04    6.07
  -3   2   7   52.32    5.67
  -3   2   7   59.76    6.48
  -3   2   7   43.34    5.91
   3  -2  -7   54.94    6.55
  -3   2   6  694.98   27.37
  -3   2   6  692.21   26.75
   3  -2  -6  693.98   26.69
  -3   2   6  646.19   26.81
  -3   2   6  716.43   27.19
   3  -2  -6  671.46   27.34
   3  -2  -6  671.57   27.39
  -3   2   5  956.30   33.71
  -3   2   5  985.96   36.32
  -3   2   5 1000.40   35.99
   3  -2  -5 1010.85   35.22
   3  -2  -5  933.77   35.41
  -3   2   5  954.18   34.77
  -3   2   5  976.05   36.14
  -3   2   5 1023.29   36.32
   3  -2  -5  996.42   36.55
   3  -2  -5  975.20   36.55
   3  -2  -4    3.48    2.80
  -3   2   4    5.25    2.82
   3  -2  -4    6.46    3.53
  -3   2   4    1.88    3.17
  -3   2   4    7.17    2.23
   3  -2  -4    3.67    2.01
   3  -2  -4   -0.94    3.41
  -3   2   4    6.42    3.33
   3  -2  -4    5.69    3.09
  -3   2   4    4.11    2.40
   3  -2  -4    2.43    2.73
  -3   2   4    6.61    3.44
  -3   2   4    3.77    3.57
  -3   2   4    9.68    3.31
   3  -2  -4    5.95    3.89
  -3   2   4    5.03    0.95
  -3   2   4    5.48    0.99
  -3   2   3 3026.66   99.13
   3  -2  -3 3042.80   98.95
  -3   2   3 2913.11  100.26
   3  -2  -3 2899.54   99.76
   3  -2  -3 2933.60   99.91
   3  -2  -3 2933.58  100.51
   3  -2  -3 3081.18   99.12
  -3   2   3 2857.79   98.74
  -3   2   3 2975.01  100.42
  -3   2   3 2914.25  100.38
  -3   2   3 2931.42   99.81
   3  -2  -3 2905.00  100.34
  -3   2   3 3059.16   99.93
   3  -2  -3 3093.22  100.51
   3  -2  -2 2808.91   94.46
  -3   2   2 2776.31   95.37
   3  -2  -2 2852.40   95.00
  -3   2   2 2889.42   94.80
  -3   2   2 2872.29   93.60
   3  -2  -2 2709.18   93.65
   3  -2  -2 2840.34   95.82
  -3   2   2 2867.11   95.42
   3  -2  -2 2844.74   95.34
  -3   2   2 2765.43   95.46
   3  -2  -2 2906.62   95.11
   3  -2  -2 2789.32   93.08
  -3   2   2 2790.88   95.48
   3  -2  -2 2927.02   95.12
  -3   2   2 2885.51   93.13
  -3   2   2 2893.04   94.90
   3  -2  -2 2841.51   95.20
  -3   2   2 2771.59   94.79
   3  -2  -2 2806.25   95.20
  -3   2   1  362.63   14.43
   3  -2  -1  355.02   13.75
   3  -2  -1  364.84   13.97
  -3   2   1  357.74   14.06
   3  -2  -1  360.22   14.78
   3  -2  -1  345.95   12.70
   3  -2  -1  315.24   13.79
  -3   2   1  331.32   14.22
  -3   2   1  345.31   14.29
   3  -2  -1  345.76   13.92
  -3   2   1  368.32   12.88
  -3   2   1  354.42   13.43
   3  -2  -1  350.69   13.70
  -3   2   1  360.73   13.47
   3  -2  -1  346.15   13.59
  -3   2   0  234.92   10.74
   3  -2   0  213.56   10.03
   3  -2   0  228.68    9.96
  -3   2   0  221.64   10.38
   3  -2   0  215.68   10.76
  -3   2   0  233.29   10.39
   3  -2   0  237.98    9.42
  -3   2   0  224.41   10.42
  -3   2   0  226.12   10.36
   3  -2   0  234.86   10.07
   3  -2   0  234.95   10.09
  -3   2   0  227.33    9.57
   3  -2   0  239.23    9.27
  -3   2   0  229.21    9.01
   3  -2   0  244.92    9.30
  -3   2   0  229.16    9.03
   3  -2   1  727.34   27.85
  -3   2  -1  759.25   28.34
   3  -2   1  788.42   28.68
  -3   2  -1  787.50   25.99
   3  -2   1  803.18   28.78
  -3   2  -1  767.12   28.05
   3  -2   1  780.28   25.94
   3  -2   1  766.90   27.44
  -3   2  -1  769.05   28.31
   3  -2   1  744.32   27.66
  -3   2  -1  740.42   28.17
   3  -2   1  739.73   27.67
  -3   2  -1  769.28   27.78
   3  -2   1  757.72   26.24
  -3   2  -1  762.84   26.08
   3  -2   1  782.81   26.29
  -3   2  -1  762.93   26.10
  -3   2  -2  237.71   11.14
   3  -2   2  267.62   11.13
  -3   2  -2  263.04   11.97
   3  -2   2  252.06   11.86
   3  -2   2  262.31   11.99
  -3   2  -2  239.37   11.05
  -3   2  -2  242.59    9.68
   3  -2   2  261.22    9.62
   3  -2   2  270.80   11.03
   3  -2   2  241.29   10.88
   3  -2   2  253.59   10.98
  -3   2  -2  246.39   11.38
   3  -2   2  245.10    8.77
  -3   2  -2  235.28    8.71
   3  -2   2  239.75    8.78
  -3   2  -2  241.73    8.73
  -3   2  -3  131.69    8.34
   3  -2   3  125.69    8.24
   3  -2   3  133.77    7.38
   3  -2   3  139.59    7.49
  -3   2  -3  147.72    8.38
   3  -2   3  129.79    8.40
  -3   2  -3  148.34    6.98
   3  -2   3  131.90    6.50
  -3   2  -4  157.22    9.48
   3  -2   4  178.66   10.05
  -3   2  -4  146.99    9.52
   3  -2   4  157.25    9.71
  -3   2  -4  179.01    8.59
   3  -2   5   14.80    4.68
  -3   2  -5   10.42    4.23
  -3   2  -5   13.65    4.80
   3  -2   5   15.87    4.76
  -3   2  -5   12.72    3.60
  -3   2  -6  218.98   11.70
   3  -2   6  175.83   11.69
  -3   2  -6  184.70   11.93
   3  -2   6  204.34   11.84
  -3   2  -6  203.36   11.15
  -3   2  -7   80.99    8.10
   3  -2   7   80.91    8.30
  -3   2  -7  102.70    9.17
   3  -2   7   98.41    8.48
  -3   2  -7   92.89    8.09
   3  -2   8    3.02    5.57
  -3   2  -8    3.99    5.15
  -3   2  -8    1.03    5.32
   3  -2   8   10.60    5.28
  -3   2  -8    0.84    4.79
   3  -2   9   44.57    7.76
  -3   2  -9   44.44    7.71
  -3   2  -9   27.23    7.44
   3  -2  10   48.95    8.68
  -3   2 -10   43.18    8.49
  -3   2 -10   26.77    7.67
   3  -1 -12   -1.21    6.52
   3  -1 -12    1.15    5.95
  -3   1  12   -1.21    6.58
   3  -1 -12    3.46    5.79
   3  -1 -11    5.46    5.69
   3  -1 -11    2.15    5.67
  -3   1  11    8.84    6.22
   3  -1 -11   -3.23    6.48
   3  -1 -10  104.40    9.63
  -3   1  10   91.17    9.59
   3  -1 -10   96.56    9.62
  -3   1  10  115.57    9.35
  -3   1  10   93.35    8.48
  -3   1  10   97.76    8.72
   3  -1 -10  103.29    9.38
   3  -1  -9  113.48    9.48
  -3   1   9  111.49    9.51
   3  -1  -9  133.26    9.65
  -3   1   9  120.66    9.22
  -3   1   9  119.92    9.03
  -3   1   9  105.01    8.66
   3  -1  -9  111.32    9.41
   3  -1  -8    2.46    4.68
  -3   1   8   -0.80    4.50
   3  -1  -8    2.99    4.53
  -3   1   8    2.88    4.15
  -3   1   8   -2.79    4.07
  -3   1   8    2.79    3.86
   3  -1  -8    3.26    4.56
  -3   1   7  501.50   21.47
  -3   1   7  505.86   21.19
   3  -1  -7  494.09   20.90
  -3   1   7  499.81   20.88
  -3   1   7  481.88   20.79
   3  -1  -7  471.87   21.40
   3  -1  -7  508.46   21.66
  -3   1   6 1309.28   46.92
  -3   1   6 1267.18   46.59
   3  -1  -6 1276.72   46.17
  -3   1   6 1314.13   46.43
  -3   1   6 1302.82   46.39
   3  -1  -6 1257.88   47.01
   3  -1  -6 1278.58   47.00
  -3   1   5  412.00   14.67
  -3   1   5  424.93   17.62
  -3   1   5  431.32   17.73
   3  -1  -5  413.10   16.79
  -3   1   5  401.24   16.24
  -3   1   5  393.81   17.16
   3  -1  -5  421.45   14.48
  -3   1   5  416.24   17.29
   3  -1  -5  401.05   17.71
   3  -1  -5  414.86   17.68
  -3   1   4   23.90    3.67
  -3   1   4   23.68    4.01
   3  -1  -4   32.75    4.37
  -3   1   4   27.42    2.43
   3  -1  -4   27.68    3.70
   3  -1  -4   30.20    2.43
   3  -1  -4   23.72    3.25
  -3   1   4   26.57    4.38
   3  -1  -4   29.03    4.04
  -3   1   4   32.54    3.30
  -3   1   4   29.69    4.03
   3  -1  -4   27.91    3.66
  -3   1   4   20.60    3.93
   3  -1  -4   18.64    3.45
   3  -1  -4   33.14    4.59
  -3   1   4   33.79    3.88
  -3   1   3 1728.37   59.30
  -3   1   3 1761.69   60.82
   3  -1  -3 1750.95   59.16
   3  -1  -3 1773.92   60.38
  -3   1   3 1836.63   61.28
   3  -1  -3 1767.73   60.67
   3  -1  -3 1776.66   61.26
   3  -1  -3 1779.99   59.42
  -3   1   3 1742.08   59.26
  -3   1   3 1753.92   58.19
   3  -1  -3 1749.06   60.21
  -3   1   3 1782.03   60.72
  -3   1   3 1773.75   60.73
   3  -1  -3 1758.42   60.23
   3  -1  -3 1776.75   60.73
  -3   1   3 1713.68   60.22
   3  -1  -3 1724.84   60.62
  -3   1   3 1901.43   60.44
   3  -1  -2  473.30   17.79
  -3   1   2  474.18   18.91
   3  -1  -2  482.50   18.56
  -3   1   2  523.47   18.27
   3  -1  -2  499.51   19.43
   3  -1  -2  488.39   18.81
   3  -1  -2  464.16   17.00
  -3   1   2  511.38   17.07
   3  -1  -2  484.43   16.67
  -3   1   2  478.93   17.23
  -3   1   2  492.81   18.94
  -3   1   2  503.51   16.84
  -3   1   2  472.18   18.85
  -3   1   2  473.33   18.14
   3  -1  -2  489.28   18.44
   3  -1  -2  511.59   18.48
  -3   1   2  487.76   18.14
  -3   1   1  206.59    9.25
  -3   1   1  199.16    9.63
   3  -1  -1  194.98    9.13
   3  -1  -1  196.85    8.74
   3  -1  -1  200.22    9.90
  -3   1   1  195.67    9.35
  -3   1   1  217.01    9.75
  -3   1   1  216.12    9.79
   3  -1  -1  189.97    8.93
  -3   1   1  205.92    8.13
   3  -1  -1  198.29    9.04
   3  -1  -1  194.74    7.85
  -3   1   1  205.34    8.27
   3  -1  -1  199.22    8.28
  -3   1   1  199.87    8.22
   3  -1  -1  195.32    8.28
   3  -1   0  246.95   11.57
  -3   1   0  233.02   11.36
  -3   1   0  255.36   11.27
   3  -1   0  225.80   10.75
   3  -1   0  251.01   10.55
  -3   1   0  252.11    8.81
   3  -1   0  268.94   11.58
  -3   1   0  260.33   11.03
   3  -1   0  243.01    8.63
  -3   1   0  266.67   11.41
   3  -1   0  242.03   10.73
  -3   1   0  253.55   11.28
   3  -1   0  251.37   10.76
  -3   1   0  239.36   10.30
   3  -1   0  260.08   10.09
  -3   1   0  244.97    9.19
   3  -1   0  245.24    9.21
  -3   1   0  235.68    9.13
   3  -1   0  246.21    9.20
   3  -1   1   65.15    5.14
  -3   1  -1   69.53    5.62
   3  -1   1   67.92    5.08
   3  -1   1   64.13    5.07
  -3   1  -1   68.77    5.21
   3  -1   1   75.48    4.81
  -3   1  -1   72.73    3.79
  -3   1  -1   78.63    5.29
   3  -1   1   71.38    3.54
   3  -1   1   66.51    5.65
   3  -1   1   79.06    6.31
  -3   1  -2  554.62   20.57
   3  -1   2  524.76   19.44
   3  -1   2  525.62   20.61
   3  -1   2  510.86   19.50
   3  -1   2  514.51   19.50
  -3   1  -2  497.95   19.89
   3  -1   2  520.27   19.26
   3  -1   2  533.61   20.11
  -3   1  -2  526.23   18.31
  -3   1  -2  528.35   19.38
   3  -1   2  519.43   18.04
  -3   1  -3  375.98   16.10
   3  -1   3  362.80   16.31
  -3   1  -3  361.39   15.86
   3  -1   3  342.52   15.46
  -3   1  -3  367.00   14.75
  -3   1  -3  346.35   14.24
   3  -1   3  343.79   13.79
   3  -1   4    2.72    3.86
  -3   1  -4    7.51    3.85
  -3   1  -4    7.32    4.01
  -3   1  -4    3.25    3.97
   3  -1   4    3.39    3.63
  -3   1  -4    1.79    3.25
  -3   1  -5  333.64   15.84
   3  -1   5  332.76   16.24
  -3   1  -5  314.82   16.04
  -3   1  -5  302.72   15.82
   3  -1   5  332.42   15.42
  -3   1  -5  336.45   14.95
  -3   1  -6  225.62   12.94
   3  -1   6  226.53   13.54
  -3   1  -6  262.35   14.12
  -3   1  -6  225.41   13.55
   3  -1   6  242.59   12.78
  -3   1  -6  233.45   12.52
   3  -1   7    7.74    5.36
  -3   1  -7   -4.10    4.61
  -3   1  -7    5.65    4.81
  -3   1  -7    2.89    5.42
  -3   1  -7    0.77    4.28
   3  -1   8   43.03    7.75
  -3   1  -8   29.90    6.52
  -3   1  -8   42.72    7.70
  -3   1  -8   29.96    6.35
   3  -1   9   23.74    7.56
  -3   1  -9   16.75    6.36
  -3   1  -9   18.75    6.88
   3   0 -12    1.18    5.97
   3   0 -12    2.30    6.05
  -3   0  12    1.16    6.07
   3   0 -12    1.15    5.81
   3   0 -11  121.81   10.55
  -3   0  11  107.17   10.14
   3   0 -11  106.19   10.56
  -3   0  11  120.22   10.48
   3   0 -11  111.14   10.50
  -3   0  10  374.37   18.95
   3   0 -10  415.78   19.75
  -3   0  10  349.61   18.87
   3   0 -10  401.58   19.76
   3   0 -10  378.94   19.40
   3   0  -9   54.95    7.10
  -3   0   9   43.15    6.59
   3   0  -9   33.75    6.17
  -3   0   9   45.01    6.38
  -3   0   9   37.13    5.50
  -3   0   9   44.76    5.82
   3   0  -9   41.29    6.91
   3   0  -8   97.36    8.62
  -3   0   8  102.68    8.50
   3   0  -8  124.25    8.76
  -3   0   8  105.75    8.33
  -3   0   8  103.12    7.70
  -3   0   8   99.34    7.68
   3   0  -8  104.50    8.53
  -3   0   7  433.08   18.37
  -3   0   7  369.94   17.76
   3   0  -7  413.61   17.72
  -3   0   7  370.26   16.96
  -3   0   7  395.75   17.20
   3   0  -7  393.93   18.27
   3   0  -7  414.05   18.52
  -3   0   6  302.29   14.08
  -3   0   6  286.79   14.08
   3   0  -6  309.56   13.70
  -3   0   6  280.83   13.29
  -3   0   6  275.22   13.14
   3   0  -6  301.64   14.50
   3   0  -6  302.80   14.38
  -3   0   5  199.84   10.06
  -3   0   5  189.71   10.22
   3   0  -5  178.73    9.31
  -3   0   5  180.70    8.81
   3   0  -5  184.87    8.97
  -3   0   5  197.15    9.64
   3   0  -5  191.52    9.03
   3   0  -5  185.26    7.28
  -3   0   5  190.21    9.56
   3   0  -5  175.18    9.94
   3   0  -5  186.05   10.16
  -3   0   4  143.78    6.12
   3   0  -4  145.59    5.89
  -3   0   4  145.90    8.08
   3   0  -4  141.54    7.58
  -3   0   4  152.70    8.73
   3   0  -4  146.79    7.84
   3   0  -4  151.95    7.24
  -3   0   4  156.90    7.22
   3   0  -4  145.49    5.62
  -3   0   4  138.22    7.65
   3   0  -4  146.87    7.37
   3   0  -4  142.62    5.66
  -3   0   4  152.23    7.92
   3   0  -4  154.04    7.47
   3   0  -4  141.66    8.28
  -3   0   4  129.66    7.48
   3   0  -4  136.95    8.17
  -3   0   4  143.87    7.75
   3   0  -3  150.60    6.50
  -3   0   3  157.31    8.22
   3   0  -3  146.65    7.47
  -3   0   3  157.03    6.92
   3   0  -3  150.19    6.89
  -3   0   3  158.49    7.05
  -3   0   3  173.00    8.79
   3   0  -3  147.68    7.50
  -3   0   3  151.36    7.93
   3   0  -3  147.31    6.03
   3   0  -3  156.81    6.07
  -3   0   3  160.01    8.03
   3   0  -3  140.66    7.42
   3   0  -3  149.93    7.93
  -3   0   3  153.98    7.57
   3   0  -3  158.44    8.08
  -3   0   3  154.44    7.61
  -3   0   2  374.48   14.03
  -3   0   2  321.96   14.50
   3   0  -2  355.09   13.60
   3   0  -2  361.49   14.49
   3   0  -2  345.77   13.17
   3   0  -2  364.33   15.21
   3   0  -2  365.86   13.19
  -3   0   2  369.28   14.75
   3   0  -2  355.87   14.21
  -3   0   2  348.14   13.17
  -3   0   2  364.66   14.67
   3   0  -2  362.50   13.03
   3   0  -2  356.04   14.23
   3   0  -2  345.38   13.90
  -3   0   2  356.58   13.76
   3   0  -2  354.19   14.00
  -3   0   2  353.79   13.78
  -3   0   1  620.03   22.77
  -3   0   1  636.20   23.40
   3   0  -1  672.75   22.54
  -3   0   1  575.70   21.27
   3   0  -1  559.02   21.22
   3   0  -1  602.33   23.19
  -3   0   1  609.68   22.83
   3   0  -1  630.20   22.73
  -3   0   1  637.96   22.37
  -3   0   1  621.06   23.19
  -3   0   1  611.52   23.19
  -3   0   1  609.43   22.04
   3   0  -1  603.78   21.67
   3   0  -1  610.25   21.69
   3   0  -1  628.32   21.56
  -3   0   1  616.70   21.57
   3   0  -1  633.67   21.58
   3   0  -1  594.48   21.62
  -3   0   1  590.62   21.51
   3   0   0    1.14    1.35
  -3   0   0   -0.41    3.30
   3   0   0    0.36    2.73
  -3   0   0    0.69    2.92
   3   0   0   -3.35    3.62
  -3   0   0   -0.62    2.02
   3   0   0   -1.41    1.78
   3   0   0   -0.81    3.40
  -3   0   0    0.74    2.83
  -3   0   0    2.20    3.24
  -3   0   0   -0.68    2.67
   3   0   0    0.87    1.97
  -3   0   0   -0.88    3.24
   3   0   0    2.70    1.48
   3   0   0   -0.41    1.42
   3   0   0   -1.10    1.49
  -3   0  -1 1014.92   37.11
  -3   0  -1 1005.03   37.48
   3   0   1 1032.55   37.97
  -3   0  -1 1042.65   37.42
   3   0   1 1076.11   37.04
   3   0   1 1065.28   36.99
  -3   0  -1  996.98   36.93
   3   0   1 1035.81   36.46
  -3   0  -1 1016.73   35.76
   3   0   1 1033.98   37.04
   3   0   1 1033.24   35.41
  -3   0  -1 1026.22   36.55
  -3   0  -2 1014.60   37.10
   3   0   2  969.35   37.30
  -3   0  -2 1016.47   36.93
  -3   0  -2 1008.15   36.74
  -3   0  -2  989.65   35.27
   3   0   2  973.54   36.16
  -3   0  -2 1008.74   35.61
   3   0   2 1013.33   34.91
   3   0   3   47.34    6.07
  -3   0  -3   58.28    6.16
  -3   0  -3   61.71    6.14
  -3   0  -3   74.29    6.38
   3   0   3   69.95    4.74
  -3   0  -3   61.07    5.04
   3   0   3   60.25    5.51
  -3   0  -3   66.48    5.03
  -3   0  -4  209.38   11.61
   3   0   4  208.80   11.84
  -3   0  -4  209.63   11.80
  -3   0  -4  209.96   11.75
   3   0   4  203.32   10.57
  -3   0  -4  185.17   10.23
  -3   0  -5  287.25   14.91
   3   0   5  289.09   15.64
  -3   0  -5  303.80   15.53
  -3   0  -5  298.95   15.51
   3   0   5  290.31   13.99
  -3   0  -5  298.29   14.15
   3   0   6   71.26    7.92
  -3   0  -6   77.43    7.66
  -3   0  -6   88.70    8.73
  -3   0  -6   67.15    8.02
  -3   0  -6   70.34    7.27
   3   0   7   -1.03    5.54
  -3   0  -7    0.88    4.77
  -3   0  -7   11.14    6.42
  -3   0  -7    2.96    4.64
  -3   0  -7    0.83    4.84
   3   0   8    4.58    5.97
  -3   0  -8   10.76    5.82
  -3   0  -8   10.06    6.04
  -3   0  -8    6.57    5.03
   3   0   9    3.77    6.60
  -3   0  -9   -1.22    6.29
  -3   0  -9    1.16    5.70
   3   1 -12    7.02    6.69
  -3  -1  12   11.19    6.40
   3   1 -12    5.80    5.88
  -3  -1  12    1.12    5.88
   3   1 -12    3.46    6.18
   3   1 -11  143.32   11.87
  -3  -1  11  158.94   11.80
   3   1 -11  145.64   11.86
  -3  -1  11  157.36   11.82
   3   1 -11  165.90   12.35
  -3  -1  10  168.08   11.45
   3   1 -10  143.27   11.21
   3   1 -10  146.22   11.34
  -3  -1  10  160.91   11.21
   3   1 -10  155.02   11.52
   3   1  -9   28.48    5.98
  -3  -1   9   15.69    5.02
   3   1  -9   21.79    5.83
  -3  -1   9   17.41    5.20
   3   1  -9   19.06    5.79
  -3  -1   8  239.34   13.10
   3   1  -8  216.60   12.60
  -3  -1   8  252.80   13.84
  -3  -1   8  237.98   12.07
  -3  -1   8  259.13   12.36
   3   1  -8  257.76   13.97
   3   1  -8  252.01   13.93
   3   1  -7    5.14    4.10
  -3  -1   7   -0.65    3.62
  -3  -1   7    1.42    4.01
   3   1  -7    0.63    3.91
  -3  -1   7   -2.52    3.26
  -3  -1   7    5.54    3.41
   3   1  -7    5.14    4.57
   3   1  -6   68.89    6.45
  -3  -1   6   71.21    6.23
  -3  -1   6   86.84    6.96
   3   1  -6   65.97    5.94
  -3  -1   6   76.84    5.79
   3   1  -6   82.14    5.34
  -3  -1   6   75.55    5.77
   3   1  -6   87.69    5.41
   3   1  -6   79.05    6.90
  -3  -1   5  267.00   12.40
  -3  -1   5  249.78   12.91
   3   1  -5  276.94   12.26
  -3  -1   5  261.64   11.61
  -3  -1   5  278.38   11.98
   3   1  -5  272.75   10.46
   3   1  -5  251.89   11.35
  -3  -1   5  248.43   11.78
   3   1  -5  273.14   11.45
   3   1  -5  272.62   12.99
   3   1  -5  267.71   12.86
  -3  -1   4  270.49   10.92
   3   1  -4  286.11   10.78
  -3  -1   4  267.20   12.64
   3   1  -4  298.85   12.39
  -3  -1   4  282.69   13.34
   3   1  -4  293.14   12.21
  -3  -1   4  262.32   11.86
  -3  -1   4  281.08   12.24
   3   1  -4  271.01   11.73
   3   1  -4  274.53   11.00
   3   1  -4  303.53   11.03
  -3  -1   4  306.37   12.44
   3   1  -4  310.79   11.99
   3   1  -4  281.87   12.22
   3   1  -4  283.51   13.06
  -3  -1   4  286.35   12.43
   3   1  -4  312.38   12.50
   3   1  -4  268.02   12.89
  -3  -1   4  284.56   12.50
  -3  -1   3 1495.16   51.33
   3   1  -3 1520.69   51.96
   3   1  -3 1559.83   51.16
  -3  -1   3 1447.39   52.34
  -3  -1   3 1458.65   52.77
   3   1  -3 1447.27   51.28
   3   1  -3 1548.06   52.23
   3   1  -3 1503.59   51.56
   3   1  -3 1495.41   50.81
  -3  -1   3 1507.83   52.16
   3   1  -3 1481.68   51.69
   3   1  -3 1509.35   51.03
   3   1  -3 1520.05   50.91
  -3  -1   3 1494.47   52.14
   3   1  -3 1517.28   51.73
   3   1  -3 1514.36   52.34
   3   1  -3 1515.79   51.74
   3   1  -3 1516.35   51.77
   3   1  -3 1470.86   52.29
   3   1  -2 1765.06   57.66
  -3  -1   2 1688.63   57.94
  -3  -1   2 1716.62   58.73
   3   1  -2 1704.87   58.08
   3   1  -2 1682.68   58.05
   3   1  -2 1710.39   57.40
   3   1  -2 1739.44   58.86
   3   1  -2 1554.97   57.49
  -3  -1   2 1706.40   58.47
   3   1  -2 1680.92   57.30
   3   1  -2 1771.68   58.02
  -3  -1   2 1683.81   57.56
  -3  -1   2 1628.19   58.34
   3   1  -2 1729.98   57.29
   3   1  -2 1704.18   57.94
   3   1  -2 1642.91   57.44
   3   1  -2 1679.95   57.80
   3   1  -2 1643.23   57.38
   3   1  -2 1701.86   57.84
  -3  -1   1  150.34    8.18
   3   1  -1  153.44    8.73
  -3  -1   1  147.97    8.35
   3   1  -1  141.44    7.95
   3   1  -1  156.67    7.71
  -3  -1   1  140.79    7.30
   3   1  -1  152.74    7.26
   3   1  -1  156.21    8.28
   3   1  -1  167.03    7.73
   3   1  -1  153.09    7.43
   3   1  -1  151.53    7.91
  -3  -1   1  175.24    8.75
  -3  -1   1  151.71    7.79
  -3  -1   1  160.48    8.59
   3   1  -1  149.36    7.87
   3   1  -1  155.95    7.36
   3   1  -1  157.93    7.05
   3   1  -1  161.16    7.25
   3   1  -1  160.20    7.04
   3   1  -1  154.00    7.16
  -3  -1   0  375.80   15.61
   3   1   0  403.79   15.09
   3   1   0  404.22   15.33
   3   1   0  381.33   15.98
  -3  -1   0  390.47   14.57
   3   1   0  366.72   13.91
   3   1   0  359.16   14.97
  -3  -1   0  377.58   14.57
   3   1   0  427.13   15.05
   3   1   0  186.19   13.47
   3   1   0  200.23   13.59
  -3  -1   0  388.20   15.34
   3   1   0  412.14   14.79
  -3  -1   0  388.78   15.48
  -3  -1   0  391.93   13.48
   3   1   0  364.79   13.35
   3   1   0  377.70   13.45
  -3  -1   0  387.42   13.46
   3   1   0  374.27   13.39
   3   1   0  403.29   13.56
  -3  -1  -1  762.81   28.93
   3   1   1  771.18   29.34
  -3  -1  -1  786.20   27.69
   3   1   1  785.29   27.09
   3   1   1  761.73   27.79
  -3  -1  -1  765.08   27.48
  -3  -1  -1  777.27   28.91
  -3  -1  -1  752.82   28.58
   3   1   1  790.16   27.99
  -3  -1  -1  758.82   25.90
   3   1   1  736.52   25.87
  -3  -1  -1  706.22   25.80
   3   1   1  756.45   25.88
  -3  -1  -2  157.76    9.70
   3   1   2  143.75    9.58
  -3  -1  -2  170.66    9.71
  -3  -1  -2  163.83    9.58
  -3  -1  -2  175.03    8.71
   3   1   2  161.22    8.36
   3   1   2  164.58    8.03
  -3  -1  -2  156.99    7.91
  -3  -1  -3    2.04    3.78
   3   1   3   12.77    4.64
  -3  -1  -3   13.10    4.38
  -3  -1  -3    0.68    4.08
  -3  -1  -3    1.53    3.43
   3   1   3    9.36    3.42
  -3  -1  -4   67.47    6.88
   3   1   4   60.36    6.97
  -3  -1  -4   63.72    6.83
  -3  -1  -4   51.70    6.47
  -3  -1  -4   68.60    6.46
   3   1   5    6.21    4.79
  -3  -1  -5   -9.81    5.09
  -3  -1  -5    6.93    4.92
  -3  -1  -5    0.87    4.98
  -3  -1  -5    4.85    4.28
  -3  -1  -6   15.88    5.85
   3   1   6   15.81    6.20
  -3  -1  -6   10.53    5.45
  -3  -1  -6   12.65    5.45
  -3  -1  -6    7.16    4.64
   3   1   7    9.88    6.09
  -3  -1  -7    8.42    4.98
  -3  -1  -7   11.51    5.51
  -3  -1  -7   19.36    6.70
  -3  -1  -7    5.42    4.80
   3   1   8   -6.04    5.93
  -3  -1  -8   -4.53    5.85
  -3  -1  -8    5.89    6.02
  -3  -1  -8   -3.03    5.37
   3   1   9    2.64    6.75
  -3  -1  -9    3.64    5.84
  -3  -1  -9    1.28    6.46
   3   2 -12   36.38    7.73
  -3  -2  12   26.81    7.32
   3   2 -12   30.61    7.25
  -3  -2  12   30.08    6.96
   3   2 -12   24.70    7.19
   3   2 -11   18.04    6.59
  -3  -2  11   14.05    6.16
   3   2 -11    4.40    5.97
  -3  -2  11   26.48    6.01
   3   2 -11   34.06    7.17
   3   2 -10    9.54    5.62
  -3  -2  10   -1.99    5.28
   3   2 -10    5.09    5.59
  -3  -2  10   -0.89    4.84
   3   2 -10   14.24    6.16
  -3  -2   9  143.55   10.51
   3   2  -9  125.66    9.91
   3   2  -9  140.08   10.46
  -3  -2   9  128.17    9.66
   3   2  -9  140.88   10.64
  -3  -2   8   84.93    7.89
   3   2  -8   80.21    7.61
   3   2  -8  105.48    8.71
  -3  -2   8   98.86    7.54
   3   2  -8   79.72    8.15
  -3  -2   7  621.95   25.15
  -3  -2   7  627.87   26.12
   3   2  -7  602.74   25.33
  -3  -2   7  625.72   23.97
  -3  -2   7  645.45   24.04
   3   2  -7  650.25   26.39
   3   2  -7  597.63   25.96
  -3  -2   6 1107.81   40.50
  -3  -2   6 1090.24   41.37
   3   2  -6 1145.76   40.77
  -3  -2   6 1110.30   39.50
   3   2  -6 1090.94   38.84
  -3  -2   6 1108.63   39.51
   3   2  -6 1125.10   41.58
   3   2  -6 1095.51   41.53
  -3  -2   5  394.87   16.64
  -3  -2   5  370.27   17.28
   3   2  -5  424.38   16.85
   3   2  -5  390.72   15.40
  -3  -2   5  393.67   15.87
  -3  -2   5  402.15   15.89
   3   2  -5  390.63   15.42
   3   2  -5  390.48   15.25
   3   2  -5  388.56   17.43
   3   2  -5  378.20   17.28
  -3  -2   4  396.31   16.42
   3   2  -4  464.27   16.48
  -3  -2   4  444.25   17.90
   3   2  -4  436.60   17.28
   3   2  -4  446.82   16.65
   3   2  -4  482.80   17.51
  -3  -2   4  434.82   18.58
   3   2  -4  441.98   17.74
  -3  -2   4  468.69   17.63
   3   2  -4  436.32   16.96
   3   2  -4  429.11   16.61
  -3  -2   4  425.58   17.33
   3   2  -4  452.82   16.97
   3   2  -4  423.49   16.82
   3   2  -4  457.50   18.59
   3   2  -4  438.28   18.44
  -3  -2   3 1715.08   60.43
   3   2  -3 1785.94   60.10
  -3  -2   3 1752.16   61.13
   3   2  -3 1833.38   60.70
  -3  -2   3 1783.65   61.68
   3   2  -3 1872.35   60.73
   3   2  -3 1759.74   60.83
   3   2  -3 1874.31   60.54
  -3  -2   3 1772.23   60.95
   3   2  -3 1729.33   60.45
   3   2  -3 1747.90   60.13
  -3  -2   3 1809.60   61.00
   3   2  -3 1779.78   60.40
   3   2  -3 1852.68   60.85
   3   2  -3 1707.52   61.20
   3   2  -3 1850.54   60.74
   3   2  -3 1770.96   61.40
   3   2  -2  690.90   25.25
  -3  -2   2  652.51   25.40
   3   2  -2  690.96   24.99
  -3  -2   2  659.31   25.75
  -3  -2   2  666.18   25.76
  -3  -2   2  640.19   25.51
   3   2  -2  704.63   25.09
   3   2  -2  659.15   24.81
   3   2  -2  706.44   25.93
   3   2  -2  707.54   24.99
  -3  -2   2  678.77   25.72
  -3  -2   2  706.49   25.54
  -3  -2   2  653.70   25.65
   3   2  -2  694.62   24.89
   3   2  -2  696.14   25.26
   3   2  -2  692.27   25.20
  -3  -2   2  664.74   25.29
   3   2  -2  692.09   24.86
   3   2  -2  654.78   25.28
  -3  -2   2  670.60   25.26
   3   2  -2  658.86   24.72
   3   2  -2  709.04   25.37
   3   2  -1   13.43    3.26
  -3  -2   1   17.88    4.04
   3   2  -1   23.19    3.54
   3   2  -1   17.72    3.09
   3   2  -1   24.03    2.94
   3   2  -1   18.90    3.92
   3   2  -1   24.47    3.25
  -3  -2   1   18.33    3.60
   3   2  -1   19.33    3.03
  -3  -2   1   23.19    3.99
   3   2  -1   15.13    3.29
   3   2  -1   15.60    3.42
   3   2  -1   15.93    2.85
  -3  -2   1   23.10    3.25
  -3  -2   1   17.87    3.01
   3   2  -1   18.06    2.78
   3   2  -1   16.58    2.72
  -3  -2   0  583.97   23.56
   3   2   0  532.36   23.20
   3   2   0  574.09   21.65
  -3  -2   0  590.83   22.70
   3   2   0  590.92   22.31
   3   2   0  613.46   22.13
  -3  -2   0  589.31   23.36
  -3  -2   0  597.19   21.56
   3   2   0  584.00   21.34
  -3  -2   0  609.05   21.57
   3   2   0  580.38   21.33
  -3  -2  -1  146.02    9.11
   3   2   1  128.41    9.00
  -3  -2  -1  139.57    8.21
   3   2   1  159.29    7.70
   3   2   1  138.93    7.37
  -3  -2  -1  138.17    8.82
  -3  -2  -1  133.39    6.56
  -3  -2  -2   24.77    4.86
   3   2   2   25.89    5.12
  -3  -2  -2   29.19    5.01
  -3  -2  -2   26.15    4.78
   3   2   2   27.19    3.68
   3   2   3   44.05    6.05
  -3  -2  -3   33.19    5.72
  -3  -2  -3   29.03    5.50
  -3  -2  -3   45.47    5.58
  -3  -2  -4   -4.12    4.82
   3   2   4    5.94    4.78
  -3  -2  -4   -1.71    4.70
  -3  -2  -4    1.39    3.98
   3   2   5   41.52    6.99
  -3  -2  -5   41.71    6.44
  -3  -2  -5   33.28    6.98
  -3  -2  -5   51.27    6.99
   3   2   6   20.94    6.60
  -3  -2  -6   17.05    6.09
  -3  -2  -6   26.23    6.57
  -3  -2  -6   23.09    5.95
   3   2   7   -1.16    6.09
  -3  -2  -7   -9.03    5.78
  -3  -2  -7    4.59    5.81
  -3  -2  -7   -1.98    5.30
   3   2   8    1.27    6.17
  -3  -2  -8    3.28    5.65
  -3  -2  -8    8.72    6.25
   3   3 -12    4.72    6.10
  -3  -3  12    8.46    6.06
   3   3 -12    8.47    6.42
   3   3 -12   -4.84    6.18
   3   3 -11   61.35    8.15
  -3  -3  11   52.68    8.32
   3   3 -11   46.52    7.78
  -3  -3  11   51.56    7.60
   3   3 -11   51.06    8.50
   3   3 -10  184.52   12.32
  -3  -3  10  158.07   12.22
   3   3 -10  162.82   12.26
  -3  -3  10  170.45   11.50
   3   3 -10  170.76   12.37
  -3  -3   9   17.96    5.51
   3   3  -9   25.51    5.97
   3   3  -9   10.73    5.77
  -3  -3   9   19.74    5.11
   3   3  -9    8.75    5.09
  -3  -3   8   12.89    5.36
   3   3  -8   13.41    5.14
   3   3  -8   12.49    5.39
  -3  -3   8   13.46    4.39
   3   3  -8    9.80    4.83
  -3  -3   7  727.88   29.82
   3   3  -7  771.53   29.47
  -3  -3   7  709.42   28.31
   3   3  -7  700.35   29.73
   3   3  -7  746.25   30.12
  -3  -3   6  395.02   16.99
  -3  -3   6  401.64   18.28
   3   3  -6  417.99   17.95
   3   3  -6  397.94   16.29
   3   3  -6  361.77   18.05
   3   3  -6  419.78   18.56
   3   3  -5    1.97    3.90
  -3  -3   5   10.13    3.44
  -3  -3   5    3.13    3.74
   3   3  -5   10.34    3.31
  -3  -3   5    7.43    2.87
  -3  -3   5    1.96    2.63
   3   3  -5    3.81    2.64
   3   3  -5    1.32    3.86
  -3  -3   4  257.69   12.81
   3   3  -4  301.79   12.41
   3   3  -4  274.41   12.18
  -3  -3   4  288.06   13.62
   3   3  -4  307.99   13.81
  -3  -3   4  291.66   12.58
   3   3  -4  284.27   11.98
   3   3  -4  306.73   12.91
   3   3  -4  295.82   12.26
  -3  -3   4  304.09   12.74
   3   3  -4  300.35   12.14
   3   3  -4  269.12   13.78
   3   3  -4  283.94   13.69
  -3  -3   3  136.42    7.45
   3   3  -3  133.87    6.83
  -3  -3   3  140.58    7.70
   3   3  -3  140.08    7.03
   3   3  -3  146.22    7.57
  -3  -3   3  121.39    7.76
   3   3  -3  146.20    7.46
   3   3  -3   84.64    6.80
   3   3  -3  128.44    6.77
   3   3  -3  114.01    7.41
   3   3  -3  119.98    6.92
   3   3  -3  129.79    6.83
  -3  -3   3  137.76    8.13
  -3  -3   3  133.39    8.02
   3   3  -3  139.55    7.99
   3   3  -2    4.41    2.28
  -3  -3   2    4.95    3.16
   3   3  -2    2.53    2.96
   3   3  -2    2.16    2.49
  -3  -3   2    1.82    3.20
   3   3  -2    1.84    2.06
  -3  -3   2    0.53    3.50
   3   3  -2    3.74    2.44
   3   3  -2    7.77    2.53
   3   3  -2   10.61    2.67
  -3  -3   2    4.65    3.20
  -3  -3   2    8.81    3.62
  -3  -3   2    1.86    3.13
   3   3  -2    6.73    2.30
   3   3  -2    3.58    2.28
  -3  -3   1   76.45    6.77
   3   3  -1  102.98    6.82
  -3  -3   1   84.64    6.90
   3   3  -1   90.77    5.47
   3   3  -1  103.42    6.37
   3   3  -1   93.86    6.17
  -3  -3   1   99.16    7.19
  -3  -3   1  105.57    6.40
   3   3  -1  106.20    5.92
  -3  -3   1  105.66    6.43
   3   3  -1   90.77    5.69
  -3  -3   0   -2.52    3.69
  -3  -3   0    0.57    3.69
   3   3   0    1.17    2.24
   3   3   0    0.59    3.74
  -3  -3   0    3.18    3.96
  -3  -3   0    0.38    2.57
  -3  -3   0    2.31    2.67
   3   3   1   68.09    6.66
  -3  -3  -1   82.39    7.03
  -3  -3  -1   63.41    6.91
  -3  -3  -1   81.32    6.70
  -3  -3  -2  194.71   11.72
   3   3   2  192.39   11.38
  -3  -3  -2  202.82   11.95
  -3  -3  -2  190.43   11.05
  -3  -3  -3   -2.50    4.49
   3   3   3   -4.04    4.62
  -3  -3  -3    3.45    4.93
  -3  -3  -3    1.46    4.51
  -3  -3  -4   25.19    6.23
   3   3   4   60.20    7.54
  -3  -3  -4   47.50    7.34
  -3  -3  -4   36.27    6.14
   3   3   5   64.70    8.34
  -3  -3  -5   52.89    7.78
  -3  -3  -5   59.31    8.15
  -3  -3  -5   64.29    7.69
   3   3   6   -2.21    5.91
  -3  -3  -6    1.02    5.24
  -3  -3  -6   -7.94    6.49
  -3  -3  -6   -0.99    5.33
  -3  -3  -7    1.08    5.62
   3   3   7    3.35    5.43
   3   3   7    6.06    6.82
  -3  -3  -7   -1.08    5.76
  -3  -3  -7   -1.23    6.28
   3   4 -12   28.90    7.85
  -3  -4  12   16.22    6.59
   3   4 -12   32.64    8.03
   3   4 -12    5.02    6.25
  -3  -4  11  182.18   12.99
   3   4 -11  148.61   12.02
   3   4 -11  125.62   11.94
   3   4 -11  155.86   12.53
  -3  -4  10  138.08   11.30
   3   4 -10  125.94   10.70
   3   4 -10  124.03   11.09
   3   4 -10  125.81   11.17
  -3  -4   9   32.38    6.66
   3   4  -9   42.68    6.96
   3   4  -9   31.87    7.01
   3   4  -9   29.76    6.88
   3   4  -8  123.59    9.82
  -3  -4   8  160.10   10.82
   3   4  -8  129.00   10.33
   3   4  -8  125.36   10.39
  -3  -4   7  200.05   12.35
   3   4  -7  207.80   12.35
  -3  -4   7  191.02   10.75
   3   4  -7  241.10   13.36
   3   4  -7  228.42   13.00
  -3  -4   6    0.73    4.11
   3   4  -6    0.72    4.03
   3   4  -6    4.78    4.23
  -3  -4   6    6.22    3.33
   3   4  -6    0.53    2.80
   3   4  -6   -1.60    4.56
   3   4  -5   80.29    6.96
  -3  -4   5   82.39    6.80
   3   4  -5   72.23    7.28
  -3  -4   5   69.53    5.60
   3   4  -5   75.77    5.82
   3   4  -5   67.09    6.96
  -3  -4   4    7.00    3.49
   3   4  -4    2.60    3.33
   3   4  -4    8.46    3.02
  -3  -4   4    4.30    3.16
   3   4  -4    4.45    2.68
  -3  -4   4    7.21    3.84
  -3  -4   4    1.97    3.64
   3   4  -3   70.78    5.68
  -3  -4   3   80.18    6.05
  -3  -4   3   66.13    6.91
   3   4  -3   68.26    5.78
  -3  -4   3   84.89    6.06
   3   4  -3   74.09    6.10
  -3  -4   3   72.16    6.53
  -3  -4   3   78.99    6.49
   3   4  -2  231.66   12.12
   3   4  -2  254.54   11.94
  -3  -4   2  236.11   11.59
  -3  -4   2  247.90   12.87
   3   4  -2  256.47   11.71
  -3  -4   2  239.35   12.60
  -3  -4   2  259.84   12.37
  -3  -4   2  235.45   12.09
   3   4  -1   16.87    4.45
  -3  -4   1    7.36    4.07
   3   4  -1   18.88    3.54
   3   4  -1   17.79    3.84
  -3  -4   1   19.88    4.75
  -3  -4   1   20.49    3.72
  -3  -4   1   24.77    4.17
   3   4   0   92.20    7.04
   3   4   0   93.13    7.86
  -3  -4   0   82.79    7.56
  -3  -4   0   83.00    7.64
  -3  -4   0   74.65    7.60
  -3  -4   0   92.68    6.39
  -3  -4   0   90.14    6.36
  -3  -4  -1  175.35   11.56
   3   4   1  189.62   11.95
   3   4   1  170.02   10.88
  -3  -4  -1  199.72   12.03
  -3  -4  -1  195.20   11.57
   3   4   2  168.71   11.28
  -3  -4  -2  128.00   10.37
   3   4   2  159.42   10.43
  -3  -4  -2  133.68   10.47
  -3  -4  -2  160.03   10.54
   3   4   3    6.67    5.05
  -3  -4  -3   -4.60    4.75
   3   4   3   -0.85    4.88
  -3  -4  -3   -1.93    5.16
  -3  -4  -3   -0.85    4.75
   3   4   4    2.04    5.27
   3   4   4    5.67    5.44
  -3  -4  -4    1.97    5.51
  -3  -4  -4    4.19    5.61
  -3  -4  -4    0.92    5.07
   3   4   5    3.14    5.74
   3   4   5   -1.08    5.54
  -3  -4  -5    3.14    5.20
  -3  -4  -5    1.13    5.91
  -3  -4  -5    4.01    5.60
   3   4   6   -1.15    6.59
   3   4   6    5.73    5.91
  -3  -4  -6   -3.67    6.43
  -3  -4  -6   -1.09    5.85
   3   4   7   -1.20    6.35
   3   4   7    1.26    6.44
  -3  -4  -7   -4.74    6.34
  -3  -4  -7    2.62    6.63
  -3  -5  11   41.88    8.02
   3   5 -11   42.70    8.04
   3   5 -11   31.05    7.64
   3   5 -11   44.56    8.24
  -3  -5  10   12.17    6.13
   3   5 -10   -5.35    5.88
   3   5 -10   -1.17    6.24
   3   5 -10    3.50    5.96
   3   5  -9   77.34    8.56
  -3  -5   9   57.99    7.63
   3   5  -9   51.29    7.92
   3   5  -9   46.98    7.59
   3   5  -8   -3.69    5.12
  -3  -5   8    7.43    5.06
   3   5  -8    7.10    5.39
   3   5  -8    2.03    5.15
   3   5  -7  152.75   10.86
   3   5  -7  122.37    9.70
  -3  -5   7  122.19    9.71
   3   5  -7  135.76    8.73
   3   5  -7  108.58    9.88
  -3  -5   6  300.96   15.38
   3   5  -6  313.10   15.78
   3   5  -6  269.36   14.27
   3   5  -6  315.12   16.21
   3   5  -6  338.81   16.61
  -3  -5   5   51.76    5.94
   3   5  -5   50.09    6.79
   3   5  -5   51.18    5.80
   3   5  -5   63.37    7.12
  -3  -5   5   61.42    6.88
  -3  -5   5   39.14    6.36
  -3  -5   4   86.72    6.95
   3   5  -4   59.37    7.56
   3   5  -4   82.81    6.29
   3   5  -4   92.76    7.16
  -3  -5   4   79.39    7.29
  -3  -5   4  101.85    8.10
   3   5  -3  296.56   14.11
  -3  -5   3  268.35   15.48
  -3  -5   3  295.17   13.59
   3   5  -3  270.75   14.38
  -3  -5   3  333.87   15.25
  -3  -5   3  280.53   14.49
   3   5  -2   90.63    7.26
   3   5  -2   78.18    6.16
  -3  -5   2   77.87    7.62
  -3  -5   2   73.50    7.41
   3   5  -2   95.09    7.83
  -3  -5   2   83.57    7.20
  -3  -5   2   77.02    6.84
   3   5  -1    6.99    4.30
   3   5  -1   -1.20    3.15
  -3  -5   1   14.36    5.22
  -3  -5   1   -0.80    4.95
  -3  -5   1    6.15    3.70
  -3  -5   1    4.28    3.65
   3   5   0   53.98    7.07
   3   5   0   55.66    5.95
  -3  -5   0   56.69    7.11
  -3  -5   0   63.52    7.33
   3   5   1    0.91    4.76
   3   5   1   -2.17    4.14
  -3  -5  -1    4.61    5.39
  -3  -5  -1    0.87    4.91
   3   5   2   -0.98    5.35
   3   5   2   -0.80    4.23
  -3  -5  -2    0.99    5.55
  -3  -5  -2  -13.79    5.46
   3   5   3    7.34    5.16
   3   5   3    6.23    4.94
  -3  -5  -3    9.61    6.11
  -3  -5  -3    5.87    5.81
   3   5   4    5.56    5.69
   3   5   4   -3.94    5.28
  -3  -5  -4   -2.29    6.03
  -3  -5  -4   -5.23    5.29
   3   5   5   -1.09    5.67
   3   5   5    4.70    5.71
  -3  -5  -5    4.91    6.80
  -3  -5  -5    3.36    5.51
   3   5   6    1.23    6.48
   3   5   6    5.96    6.38
  -3  -5  -6    3.60    6.54
  -3  -5  -6   -3.93    6.30
  -3  -6  11   -1.23    6.24
   3   6 -11   10.92    6.61
   3   6 -11   14.38    7.24
   3   6 -11   -1.30    6.67
  -3  -6  10   63.93    8.87
   3   6 -10   86.52    9.59
   3   6 -10   51.88    8.67
   3   6 -10   64.32    9.20
   3   6  -9   93.39    9.97
  -3  -6   9  110.38   10.29
   3   6  -9  109.23   10.38
   3   6  -9  101.27   10.63
   3   6  -8    5.07    5.52
  -3  -6   8    0.96    5.02
   3   6  -8   18.56    6.24
   3   6  -8    7.66    5.60
   3   6  -7  139.35   11.30
  -3  -6   7  166.95   11.33
   3   6  -7  184.56   12.20
   3   6  -7  154.27   10.30
   3   6  -7  154.71   11.74
   3   6  -6  132.56   10.39
   3   6  -6  103.56    9.53
  -3  -6   6  118.25    9.19
   3   6  -6  130.34    9.42
   3   6  -6  117.24   10.59
  -3  -6   6  141.55   10.64
  -3  -6   6  118.11    9.95
  -3  -6   5    1.41    3.88
   3   6  -5   -0.90    4.95
   3   6  -5   -0.78    4.62
  -3  -6   5   -5.32    5.19
  -3  -6   5   -3.55    4.67
  -3  -6   4  120.18    9.96
   3   6  -4  140.20    8.84
   3   6  -4  112.85    9.14
  -3  -6   4  158.21   10.42
  -3  -6   4  145.34   10.07
  -3  -6   3  109.06    9.85
   3   6  -3  122.38    8.66
   3   6  -3  111.40    9.19
  -3  -6   3  106.26    8.63
  -3  -6   3   99.81    8.64
  -3  -6   2   -1.81    5.31
   3   6  -2    0.82    4.09
   3   6  -2    4.34    4.73
  -3  -6   2   -2.98    4.23
  -3  -6   2    3.00    4.09
   3   6  -1   19.41    5.49
  -3  -6   1   29.62    6.63
  -3  -6   1   29.33    6.50
  -3  -6   1   27.94    5.36
  -3  -6   1   34.20    5.45
   3   6   0   15.20    5.58
  -3  -6   0   19.47    6.16
  -3  -6   0   14.30    5.60
   3   6   1    5.09    5.20
  -3  -6  -1    8.26    6.09
  -3  -6  -1    0.99    5.12
   3   6   2    2.17    5.80
  -3  -6  -2    2.20    5.63
  -3  -6  -2   -4.17    5.34
   3   6   3   -3.45    6.10
  -3  -6  -3   -2.34    5.75
  -3  -6  -3   -2.20    5.64
   3   6   4    1.21    5.95
  -3  -6  -4   -1.24    6.17
  -3  -6  -4    2.33    5.85
   3   6   5   -2.54    6.49
  -3  -6  -5   -1.24    6.13
  -3  -6  -5    3.96    6.55
   3   7 -10   35.31    7.95
  -3  -7  10   17.59    6.65
   3   7 -10   34.03    8.08
   3   7 -10   13.11    7.48
   3   7  -9   -1.16    6.05
  -3  -7   9   -1.08    5.69
   3   7  -9    1.24    6.40
   3   7  -9   -6.21    6.29
  -3  -7   8   45.63    7.24
   3   7  -8   49.75    8.07
   3   7  -8   54.04    9.00
   3   7  -8   45.83    8.19
  -3  -7   7   54.10    7.14
   3   7  -7   42.36    7.75
   3   7  -7   32.23    7.15
   3   7  -7   47.60    6.62
   3   7  -7   40.01    7.61
  -3  -7   7   38.21    7.56
  -3  -7   7   45.89    7.72
   3   7  -6   -1.03    5.18
   3   7  -6    5.33    4.80
  -3  -7   6    1.03    5.38
  -3  -7   6   -2.07    5.63
   3   7  -5    8.19    6.06
   3   7  -5   19.84    5.57
  -3  -7   5   18.62    5.92
  -3  -7   5   24.56    6.60
  -3  -7   4   14.41    6.53
   3   7  -4    3.06    6.52
   3   7  -4   20.69    4.97
   3   7  -4   26.82    6.50
  -3  -7   4   26.05    6.12
  -3  -7   4   35.49    6.32
  -3  -7   3    1.03    5.79
   3   7  -3   -4.31    4.93
   3   7  -3   -8.59    5.58
  -3  -7   3    1.77    4.82
  -3  -7   3   -1.78    4.85
  -3  -7   2   16.56    6.42
   3   7  -2   15.78    5.61
   3   7  -2   15.85    5.90
  -3  -7   2    8.46    4.93
  -3  -7   2   17.84    5.24
   3   7  -1    2.98    5.23
  -3  -7   1   13.69    6.16
  -3  -7   1    6.21    5.44
   3   7  -1    4.13    5.53
   3   7   0    1.06    5.15
  -3  -7   0   -1.08    5.55
  -3  -7   0   -3.24    5.20
   3   7   1   11.25    6.59
  -3  -7  -1   13.74    6.45
  -3  -7  -1   10.04    6.24
   3   7   2    4.76    5.90
  -3  -7  -2   -1.21    5.80
  -3  -7  -2    3.49    5.71
   3   7   3   -2.50    6.15
  -3  -7  -3  -10.17    6.57
   3   8  -9    3.77    6.55
  -3  -8   9    8.87    6.04
   3   8  -9    5.29    6.22
   3   8  -9    9.26    6.23
   3   8  -8   18.07    6.86
   3   8  -8    6.30    6.02
   3   8  -7    1.17    5.92
   3   8  -7   -2.40    5.96
   3   8  -7   -2.00    5.31
   3   8  -7    3.60    6.14
  -3  -8   7   -1.18    5.97
  -3  -8   7   -2.36    5.86
   3   8  -6    4.61    6.18
   3   8  -6    8.10    5.66
  -3  -8   6   19.11    6.54
  -3  -8   6   21.39    7.24
   3   8  -5   11.44    7.12
   3   8  -5    4.10    5.45
  -3  -8   5    6.44    5.27
  -3  -8   5    6.45    5.91
   3   8  -4   -4.58    6.08
  -3  -8   4    5.77    6.44
   3   8  -4    7.26    4.94
   3   8  -4    1.05    5.15
  -3  -8   4   -3.07    5.44
  -3  -8   4    1.03    5.22
  -3  -8   3    6.93    6.08
   3   8  -3    3.90    5.17
   3   8  -3   11.85    6.06
  -3  -8   3    1.96    5.74
  -3  -8   3    6.92    5.66
  -3  -8   2   -2.33    6.45
   3   8  -2   13.52    6.21
   3   8  -2    1.11    5.84
  -3  -8   1   -3.54    6.69
   3   8  -1   -2.21    5.49
   3   8  -1    1.15    6.00
   3   8   0   -1.17    5.80
  -3  -8   0   -1.20    6.16
  -3  -8   0   -1.20    6.06
   3   8   0   -2.39    5.94
   3   8   1    4.93    6.24
  -3  -8  -1    2.50    6.92
  -3  -8  -1    2.47    6.45
   3   8   2   -2.59    6.55
  -3  -8  -2   -2.56    6.84
  -3  -8  -2   10.45    7.29
   3   9  -8   -5.22    7.06
   3   9  -8   -2.69    6.62
  -3  -9   8   -5.28    7.26
   3   9  -8  -28.23    7.87
  -3  -9   8   -5.29    6.84
   3   9  -7    7.66    6.84
   3   9  -7    8.94    6.04
  -3  -9   7    3.80    6.09
  -3  -9   7    6.33    6.42
   3   9  -6    8.90    6.58
   3   9  -6   22.66    7.24
  -3  -9   6   13.35    6.73
  -3  -9   6    7.29    6.52
   3   9  -5   -3.80    6.36
   3   9  -5   -3.44    6.25
  -3  -9   5   -1.17    6.13
  -3  -9   5   -4.68    6.43
   3   9  -4    2.53    6.59
  -3  -9   4   12.74    7.29
   3   9  -4    1.17    5.75
  -3  -9   4   11.18    6.09
  -3  -9   4   10.12    6.18
  -3  -9   3   12.76    6.95
   3   9  -3   -3.26    5.71
   3   9  -3   -1.20    6.23
  -3  -9   3    1.08    5.50
  -3  -9   3   -2.17    5.80
  -3  -9   2    6.42    6.75
   3   9  -2   -1.15    6.00
   3   9  -2   -4.91    6.74
  -3  -9   1   11.67    7.01
   3   9  -1    8.49    6.15
   3   9  -1    8.86    6.96
  -4  12   1   -2.45    6.03
   4 -12  -1   -5.38    6.54
   4 -12  -1   -1.34    6.18
  -4  12   0   -3.63    6.02
   4 -12   0    1.32    6.57
   4 -12   0   -6.62    7.21
  -4  12  -1   -1.20    6.07
   4 -12   1   -3.92    6.22
   4 -12   1   -3.91    6.34
  -4  12  -1   -1.05    5.73
  -4  12  -2   36.76    8.08
   4 -12   2   33.74    7.92
  -4  12  -2   18.40    6.89
   4 -12   2   34.89    8.40
  -4  12  -3   11.76    6.10
  -4  12  -3   29.05    7.02
   4 -12   3    8.97    6.58
   4 -12   3   27.06    8.14
  -4  12  -4    2.33    5.97
  -4  12  -4   12.75    6.63
   4 -12   4    3.82    6.58
   4 -12   4   -8.96    7.37
  -4  11   3   11.45    6.04
   4 -11  -3   18.11    7.29
   4 -11  -3   11.67    6.71
  -4  11   2   40.75    7.85
   4 -11  -2   30.23    7.60
   4 -11  -2   25.24    7.61
  -4  11   1   30.23    7.01
   4 -11  -1   18.48    7.09
   4 -11  -1   20.94    7.08
  -4  11   0    5.54    6.09
   4 -11   0    7.25    7.02
   4 -11   0    4.83    6.06
  -4  11  -1   62.85    7.97
   4 -11   1   61.93    9.14
   4 -11   1   57.04    8.81
  -4  11  -2  103.36   10.07
   4 -11   2   62.49    8.98
  -4  11  -2  103.56    9.44
   4 -11   2   80.94    9.58
  -4  11  -3    1.08    5.59
   4 -11   3   -2.34    6.31
  -4  11  -3    8.21    5.73
   4 -11   3    1.16    6.00
  -4  11  -4   33.46    7.05
  -4  11  -4   22.50    6.75
   4 -11   4   20.77    6.98
   4 -11   4   13.91    6.46
  -4  11  -5   38.71    7.54
  -4  11  -5   55.15    8.47
   4 -11   6   -6.55    6.29
  -4  11  -6   -4.28    6.12
  -4  11  -6   -5.92    6.28
  -4  10   5   14.81    6.34
   4 -10  -5   10.67    6.14
  -4  10   5   17.16    6.48
  -4  10   5   18.20    6.68
   4 -10  -5   21.62    7.83
   4 -10  -5   19.18    7.55
  -4  10   4    1.05    5.51
  -4  10   4    3.92    5.51
  -4  10   4    6.84    5.46
   4 -10  -4    2.45    6.50
   4 -10  -4   14.76    7.30
  -4  10   3   63.11    8.47
   4 -10  -3   57.97    9.19
   4 -10  -3   87.72    9.84
  -4  10   2   74.65    8.51
   4 -10  -2   68.67    9.00
   4 -10  -2   52.73    8.40
  -4  10   1   13.17    6.23
   4 -10  -1   10.02    6.33
   4 -10  -1   13.37    5.98
  -4  10   0   60.20    8.41
  -4  10   0   65.13    7.53
   4 -10   0   66.40    8.84
   4 -10   0   63.15    8.40
  -4  10  -1  137.53   10.54
  -4  10  -1  120.37    9.56
   4 -10   1  115.49   10.38
   4 -10   1  103.58   10.28
  -4  10  -2   32.74    6.48
  -4  10  -2   17.82    5.55
   4 -10   2   21.10    6.72
   4 -10   2   12.62    6.32
  -4  10  -3   19.85    5.86
   4 -10   3   17.77    5.85
  -4  10  -3    1.87    4.90
   4 -10   3   11.43    5.62
   4 -10   4   45.09    7.05
  -4  10  -4   31.81    6.61
  -4  10  -4   36.63    7.26
   4 -10   4   39.10    7.32
   4 -10   4   28.95    6.90
   4 -10   5    7.90    5.56
  -4  10  -5    6.97    5.57
  -4  10  -5   11.54    6.05
   4 -10   6   65.57    8.76
  -4  10  -6   51.79    7.65
  -4  10  -6   58.96    8.30
   4 -10   7   23.25    7.22
  -4  10  -7   20.05    6.98
   4  -9  -6   43.40    7.81
  -4   9   6   35.26    7.29
  -4   9   6   24.24    7.25
   4  -9  -6   40.42    7.85
   4  -9  -6   29.66    7.52
  -4   9   5    8.52    5.46
   4  -9  -5    6.39    6.01
  -4   9   5   14.14    6.05
  -4   9   5   13.12    6.41
   4  -9  -5   12.86    6.54
   4  -9  -5   16.49    7.29
  -4   9   4    1.87    5.09
   4  -9  -4    4.98    5.69
  -4   9   4    0.92    4.92
  -4   9   4    3.67    5.32
   4  -9  -4    3.37    6.17
   4  -9  -4   -4.46    5.81
  -4   9   3  188.59   11.56
   4  -9  -3  147.36   10.85
  -4   9   3  146.64   10.37
  -4   9   3  130.64   10.03
   4  -9  -3  132.53   11.25
   4  -9  -3  148.14   11.97
  -4   9   2   36.61    6.61
   4  -9  -2   54.14    7.12
  -4   9   2   38.51    6.13
  -4   9   2   34.70    5.98
   4  -9  -2   56.56    7.91
   4  -9  -2   49.53    7.52
  -4   9   1   18.17    5.51
   4  -9  -1    0.99    5.33
   4  -9  -1    6.97    5.47
  -4   9   0   63.97    7.58
  -4   9   0   52.16    6.39
   4  -9   0   60.92    8.02
   4  -9   0   42.52    7.21
  -4   9  -1    5.39    4.81
  -4   9  -1    0.76    4.27
   4  -9   1    0.95    5.11
   4  -9   1    8.51    5.24
  -4   9  -2  193.83   12.26
   4  -9   2  172.67   10.97
  -4   9  -2  200.55   11.93
   4  -9   2  181.87   12.18
   4  -9   2  205.67   12.64
  -4   9  -3  163.38   11.49
   4  -9   3  167.92   11.09
  -4   9  -3  196.30   11.81
   4  -9   3  167.04   11.61
   4  -9   3  169.98   11.78
   4  -9   4   -0.88    4.90
  -4   9  -4    6.39    4.85
  -4   9  -4   -9.14    5.18
   4  -9   4   -5.40    5.23
   4  -9   4   -3.62    5.33
  -4   9  -5  210.88   13.48
  -4   9  -5  232.10   14.14
   4  -9   5  238.39   14.30
  -4   9  -6  280.73   15.66
   4  -9   6  275.91   16.35
  -4   9  -6  296.96   16.70
   4  -9   7  -10.27    6.58
  -4   9  -7   -3.36    6.06
   4  -9   8   65.16    9.09
  -4   9  -8   63.45    9.23
   4  -8  -8    4.81    6.44
  -4   8   8    6.07    6.39
  -4   8   8   -4.86    7.21
   4  -8  -8   -1.26    6.55
   4  -8  -8   -6.34    6.73
   4  -8  -7   24.46    6.86
  -4   8   7   16.88    6.46
  -4   8   7   12.38    7.03
   4  -8  -7   11.93    6.69
   4  -8  -7   27.65    7.21
   4  -8  -6   27.65    6.66
  -4   8   6   13.44    6.10
  -4   8   6   23.77    6.76
   4  -8  -6   27.10    7.07
   4  -8  -6   28.45    7.12
  -4   8   5   -0.84    4.74
   4  -8  -5   -1.89    5.64
  -4   8   5   -0.94    5.10
  -4   8   5    2.83    5.43
   4  -8  -5    5.33    5.91
   4  -8  -5   -7.53    6.10
  -4   8   4    4.95    4.46
   4  -8  -4    2.61    4.94
  -4   8   4    4.28    5.12
  -4   8   4    5.98    4.89
   4  -8  -4    8.07    6.11
   4  -8  -4   -1.02    5.90
  -4   8   3    0.82    4.81
   4  -8  -3   -0.80    4.87
  -4   8   3   -0.77    4.63
  -4   8   3   -0.77    4.56
   4  -8  -3    8.61    5.84
   4  -8  -3   10.60    6.26
  -4   8   2   14.60    5.46
   4  -8  -2   22.82    5.44
  -4   8   2   30.95    5.23
  -4   8   2   26.06    5.20
   4  -8  -2   28.26    6.09
   4  -8  -2   41.25    6.62
  -4   8   1   45.20    6.35
   4  -8  -1   39.28    5.44
  -4   8   1   34.28    5.29
  -4   8   1   40.20    5.22
  -4   8   1   37.82    4.93
   4  -8  -1   35.00    6.03
   4  -8  -1   49.15    6.99
   4  -8   0   15.55    4.18
  -4   8   0   22.54    5.37
  -4   8   0    8.81    3.99
   4  -8   0   11.00    5.04
   4  -8   0    9.31    5.08
  -4   8  -1  317.45   16.28
   4  -8   1  338.01   15.43
  -4   8  -1  309.54   15.39
   4  -8   1  326.46   16.36
   4  -8   1  312.85   16.31
  -4   8  -2  396.07   19.81
   4  -8   2  442.84   19.62
  -4   8  -2  466.05   19.83
   4  -8   2  452.67   20.41
   4  -8   2  426.04   20.03
   4  -8   3   29.35    5.93
  -4   8  -3   34.82    6.05
  -4   8  -3   35.12    5.76
   4  -8   3   29.06    5.71
   4  -8   3   25.31    5.58
   4  -8   4   65.73    7.53
  -4   8  -4   88.39    8.02
  -4   8  -4   71.13    7.58
   4  -8   4   73.56    7.52
  -4   8  -5  183.92   11.63
   4  -8   5  181.23   12.22
  -4   8  -5  181.91   12.13
   4  -8   6  103.67    9.84
  -4   8  -6   94.32    8.83
  -4   8  -6  107.35    9.74
   4  -8   7   57.98    8.39
  -4   8  -7   46.44    6.62
  -4   8  -7   53.73    7.88
   4  -8   8   38.49    8.04
  -4   8  -8   48.65    8.57
   4  -8   9    3.87    6.41
  -4   8  -9    7.45    6.76
   4  -7  -9   -3.61    6.66
   4  -7  -9   -2.49    6.55
   4  -7  -9    1.25    6.47
  -4   7   8   12.92    5.69
   4  -7  -8    4.41    6.16
  -4   7   8   17.14    6.93
  -4   7   8    6.86    6.29
   4  -7  -8    5.89    6.37
   4  -7  -8    8.29    6.18
  -4   7   7    6.25    4.90
   4  -7  -7    1.00    5.43
  -4   7   7    1.05    5.79
  -4   7   7    7.38    5.84
   4  -7  -7    3.32    6.48
   4  -7  -7    7.80    6.02
  -4   7   6   41.28    6.34
   4  -7  -6   50.15    7.35
  -4   7   6   35.68    6.90
  -4   7   6   51.12    7.33
   4  -7  -6   46.59    7.84
   4  -7  -6   53.19    8.04
  -4   7   5  161.97   10.11
  -4   7   5  156.25    9.77
   4  -7  -5  131.17   10.10
  -4   7   5  155.34   10.69
  -4   7   5  154.26   10.84
   4  -7  -5  125.90   10.84
   4  -7  -5  157.93   11.41
  -4   7   4   32.37    5.43
   4  -7  -4   32.13    5.48
  -4   7   4   22.21    5.50
  -4   7   4   30.89    5.66
   4  -7  -4   25.36    5.99
   4  -7  -4   21.89    6.13
  -4   7   3  398.23   18.47
   4  -7  -3  423.41   18.47
  -4   7   3  403.05   18.46
  -4   7   3  413.25   18.60
   4  -7  -3  417.81   19.44
   4  -7  -3  384.25   19.15
  -4   7   2  516.23   21.52
   4  -7  -2  498.11   20.72
  -4   7   2  488.14   20.84
  -4   7   2  490.65   20.91
   4  -7  -2  463.76   21.75
   4  -7  -2  478.11   21.78
  -4   7   1   29.25    5.31
   4  -7  -1   40.06    4.95
   4  -7  -1   40.10    4.94
  -4   7   1   31.71    4.70
  -4   7   1   27.86    4.51
  -4   7   1   35.30    4.34
   4  -7  -1   33.39    5.71
   4  -7  -1   48.03    6.36
  -4   7   0  305.39   15.97
   4  -7   0  367.83   15.91
  -4   7   0  344.27   15.06
  -4   7   0  350.58   15.31
  -4   7   0  347.07   15.00
   4  -7   0  332.28   16.41
   4  -7   0  346.17   16.52
  -4   7  -1  701.08   28.12
   4  -7   1  739.95   27.58
  -4   7  -1  662.72   25.95
  -4   7  -1  671.46   26.80
  -4   7  -1  677.09   25.97
   4  -7   1  681.33   27.76
   4  -7   1  690.21   27.82
   4  -7   2  108.37    8.43
  -4   7  -2  115.28    8.49
  -4   7  -2  104.74    7.94
   4  -7   2  109.60    7.97
   4  -7   2  100.44    8.06
  -4   7  -3  191.62   11.41
   4  -7   3  174.35   11.02
  -4   7  -3  174.32   10.66
   4  -7   3  161.72   10.11
   4  -7   3  166.97   10.18
   4  -7   4  432.36   20.18
  -4   7  -4  483.91   20.25
   4  -7   5   24.85    6.18
  -4   7  -5   11.23    4.72
  -4   7  -5   17.36    5.67
   4  -7   6    1.00    5.54
  -4   7  -6    0.83    4.32
  -4   7  -6   -2.86    5.45
   4  -7   7   60.84    8.42
  -4   7  -7   64.51    7.39
  -4   7  -7   52.99    7.76
   4  -7   8    5.87    6.23
  -4   7  -8   -1.13    6.20
   4  -7   9   45.32    8.71
  -4   7  -9   35.23    8.50
  -4   6   9    4.29    6.18
   4  -6  -9    8.89    6.26
  -4   6   9    4.62    5.74
  -4   6   9    6.94    6.30
   4  -6  -9    7.07    6.63
   4  -6  -9    3.55    6.40
  -4   6   8    5.82    5.34
   4  -6  -8    8.04    5.93
  -4   6   8    6.41    5.88
  -4   6   8   12.83    6.12
   4  -6  -8   15.44    6.91
   4  -6  -8    3.33    5.99
  -4   6   7   44.35    6.85
   4  -6  -7   45.11    7.07
  -4   6   7   40.25    7.21
  -4   6   7   42.23    7.35
   4  -6  -7   49.25    7.59
   4  -6  -7   44.32    7.34
  -4   6   6   64.97    6.96
   4  -6  -6   59.57    7.15
  -4   6   6   62.76    7.65
  -4   6   6   62.69    7.59
   4  -6  -6   74.18    8.39
   4  -6  -6   86.92    8.71
  -4   6   5   27.89    4.78
  -4   6   5   16.16    4.43
   4  -6  -5   22.83    4.88
  -4   6   5   25.21    5.67
  -4   6   5   22.74    5.33
   4  -6  -5   21.06    5.85
   4  -6  -5   25.57    6.11
  -4   6   4  363.84   16.49
  -4   6   4  362.67   16.24
   4  -6  -4  355.47   16.25
  -4   6   4  403.75   17.58
  -4   6   4  328.41   16.81
   4  -6  -4  362.54   17.74
   4  -6  -4  351.97   17.59
  -4   6   3 1096.43   40.86
  -4   6   3 1066.65   41.44
   4  -6  -3 1159.15   41.36
   4  -6  -3 1143.81   40.91
  -4   6   3 1171.83   42.16
  -4   6   3 1139.08   42.05
   4  -6  -3 1122.27   42.62
   4  -6  -3 1147.52   42.79
  -4   6   2  517.80   20.97
  -4   6   2  503.46   19.73
   4  -6  -2  501.64   19.87
   4  -6  -2  484.14   20.02
  -4   6   2  500.90   20.59
  -4   6   2  445.77   20.18
   4  -6  -2  525.29   21.55
   4  -6  -2  472.25   21.23
  -4   6   1    6.80    2.88
  -4   6   1    7.54    3.82
   4  -6  -1    8.90    3.25
   4  -6  -1    4.39    3.67
  -4   6   1    6.92    3.37
  -4   6   1    6.35    3.47
   4  -6  -1   15.52    4.41
  -4   6   1   15.88    3.27
   4  -6  -1   19.52    4.46
  -4   6   0  453.58   17.82
  -4   6   0  416.03   19.19
   4  -6   0  467.43   17.67
   4  -6   0  484.61   19.31
  -4   6   0  436.74   18.19
  -4   6   0  414.82   17.89
  -4   6   0  449.02   18.31
   4  -6   0  439.94   19.15
   4  -6   0  457.39   19.23
   4  -6   1  195.01    9.64
  -4   6  -1  178.66   10.72
   4  -6   1  199.05   10.99
  -4   6  -1  199.19    9.84
  -4   6  -1  186.58   10.18
  -4   6  -1  196.52    9.84
   4  -6   1  191.65   10.58
   4  -6   1  205.30   10.62
  -4   6  -2   11.56    4.30
   4  -6   2    8.97    4.11
  -4   6  -2   11.78    3.28
  -4   6  -2    8.13    2.87
  -4   6  -2   12.43    3.88
   4  -6   2    7.80    3.59
   4  -6   2   11.09    3.83
   4  -6   3   21.89    5.35
  -4   6  -3   23.20    5.04
   4  -6   3   15.86    3.80
  -4   6  -3   36.00    5.21
   4  -6   3   21.34    3.95
   4  -6   4    9.89    4.61
  -4   6  -4   10.24    4.35
  -4   6  -4    8.20    4.40
  -4   6  -5  562.01   24.48
  -4   6  -5  613.88   25.39
   4  -6   5  553.91   25.20
  -4   6  -6  186.03   11.21
  -4   6  -6  162.49   11.77
   4  -6   6  164.25   11.98
  -4   6  -7    2.68    4.86
   4  -6   7    7.37    5.49
  -4   6  -7    4.06    5.34
   4  -6   8   71.84    9.20
  -4   6  -8   55.48    8.43
   4  -6   9   61.21    8.94
  -4   6  -9   71.00    9.36
  -4   5  10   16.06    6.68
   4  -5 -10   27.26    6.95
  -4   5  10   20.95    6.97
  -4   5  10   33.78    7.63
   4  -5 -10   44.40    8.69
   4  -5 -10   44.31    8.33
  -4   5   9   -2.09    5.39
   4  -5  -9   -1.03    5.24
  -4   5   9    5.40    6.03
  -4   5   9    2.16    5.69
   4  -5  -9   -2.24    6.11
   4  -5  -9   -1.12    5.99
  -4   5   8   38.69    6.88
   4  -5  -8   52.18    7.08
  -4   5   8   52.79    7.74
  -4   5   8   40.86    7.00
   4  -5  -8   55.15    8.07
   4  -5  -8   58.13    7.99
  -4   5   7  466.48   21.20
   4  -5  -7  486.85   21.03
  -4   5   7  439.38   21.46
  -4   5   7  433.31   21.36
   4  -5  -7  437.87   21.74
   4  -5  -7  477.10   22.10
  -4   5   6  334.19   16.27
   4  -5  -6  319.02   15.68
  -4   5   6  333.54   16.68
  -4   5   6  312.25   16.43
   4  -5  -6  342.00   17.23
   4  -5  -6  327.60   16.98
  -4   5   5    4.62    3.97
  -4   5   5    1.57    3.31
   4  -5  -5    1.22    3.73
  -4   5   5    2.25    4.26
  -4   5   5    3.00    4.49
   4  -5  -5    8.79    5.16
   4  -5  -5   -0.80    4.70
  -4   5   4  280.60   12.84
  -4   5   4  293.05   13.40
   4  -5  -4  282.40   12.99
   4  -5  -4  270.70   13.01
  -4   5   4  286.22   14.09
  -4   5   4  257.82   13.74
   4  -5  -4  256.50   14.07
   4  -5  -4  276.37   14.19
  -4   5   3  295.29   14.13
  -4   5   3  313.18   14.12
   4  -5  -3  315.29   13.64
   4  -5  -3  326.10   14.30
  -4   5   3  317.61   14.77
  -4   5   3  329.62   14.92
   4  -5  -3  314.22   15.12
   4  -5  -3  309.81   15.01
  -4   5   2   10.68    3.24
  -4   5   2    7.02    3.37
   4  -5  -2    6.70    2.59
   4  -5  -2   14.52    3.13
   4  -5  -2    6.94    3.62
  -4   5   2    4.40    3.58
  -4   5   2    9.31    3.71
  -4   5   2    5.04    2.29
   4  -5  -2    4.15    3.58
   4  -5  -2   11.91    4.14
   4  -5  -1  222.68    9.78
  -4   5   1  220.46   11.19
  -4   5   1  227.48   10.40
   4  -5  -1  229.15    9.56
   4  -5  -1  214.34   11.13
  -4   5   1  205.88   10.62
  -4   5   1  202.25    9.59
  -4   5   1  227.48   11.00
   4  -5  -1  223.43   11.16
   4  -5  -1  180.72   10.57
  -4   5   0   15.69    3.52
   4  -5   0    7.46    2.64
  -4   5   0    7.50    3.81
   4  -5   0    8.88    2.31
   4  -5   0   20.26    4.40
  -4   5   0   12.78    3.34
  -4   5   0   14.10    3.50
  -4   5   0   13.42    3.12
  -4   5   0   12.85    3.27
   4  -5   0   14.44    2.75
  -4   5   0   10.37    3.01
   4  -5   0   10.00    3.56
   4  -5   0   10.96    3.47
   4  -5   1  443.95   18.10
  -4   5  -1  424.26   18.79
   4  -5   1  429.77   18.98
  -4   5  -1  416.39   17.80
  -4   5  -1  436.41   18.00
   4  -5   1  454.71   17.32
  -4   5  -1  467.74   18.21
   4  -5   1  421.73   17.07
   4  -5   1  437.81   17.90
   4  -5   1  468.19   18.19
  -4   5  -2 1042.11   39.92
   4  -5   2 1064.85   39.15
   4  -5   2 1089.33   40.54
  -4   5  -2 1114.44   39.07
  -4   5  -2 1100.81   39.60
  -4   5  -2 1079.17   39.06
   4  -5   2 1050.50   38.53
   4  -5   2 1072.50   38.59
   4  -5   3   30.77    5.67
   4  -5   3   27.21    4.60
  -4   5  -3   33.77    5.26
  -4   5  -3   41.65    5.23
  -4   5  -4  245.02   13.36
   4  -5   4  277.52   13.18
  -4   5  -4  272.38   13.94
   4  -5   4  270.29   14.44
  -4   5  -5 1026.73   39.65
   4  -5   5 1031.19   38.73
  -4   5  -5 1030.46   39.98
   4  -5   5 1023.80   40.24
   4  -5   6  121.08    8.96
  -4   5  -6  138.15   10.16
  -4   5  -6  151.16   10.68
   4  -5   6  135.51   10.41
  -4   5  -7   35.38    6.72
   4  -5   7   49.97    7.50
  -4   5  -7   59.32    8.21
   4  -5   8  110.35   10.71
  -4   5  -8  110.39   10.36
   4  -5   9   11.83    6.72
  -4   5  -9    7.20    6.55
  -4   4  11   38.94    8.01
   4  -4 -11   54.20    8.82
  -4   4  11   74.57    9.15
  -4   4  11   48.94    8.53
   4  -4 -11   57.69    9.22
   4  -4 -11   55.05    8.81
  -4   4  10   59.19    8.63
   4  -4 -10   60.73    8.59
  -4   4  10   51.12    8.20
  -4   4  10   66.32    8.86
   4  -4 -10   62.05    8.86
   4  -4 -10   81.32    9.38
  -4   4   9   -2.03    5.71
   4  -4  -9    6.66    5.44
  -4   4   9    5.03    5.44
  -4   4   9   -3.02    5.62
   4  -4  -9    3.20    5.60
   4  -4  -9    2.12    5.59
  -4   4   8   73.23    7.98
   4  -4  -8   53.68    7.12
  -4   4   8   58.29    7.51
  -4   4   8   61.05    7.51
   4  -4  -8   84.27    8.79
   4  -4  -8   59.61    7.72
  -4   4   7  151.58   10.31
   4  -4  -7  155.81   10.07
  -4   4   7  146.16   10.44
  -4   4   7  146.17   10.55
   4  -4  -7  130.20   10.41
   4  -4  -7  164.49   11.18
  -4   4   6   30.54    5.16
   4  -4  -6   34.17    5.07
   4  -4  -6   22.09    4.84
  -4   4   6   30.71    5.88
  -4   4   6   23.79    5.57
   4  -4  -6   25.07    5.55
   4  -4  -6   29.86    5.59
  -4   4   5    0.64    3.70
  -4   4   5    4.70    2.86
   4  -4  -5    6.24    3.52
   4  -4  -5   -1.19    3.40
  -4   4   5    3.47    4.40
  -4   4   5    4.15    4.66
   4  -4  -5    2.91    4.61
   4  -4  -5    6.53    4.37
  -4   4   4   13.59    4.06
  -4   4   4   17.07    3.45
   4  -4  -4   15.31    4.08
   4  -4  -4   19.14    3.42
  -4   4   4   18.79    4.16
  -4   4   4   24.37    4.70
   4  -4  -4   16.85    4.56
   4  -4  -4   18.77    4.56
  -4   4   3  414.39   17.25
  -4   4   3  410.53   17.51
   4  -4  -3  452.08   16.86
   4  -4  -3  411.45   16.42
   4  -4  -3  445.13   18.17
  -4   4   3  414.33   18.03
  -4   4   3  428.68   18.22
   4  -4  -3  432.42   18.29
   4  -4  -3  397.82   18.02
  -4   4   2  523.84   21.32
   4  -4  -2  551.79   20.83
  -4   4   2  514.64   21.34
   4  -4  -2  581.89   19.97
   4  -4  -2  520.43   21.86
  -4   4   2  525.35   21.69
  -4   4   2  555.93   19.58
  -4   4   2  549.23   21.86
   4  -4  -2  532.91   21.70
   4  -4  -2  550.16   21.72
  -4   4   1    1.42    2.65
   4  -4  -1    2.54    2.63
  -4   4   1    1.84    3.06
  -4   4   1    1.98    3.26
   4  -4  -1    3.49    1.71
   4  -4  -1    3.31    3.52
  -4   4   1   -0.48    3.41
  -4   4   1    5.35    3.29
  -4   4   1    1.41    2.12
  -4   4   1    4.61    2.78
   4  -4  -1    3.21    1.98
   4  -4  -1    3.11    3.29
   4  -4  -1    6.23    3.03
  -4   4   0  762.55   29.97
  -4   4   0  794.13   30.37
   4  -4   0  795.86   29.16
   4  -4   0  802.05   30.76
   4  -4   0  844.61   29.40
  -4   4   0  797.74   29.11
  -4   4   0  758.19   29.91
   4  -4   0  808.24   28.69
  -4   4   0  793.70   30.03
   4  -4   0  841.55   29.37
   4  -4   0  809.32   29.47
  -4   4   0  794.16   28.74
   4  -4   0  825.18   29.47
  -4   4   0  823.27   28.86
   4  -4   1 1158.98   44.25
  -4   4  -1 1236.69   44.66
   4  -4   1 1256.72   43.44
   4  -4   1 1280.26   45.20
  -4   4  -1 1236.73   43.65
  -4   4  -1 1233.08   44.04
   4  -4   1 1259.02   43.33
   4  -4   1 1233.96   43.07
  -4   4  -1 1223.92   44.07
   4  -4   1 1236.25   43.23
   4  -4   1 1222.93   42.99
   4  -4   1 1204.14   42.97
  -4   4  -2  839.70   30.79
   4  -4   2  733.32   30.04
   4  -4   2  818.72   31.18
  -4   4  -2  807.62   30.03
  -4   4  -2  788.98   29.89
  -4   4  -2  812.23   29.99
   4  -4   2  773.77   28.29
   4  -4   2  796.09   28.39
   4  -4   3   47.88    5.41
  -4   4  -3   41.63    5.57
  -4   4  -3   52.60    5.81
   4  -4   3   44.73    5.85
  -4   4  -4  295.26   14.68
   4  -4   4  283.30   14.06
  -4   4  -4  254.57   14.06
   4  -4   4  310.38   15.17
  -4   4  -5  241.93   13.71
   4  -4   5  265.16   13.65
  -4   4  -5  241.51   13.85
   4  -4   5  288.26   14.85
   4  -4   6    0.81    4.45
  -4   4  -6   -1.67    4.55
  -4   4  -6   -3.62    5.10
   4  -4   6   -0.91    5.32
   4  -4   7   62.75    7.35
  -4   4  -7   42.97    6.90
  -4   4  -7   85.61    8.76
   4  -4   7   74.77    8.34
   4  -4   8   -7.95    5.37
  -4   4  -8    1.11    5.67
   4  -4   8    2.12    5.79
   4  -4   9   19.64    6.31
   4  -4   9    7.96    6.62
  -4   4  -9   19.35    6.77
  -4   3  11   49.74    8.23
   4  -3 -11   30.39    7.83
  -4   3  11   41.26    7.56
  -4   3  11   22.82    6.91
   4  -3 -11   39.31    7.83
   4  -3 -11   37.97    7.89
  -4   3  10    6.50    5.86
   4  -3 -10   10.14    6.02
  -4   3  10   -1.01    5.65
  -4   3  10    1.01    5.51
   4  -3 -10    8.87    6.09
   4  -3 -10   11.05    5.92
  -4   3   9   29.54    6.36
   4  -3  -9   33.22    6.31
  -4   3   9   33.63    6.69
  -4   3   9   29.91    6.43
   4  -3  -9   28.62    6.75
   4  -3  -9   20.38    6.37
  -4   3   8    0.89    4.79
  -4   3   8   -0.74    4.21
   4  -3  -8    0.78    4.63
  -4   3   8    0.86    4.90
  -4   3   8    2.57    4.86
   4  -3  -8    0.93    5.12
   4  -3  -8   -2.79    5.07
  -4   3   7  173.28   11.21
  -4   3   7  160.37   10.31
   4  -3  -7  181.87   10.71
  -4   3   7  178.80   11.24
  -4   3   7  196.14   11.58
   4  -3  -7  183.97   11.75
   4  -3  -7  164.13   11.31
  -4   3   6  339.68   16.19
   4  -3  -6  355.08   15.36
   4  -3  -6  311.15   15.72
  -4   3   6  319.31   16.03
  -4   3   6  336.16   16.22
   4  -3  -6  377.87   17.02
   4  -3  -6  334.02   16.50
  -4   3   5   38.14    5.01
   4  -3  -5   39.51    4.40
   4  -3  -5   24.79    5.14
  -4   3   5   23.78    4.68
  -4   3   5   34.63    5.25
   4  -3  -5   33.48    5.31
   4  -3  -5   32.08    5.04
  -4   3   4  551.80   21.27
  -4   3   4  555.71   22.69
   4  -3  -4  582.89   21.33
   4  -3  -4  557.18   23.01
  -4   3   4  552.04   22.84
  -4   3   4  583.59   23.06
   4  -3  -4  570.81   23.01
   4  -3  -4  562.00   22.91
  -4   3   3 2352.46   80.90
  -4   3   3 2367.74   81.81
   4  -3  -3 2430.04   80.48
   4  -3  -3 2325.23   79.77
   4  -3  -3 2305.23   82.21
  -4   3   3 2465.49   82.20
  -4   3   3 2391.10   82.11
   4  -3  -3 2452.33   81.94
   4  -3  -3 2389.66   81.91
  -4   3   2 1086.17   37.51
  -4   3   2 1017.38   37.78
   4  -3  -2 1005.98   36.77
   4  -3  -2 1022.19   37.04
   4  -3  -2 1060.51   35.34
   4  -3  -2 1059.89   38.44
  -4   3   2 1053.72   38.01
   4  -3  -2 1000.42   35.21
  -4   3   2 1047.49   38.00
  -4   3   2 1045.21   35.37
  -4   3   2 1106.67   37.00
   4  -3  -2 1016.02   37.38
  -4   3   2 1081.65   36.93
   4  -3  -2 1037.06   37.45
  -4   3   1  154.18    8.27
   4  -3  -1  156.89    7.73
   4  -3  -1  154.41    7.77
  -4   3   1  138.22    8.32
   4  -3  -1  151.76    9.03
   4  -3  -1  143.67    6.53
  -4   3   1  139.56    8.37
  -4   3   1  139.44    8.27
  -4   3   1  151.64    6.84
  -4   3   1  145.24    7.13
   4  -3  -1  144.49    7.66
  -4   3   1  146.09    7.22
   4  -3  -1  139.65    7.53
  -4   3   0 1958.46   69.52
  -4   3   0 1968.19   69.38
   4  -3   0 1999.90   68.71
   4  -3   0 1936.25   69.86
   4  -3   0 1942.12   67.73
   4  -3   0 2008.77   68.63
  -4   3   0 1971.43   69.32
  -4   3   0 1986.00   69.33
   4  -3   0 2097.30   68.75
  -4   3   0 1965.97   68.13
   4  -3   0 2071.81   67.96
  -4   3   0 2019.55   67.51
   4  -3   0 2038.56   67.93
  -4   3   0 2037.31   67.54
  -4   3  -1  672.57   26.14
   4  -3   1  669.79   26.32
   4  -3   1  632.77   26.30
  -4   3  -1  650.16   25.76
   4  -3   1  673.79   24.68
  -4   3  -1  658.00   25.91
  -4   3  -1  684.02   25.22
   4  -3   1  652.93   23.75
   4  -3   1  702.73   23.88
  -4   3  -2   96.82    7.39
  -4   3  -2   94.92    6.83
   4  -3   2   91.04    7.52
   4  -3   2  103.40    7.55
  -4   3  -3  105.97    8.01
   4  -3   3   95.06    7.43
  -4   3  -3   93.11    7.32
   4  -3   3  107.19    8.22
   4  -3   4   -0.73    4.02
  -4   3  -4   -3.69    4.59
  -4   3  -4    5.70    4.43
   4  -3   4   -0.75    4.30
  -4   3  -5   55.98    6.89
   4  -3   5   67.11    7.11
  -4   3  -5   80.62    7.68
   4  -3   5   55.00    7.17
   4  -3   6   82.90    8.24
  -4   3  -6   82.29    8.11
  -4   3  -6   78.07    8.47
   4  -3   6   85.60    8.62
   4  -3   7   10.69    5.39
  -4   3  -7   16.12    5.93
  -4   3  -7    6.14    5.35
   4  -3   7   10.37    5.36
   4  -3   8   34.28    7.32
  -4   3  -8   33.48    7.45
  -4   3  -8   29.34    7.49
   4  -3   8   27.42    6.79
   4  -3   9   39.82    7.86
  -4   3  -9   46.82    8.62
  -4   3  -9   61.27    8.87
   4  -2 -11    6.98    6.17
  -4   2  11    3.45    6.21
   4  -2 -11    5.41    5.95
  -4   2  11    5.04    5.45
  -4   2  11   -3.03    5.26
   4  -2 -11   -2.33    6.17
   4  -2 -10   24.77    6.93
  -4   2  10   35.76    7.06
   4  -2 -10   24.15    6.46
  -4   2  10   28.13    6.48
  -4   2  10   26.25    6.48
   4  -2 -10   33.41    7.35
   4  -2  -9    2.96    5.29
  -4   2   9    0.95    5.20
   4  -2  -9   -0.85    4.90
  -4   2   9    4.20    4.65
  -4   2   9   -3.46    4.94
  -4   2   9    2.59    4.90
   4  -2  -9    0.99    5.20
  -4   2   8  237.59   13.26
  -4   2   8  209.09   12.30
   4  -2  -8  198.13   11.83
  -4   2   8  186.67   11.83
  -4   2   8  223.25   12.39
   4  -2  -8  226.01   13.11
   4  -2  -8  191.25   12.54
  -4   2   7  986.80   38.93
  -4   2   7 1026.23   38.79
   4  -2  -7 1007.30   37.97
  -4   2   7 1021.20   38.87
  -4   2   7  995.55   38.83
   4  -2  -7 1025.37   39.47
   4  -2  -7 1058.29   39.68
  -4   2   6  660.98   27.09
  -4   2   6  656.16   27.09
   4  -2  -6  687.13   26.17
  -4   2   6  679.95   27.03
  -4   2   6  679.56   27.06
   4  -2  -6  667.83   27.44
   4  -2  -6  689.49   27.56
   4  -2  -5   17.62    4.66
  -4   2   5   15.86    3.92
   4  -2  -5   11.07    3.27
  -4   2   5   13.09    4.12
   4  -2  -5   10.25    4.24
  -4   2   5   14.93    4.15
  -4   2   5   20.26    4.39
   4  -2  -5   11.91    4.29
  -4   2   4  765.53   27.07
   4  -2  -4  750.13   26.73
  -4   2   4  727.00   28.79
   4  -2  -4  758.12   27.08
   4  -2  -4  787.72   29.54
  -4   2   4  762.73   28.87
  -4   2   4  755.90   28.87
   4  -2  -4  733.16   28.80
   4  -2  -4  740.84   28.77
  -4   2   3 1120.84   40.69
  -4   2   3 1168.43   42.05
   4  -2  -3 1184.35   40.37
   4  -2  -3 1172.37   39.66
   4  -2  -3 1140.98   42.48
  -4   2   3 1107.69   41.95
  -4   2   3 1105.02   41.87
  -4   2   3 1242.15   41.17
   4  -2  -3 1151.94   41.59
  -4   2   3 1204.34   41.10
   4  -2  -3 1157.19   41.62
  -4   2   2  295.09   12.30
  -4   2   2  290.19   13.01
   4  -2  -2  294.02   11.78
   4  -2  -2  278.21   12.21
   4  -2  -2  264.29    9.90
   4  -2  -2  277.52   13.25
   4  -2  -2  288.89   10.30
  -4   2   2  276.09   12.90
  -4   2   2  241.92   12.54
  -4   2   2  286.26   10.44
  -4   2   2  278.50   11.63
   4  -2  -2  305.02   12.26
  -4   2   2  267.07   11.50
   4  -2  -2  278.31   12.02
  -4   2   1   40.73    5.00
   4  -2  -1   48.18    4.67
  -4   2   1   34.92    3.29
  -4   2   1   48.02    4.78
   4  -2  -1   45.80    4.19
   4  -2  -1   45.30    5.46
  -4   2   1   46.14    5.03
  -4   2   1   33.77    4.52
  -4   2   1   48.70    3.55
   4  -2  -1   44.43    3.30
  -4   2   1   43.00    3.46
   4  -2  -1   43.85    3.72
   4  -2  -1   48.22    3.89
  -4   2   0   59.17    5.94
  -4   2   0   69.90    5.79
   4  -2   0   79.57    6.48
   4  -2   0   82.50    6.64
  -4   2   0   59.63    5.64
   4  -2   0   66.17    4.43
  -4   2   0   50.19    5.48
  -4   2   0   66.45    4.84
  -4   2   0   62.83    3.69
   4  -2   0   66.21    3.96
  -4   2   0   69.75    3.76
   4  -2   0   68.95    4.04
  -4   2  -1  441.26   18.01
   4  -2   1  426.90   18.12
   4  -2   1  414.90   18.01
  -4   2  -1  405.31   17.73
  -4   2  -1  387.95   17.54
  -4   2  -1  400.28   16.68
   4  -2   1  425.87   16.28
   4  -2   1  400.74   14.47
  -4   2  -2  413.38   18.34
   4  -2   2  398.32   18.29
  -4   2  -2  413.58   17.63
   4  -2   2  429.94   18.42
   4  -2   3   35.29    5.30
  -4   2  -3   44.81    5.62
  -4   2  -3   31.65    4.87
   4  -2   3   24.53    5.01
  -4   2  -4  203.78   11.67
   4  -2   4  176.39   11.43
  -4   2  -4  179.25   11.25
   4  -2   4  213.90   11.93
  -4   2  -5  369.56   17.78
   4  -2   5  367.35   18.17
  -4   2  -5  349.44   17.75
   4  -2   5  356.96   17.52
   4  -2   6   56.10    7.50
  -4   2  -6   79.33    8.09
  -4   2  -6   57.56    7.44
  -4   2  -6   55.80    7.73
   4  -2   6   58.32    7.20
   4  -2   7    1.04    5.59
  -4   2  -7    2.80    5.04
  -4   2  -7    6.31    5.97
  -4   2  -7   -1.05    5.34
   4  -2   7    5.38    5.13
   4  -2   8   41.26    8.03
  -4   2  -8   42.26    7.49
  -4   2  -8   34.79    7.60
   4  -2   9    7.48    6.74
  -4   2  -9    1.23    6.03
  -4   2  -9   16.40    7.49
   4  -1 -12   36.10    8.20
   4  -1 -12   28.28    7.42
  -4   1  12   27.84    7.20
   4  -1 -12   34.43    7.91
   4  -1 -11  192.59   13.03
   4  -1 -11  166.43   12.92
  -4   1  11  179.66   13.29
   4  -1 -11  181.22   13.35
   4  -1 -10  163.50   12.39
  -4   1  10  172.39   12.49
   4  -1 -10  184.85   11.89
  -4   1  10  150.71   11.43
  -4   1  10  165.32   11.34
  -4   1  10  175.76   11.44
   4  -1 -10  159.87   12.38
   4  -1  -9   -1.94    5.34
  -4   1   9   -0.93    5.21
   4  -1  -9   -0.83    4.83
  -4   1   9    0.88    4.66
  -4   1   9    0.80    4.57
  -4   1   9    7.18    4.59
   4  -1  -9    5.81    5.36
  -4   1   8  379.25   17.94
  -4   1   8  372.68   17.99
   4  -1  -8  367.58   17.18
  -4   1   8  336.83   16.84
  -4   1   8  369.79   17.18
   4  -1  -8  348.65   17.97
   4  -1  -8  353.69   17.93
  -4   1   7  607.50   24.94
  -4   1   7  562.08   24.64
   4  -1  -7  575.83   23.77
  -4   1   7  579.32   24.19
  -4   1   7  608.01   24.37
   4  -1  -7  574.43   25.08
   4  -1  -7  610.54   25.20
   4  -1  -6  100.38    7.88
  -4   1   6  100.76    7.70
   4  -1  -6   94.43    6.80
  -4   1   6   90.27    7.79
  -4   1   6   94.64    7.25
  -4   1   6  106.61    7.45
   4  -1  -6  111.74    8.11
  -4   1   5  192.83   10.41
  -4   1   5  187.79   10.67
   4  -1  -5  186.21    9.09
  -4   1   5  183.35    9.97
  -4   1   5  192.32   10.12
   4  -1  -5  177.18   10.25
   4  -1  -5  168.14   10.14
   4  -1  -4   71.10    5.96
  -4   1   4   82.90    4.87
  -4   1   4   75.30    6.27
   4  -1  -4   72.27    4.67
   4  -1  -4   67.42    6.66
  -4   1   4   82.53    6.32
  -4   1   4   80.40    6.39
   4  -1  -4   81.24    6.16
  -4   1   3  111.13    6.42
   4  -1  -3  115.35    5.98
  -4   1   3  123.18    7.70
   4  -1  -3  121.46    8.02
   4  -1  -3  110.63    5.30
  -4   1   3  113.87    5.32
  -4   1   3  118.53    5.36
  -4   1   3  109.27    7.23
  -4   1   3  111.45    4.73
  -4   1   3  101.47    7.06
   4  -1  -3  115.04    6.93
  -4   1   3  113.59    6.44
   4  -1  -3  127.63    7.15
  -4   1   3  114.46    6.37
  -4   1   2  300.02   12.59
  -4   1   2  280.97   13.31
   4  -1  -2  308.04   11.98
   4  -1  -2  271.53   10.35
   4  -1  -2  296.02   13.84
   4  -1  -2  281.92   10.32
  -4   1   2  298.43   11.59
  -4   1   2  277.09   13.04
  -4   1   2  282.44   10.98
  -4   1   2  272.35   13.06
   4  -1  -2  275.88   10.66
   4  -1  -2  295.23   12.07
  -4   1   2  305.76   11.76
   4  -1  -2  268.93   11.80
  -4   1   2  274.54   11.54
   4  -1  -1   53.78    3.76
  -4   1   1   55.90    5.75
  -4   1   1   47.42    4.94
   4  -1  -1   51.57    4.41
   4  -1  -1   53.91    2.56
   4  -1  -1   50.65    2.49
   4  -1  -1   51.04    5.69
  -4   1   1   54.20    4.04
  -4   1   1   55.36    5.57
  -4   1   1   64.62    4.65
  -4   1   1   48.48    5.34
   4  -1  -1   47.07    3.51
   4  -1  -1   38.53    3.39
  -4   1   1   56.74    3.62
  -4   1   1   54.85    3.55
   4  -1   0  149.67    9.14
  -4   1   0  152.78    8.90
  -4   1   0  143.36    5.99
   4  -1   0  144.93    8.94
  -4   1   0  145.11    8.13
  -4   1   0  148.43    8.78
  -4   1   0  142.55    8.78
  -4   1   0  148.19    7.72
   4  -1   0  163.67    7.47
   4  -1   0  154.06    6.22
   4  -1   0  138.62    6.11
  -4   1  -1 1148.88   42.77
   4  -1   1 1145.59   43.19
  -4   1  -1 1181.90   42.36
  -4   1  -1 1174.79   41.96
   4  -1   1 1170.78   41.17
   4  -1   1 1173.20   42.66
  -4   1  -2  421.99   19.14
   4  -1   2  458.73   19.83
  -4   1  -2  443.63   19.19
  -4   1  -2  434.83   18.69
   4  -1   2  431.17   18.88
   4  -1   3   27.07    5.23
  -4   1  -3   23.70    4.92
  -4   1  -3   14.31    4.51
  -4   1  -3   24.94    4.89
   4  -1   3   26.76    4.94
  -4   1  -4  249.20   14.22
   4  -1   4  278.12   15.11
  -4   1  -4  268.36   14.56
  -4   1  -4  263.28   14.34
   4  -1   4  281.86   13.99
  -4   1  -5  134.94   10.05
   4  -1   5  127.03   10.38
  -4   1  -5  139.91   10.40
  -4   1  -5  119.07    9.99
   4  -1   5  141.10    9.51
   4  -1   6   14.24    6.29
  -4   1  -6    1.84    4.93
  -4   1  -6   -1.00    4.90
  -4   1  -6   11.87    5.48
   4  -1   7   20.01    6.84
  -4   1  -7   10.81    5.23
  -4   1  -7   14.16    6.00
  -4   1  -7   13.16    6.33
   4  -1   8   10.95    6.96
  -4   1  -8    8.41    6.03
  -4   1  -8    3.54    5.91
   4   0 -12   49.37    8.20
  -4   0  12   48.79    8.46
   4   0 -12   46.72    8.72
  -4   0  12   65.72    8.86
   4   0 -12   56.33    9.15
   4   0 -11  103.95   10.47
  -4   0  11  120.10   10.81
   4   0 -11  123.86   11.27
  -4   0  11  110.39   10.76
   4   0 -11  127.75   11.30
   4   0 -10   51.11    7.37
  -4   0  10   52.32    7.76
   4   0 -10   37.04    7.05
  -4   0  10   45.40    7.20
   4   0 -10   25.30    6.78
   4   0  -9   39.63    6.68
  -4   0   9   33.17    6.11
   4   0  -9   31.99    5.89
  -4   0   9   18.26    5.46
  -4   0   9   27.23    5.28
  -4   0   9   25.70    5.24
   4   0  -9   36.67    6.67
   4   0  -8  112.00    9.47
  -4   0   8  127.33    9.18
   4   0  -8  127.48    8.97
  -4   0   8  101.77    9.07
  -4   0   8  112.11    8.21
  -4   0   8  134.22    8.60
   4   0  -8  125.84    9.82
   4   0  -7    0.78    4.58
  -4   0   7    2.18    4.15
   4   0  -7    0.60    3.61
  -4   0   7   -1.55    4.35
  -4   0   7    0.62    3.63
  -4   0   7    3.10    4.02
   4   0  -7    0.78    4.34
  -4   0   6  235.00   12.36
  -4   0   6  234.31   12.75
   4   0  -6  226.91   11.36
  -4   0   6  235.98   11.86
  -4   0   6  240.74   11.96
   4   0  -6  239.10   12.68
   4   0  -6  241.04   12.74
  -4   0   5  142.70    8.64
  -4   0   5  143.69    9.41
   4   0  -5  133.41    7.42
  -4   0   5  129.11    8.18
  -4   0   5  140.78    8.30
   4   0  -5  139.68    8.80
   4   0  -5  125.11    8.60
  -4   0   4  199.37    8.38
  -4   0   4  169.22    9.63
  -4   0   4  189.23   10.54
   4   0  -4  187.95   10.71
   4   0  -4  177.47    8.29
  -4   0   4  163.18    9.52
  -4   0   4  197.38    9.95
   4   0  -4  166.74    9.55
   4   0  -4  170.79    9.51
  -4   0   3 1954.22   64.06
   4   0  -3 1859.90   63.36
  -4   0   3 1842.46   65.26
   4   0  -3 1707.66   62.95
   4   0  -3 2002.02   66.12
   4   0  -3 1899.97   63.12
  -4   0   3 1878.70   65.12
  -4   0   3 1793.75   62.75
  -4   0   3 1867.42   65.10
   4   0  -3 1934.11   64.55
  -4   0   3 1920.49   64.03
   4   0  -3 1833.31   64.41
  -4   0   3 1972.59   64.10
  -4   0   2  571.31   21.73
   4   0  -2  557.96   21.02
  -4   0   2  551.04   22.51
   4   0  -2  556.07   19.96
   4   0  -2  518.88   22.47
   4   0  -2  558.49   20.03
  -4   0   2  571.14   21.06
  -4   0   2  570.59   22.42
  -4   0   2  544.76   20.66
  -4   0   2  562.02   22.38
   4   0  -2  551.54   20.19
   4   0  -2  561.98   20.97
   4   0  -2  551.72   20.56
  -4   0   2  564.20   20.68
   4   0  -2  579.59   20.68
   4   0  -2  589.22   21.08
  -4   0   2  537.31   20.56
  -4   0   1   62.89    6.14
  -4   0   1   64.14    5.52
   4   0  -1   51.62    4.70
   4   0  -1   68.24    6.46
  -4   0   1   52.80    3.80
   4   0  -1   63.35    5.89
  -4   0   1   62.10    5.88
  -4   0   1   62.86    5.10
  -4   0   1   63.12    5.80
  -4   0   1   64.10    5.00
   4   0  -1   66.24    4.25
   4   0  -1   61.20    3.90
   4   0  -1   65.00    3.90
   4   0  -1   66.74    4.00
   4   0  -1   65.66    4.01
  -4   0   0  626.20   25.19
   4   0   0  630.53   25.75
  -4   0   0  624.17   22.96
   4   0   0  644.59   25.16
  -4   0   0  670.75   24.89
  -4   0   0  640.88   24.52
   4   0   0  625.77   23.68
   4   0   0  635.24   22.26
   4   0   0  645.52   22.28
  -4   0  -1  587.95   24.29
   4   0   1  566.92   24.65
  -4   0  -1  590.05   23.90
  -4   0  -1  597.08   23.71
  -4   0  -1  610.46   22.09
   4   0   1  597.50   23.89
   4   0   2   21.99    5.08
  -4   0  -2   23.85    4.94
  -4   0  -2   21.65    4.52
  -4   0  -2   31.78    5.07
   4   0   2   23.06    4.69
  -4   0  -3   87.25    7.75
   4   0   3   98.15    8.37
  -4   0  -3   88.77    7.62
  -4   0  -3  100.44    8.06
   4   0   3   77.78    6.92
   4   0   4   76.68    8.06
  -4   0  -4   69.93    7.58
  -4   0  -4   67.05    7.42
  -4   0  -4   55.94    7.28
   4   0   4   96.46    7.40
  -4   0  -5   -0.91    4.88
   4   0   5   -1.97    5.33
  -4   0  -5   -3.81    4.83
  -4   0  -5    3.76    4.98
   4   0   6   10.79    6.10
  -4   0  -6   18.56    5.86
  -4   0  -6   21.94    6.73
  -4   0  -6   18.84    6.66
   4   0   7    8.24    6.47
  -4   0  -7    2.07    4.99
  -4   0  -7    4.60    5.94
  -4   0  -7    9.11    5.65
   4   0   8   -2.57    6.31
  -4   0  -8    1.23    5.70
  -4   0  -8    8.78    6.65
   4   1 -12   29.84    6.94
  -4  -1  12   25.98    6.89
   4   1 -12   11.14    7.17
  -4  -1  12   19.28    6.57
   4   1 -12   19.74    7.03
   4   1 -11   15.62    6.35
  -4  -1  11   -5.52    5.86
   4   1 -11   -4.62    6.29
  -4  -1  11   -2.09    5.55
   4   1 -11    3.46    6.33
   4   1 -10   29.73    6.40
  -4  -1  10   28.70    6.66
  -4  -1  10   41.98    6.87
   4   1 -10   29.87    6.92
   4   1 -10   22.38    6.36
   4   1  -9    9.88    4.99
  -4  -1   9    2.84    4.89
   4   1  -9   10.75    5.46
  -4  -1   9    4.33    4.84
   4   1  -9    5.86    5.19
   4   1  -8   33.72    6.08
  -4  -1   8   25.05    5.21
  -4  -1   8   28.76    5.71
   4   1  -8   30.25    5.17
  -4  -1   8   28.19    4.76
  -4  -1   8   29.30    4.65
   4   1  -8   34.60    6.27
  -4  -1   7  418.39   19.12
  -4  -1   7  443.68   19.96
   4   1  -7  405.41   18.42
  -4  -1   7  407.94   18.14
  -4  -1   7  443.31   18.43
   4   1  -7  444.80   19.94
   4   1  -7  431.58   19.85
  -4  -1   6  421.93   18.31
  -4  -1   6  415.78   18.90
   4   1  -6  399.78   17.33
  -4  -1   6  406.92   17.44
  -4  -1   6  410.91   17.56
   4   1  -6  398.50   18.69
   4   1  -6  429.79   19.01
   4   1  -5    6.87    3.74
  -4  -1   5    1.19    3.55
  -4  -1   5    5.43    3.97
   4   1  -5    4.55    2.50
  -4  -1   5    5.22    3.21
  -4  -1   5    6.76    3.20
   4   1  -5    8.09    3.85
  -4  -1   4  517.61   19.95
  -4  -1   4  533.26   21.58
  -4  -1   4  538.34   22.24
   4   1  -4  528.84   19.91
   4   1  -4  497.56   20.08
  -4  -1   4  524.94   21.28
   4   1  -4  524.54   19.41
  -4  -1   4  547.00   21.38
   4   1  -4  525.65   21.43
   4   1  -4  566.37   21.60
  -4  -1   3 1109.21   38.68
   4   1  -3 1216.89   38.33
  -4  -1   3 1073.24   39.60
   4   1  -3 1063.30   40.11
   4   1  -3 1069.24   37.94
  -4  -1   3 1098.53   39.46
  -4  -1   3  986.47   37.68
  -4  -1   3 1084.14   39.45
   4   1  -3 1054.67   38.78
   4   1  -3 1114.34   38.31
   4   1  -3 1039.61   38.02
   4   1  -3 1046.98   38.70
   4   1  -2   28.49    3.29
  -4  -1   2   29.79    4.64
  -4  -1   2   24.82    4.24
   4   1  -2   28.68    3.50
   4   1  -2   29.28    3.77
   4   1  -2   26.02    4.50
  -4  -1   2   33.44    4.89
   4   1  -2   29.59    3.25
  -4  -1   2   28.28    3.72
   4   1  -2   33.50    3.32
  -4  -1   2   32.83    4.75
   4   1  -2   31.90    3.40
   4   1  -2   33.00    3.42
   4   1  -2   26.03    3.23
   4   1  -1  297.83   15.01
  -4  -1   1  319.41   14.66
  -4  -1   1  319.05   13.27
   4   1  -1  311.41   14.54
  -4  -1   1  330.66   14.20
   4   1  -1  317.34   13.23
   4   1  -1  318.04   12.80
   4   1  -1  332.05   12.89
  -4  -1   0  217.56   12.14
   4   1   0  235.45   12.73
  -4  -1   0  236.56   12.02
  -4  -1   0  241.58   11.93
  -4  -1   0  245.22   10.86
   4   1   0  251.21   11.95
  -4  -1  -1   -0.70    3.92
  -4  -1  -1    7.94    3.90
  -4  -1  -1    5.03    3.57
  -4  -1  -1    1.32    3.03
   4   1   1    7.02    3.70
   4   1   1    0.74    4.24
  -4  -1  -2   37.58    6.10
   4   1   2   53.88    6.75
  -4  -1  -2   44.79    5.78
  -4  -1  -2   46.57    5.90
  -4  -1  -2   49.85    5.04
   4   1   2   31.43    4.93
   4   1   3   26.25    5.81
  -4  -1  -3   34.34    6.05
  -4  -1  -3   17.54    5.22
  -4  -1  -3   20.24    5.82
  -4  -1  -4   10.00    5.41
   4   1   4   13.37    5.48
  -4  -1  -4   19.44    5.66
  -4  -1  -4    9.08    5.56
  -4  -1  -5   18.55    6.00
   4   1   5   20.89    6.33
  -4  -1  -5   20.36    5.91
  -4  -1  -5   29.28    6.79
   4   1   6   -1.14    5.81
  -4  -1  -6    4.17    5.58
  -4  -1  -6    1.11    5.39
  -4  -1  -6   14.46    6.83
   4   1   7    1.24    6.02
  -4  -1  -7    4.39    5.50
  -4  -1  -7    7.19    5.83
  -4  -1  -7    3.64    6.03
   4   2 -12   -8.08    6.13
  -4  -2  12   -1.22    6.83
   4   2 -12    3.77    6.43
  -4  -2  12    4.37    5.64
   4   2 -12    2.51    6.18
   4   2 -11  137.32   11.05
  -4  -2  11  123.43   10.87
   4   2 -11  109.36   10.90
  -4  -2  11   97.53    9.60
   4   2 -11  106.98   10.83
  -4  -2  10  130.51   10.75
   4   2 -10  120.09    9.92
   4   2 -10  122.15   10.76
  -4  -2  10  114.96    9.83
   4   2 -10  112.32   10.56
  -4  -2   9   10.78    5.64
   4   2  -9   22.00    5.47
   4   2  -9   13.05    5.77
  -4  -2   9   24.26    5.31
   4   2  -9   23.07    6.27
  -4  -2   8  337.44   17.43
   4   2  -8  322.74   16.56
  -4  -2   8  315.45   16.14
   4   2  -8  366.30   17.83
   4   2  -8  347.80   17.74
  -4  -2   7  347.11   16.39
  -4  -2   7  338.95   17.15
   4   2  -7  327.62   15.96
  -4  -2   7  339.35   15.40
  -4  -2   7  361.07   15.52
   4   2  -7  373.76   17.69
   4   2  -7  342.66   17.14
   4   2  -6   79.63    7.38
  -4  -2   6   75.14    6.78
   4   2  -6   73.63    6.37
  -4  -2   6   76.08    7.56
  -4  -2   6   81.70    6.21
  -4  -2   6   82.56    6.27
   4   2  -6   65.38    6.74
  -4  -2   5  325.83   15.21
  -4  -2   5  314.89   15.82
   4   2  -5  332.56   14.85
  -4  -2   5  362.48   15.13
  -4  -2   5  346.16   14.91
   4   2  -5  304.09   15.39
   4   2  -5  335.00   15.74
  -4  -2   4  388.64   16.49
  -4  -2   4  416.00   17.87
  -4  -2   4  400.41   18.31
   4   2  -4  446.82   17.27
  -4  -2   4  412.33   17.45
   4   2  -4  385.99   16.26
  -4  -2   4  444.36   17.68
   4   2  -4  397.18   17.68
   4   2  -4  404.82   17.75
  -4  -2   3  225.56   11.37
   4   2  -3  234.63   10.70
  -4  -2   3  245.67   12.35
   4   2  -3  240.59   12.32
   4   2  -3  211.08   10.90
  -4  -2   3  232.58   11.77
  -4  -2   3  237.74   11.19
  -4  -2   3  253.66   12.06
   4   2  -3  261.03   11.62
   4   2  -3  242.40   11.40
  -4  -2   2   12.31    4.14
  -4  -2   2   15.00    3.83
   4   2  -2   14.31    3.14
   4   2  -2   19.16    4.51
   4   2  -2   11.10    3.57
  -4  -2   2   11.01    3.38
   4   2  -2   12.96    2.92
  -4  -2   2   12.25    3.63
   4   2  -2   17.40    3.22
  -4  -2   1   81.98    6.87
   4   2  -1   68.56    6.75
  -4  -2   1   78.14    5.95
   4   2  -1   87.64    6.45
  -4  -2   1   75.58    6.56
   4   2  -1   80.21    5.34
   4   2  -1   84.12    5.39
  -4  -2   0    2.09    3.77
  -4  -2   0   14.90    4.14
  -4  -2   0    7.66    3.29
   4   2   0    8.70    4.43
   4   2   0    5.31    3.09
   4   2   1  115.80    8.90
  -4  -2  -1  109.82    8.59
  -4  -2  -1  125.58    8.81
  -4  -2  -1  110.30    7.75
   4   2   1  126.44    7.52
   4   2   2   37.30    6.44
  -4  -2  -2   35.28    6.24
  -4  -2  -2   65.53    7.37
  -4  -2  -2   43.65    5.56
   4   2   3    4.61    4.85
  -4  -2  -3    2.74    4.97
  -4  -2  -3    5.39    4.90
  -4  -2  -4   66.52    8.29
   4   2   4   52.28    7.56
  -4  -2  -4   60.55    8.04
   4   2   5   30.68    7.40
  -4  -2  -5    9.38    5.76
  -4  -2  -5   21.80    6.86
   4   2   6    1.19    6.09
  -4  -2  -6   -5.50    5.46
  -4  -2  -6    7.13    6.20
   4   2   7    5.17    6.62
  -4  -2  -7    4.61    5.73
  -4  -2  -7   11.58    7.24
   4   3 -12   63.31    9.16
  -4  -3  12   61.79    9.40
   4   3 -12   63.20    9.38
   4   3 -12   68.36    9.60
  -4  -3  11  153.28   12.51
   4   3 -11  168.57   12.43
   4   3 -11  167.18   13.08
   4   3 -11  134.47   12.42
  -4  -3  10   38.34    7.17
   4   3 -10   33.28    6.83
  -4  -3  10   31.05    6.30
   4   3 -10   29.39    7.08
   4   3 -10   45.08    7.87
  -4  -3   9  119.59   10.37
   4   3  -9  102.07    9.40
   4   3  -9  110.78   10.02
  -4  -3   9  103.57    8.89
   4   3  -9  136.44   10.73
  -4  -3   8  268.83   15.51
   4   3  -8  286.05   14.84
  -4  -3   8  261.78   14.26
   4   3  -8  304.40   16.02
   4   3  -8  278.50   15.70
   4   3  -7    2.18    4.13
  -4  -3   7    4.29    4.98
   4   3  -7    8.74    4.80
  -4  -3   7   -0.68    4.29
   4   3  -7   11.36    5.00
   4   3  -6    9.99    4.16
  -4  -3   6   11.79    4.93
   4   3  -6    8.72    4.68
  -4  -3   6   12.67    4.05
   4   3  -6    6.35    4.22
   4   3  -5   54.18    6.32
  -4  -3   5   70.89    6.13
  -4  -3   5   48.35    6.12
   4   3  -5   43.35    5.34
  -4  -3   5   65.24    5.78
  -4  -3   5   59.20    5.52
   4   3  -5   55.72    6.37
   4   3  -4   53.01    5.38
  -4  -3   4   37.54    5.12
   4   3  -4   46.51    4.73
  -4  -3   4   35.80    4.37
  -4  -3   4   39.22    5.33
   4   3  -4   35.54    4.82
  -4  -3   4   50.27    5.12
  -4  -3   4   45.35    5.15
   4   3  -4   38.88    4.44
   4   3  -4   47.37    5.32
  -4  -3   3  170.74    9.58
  -4  -3   3  149.66    9.64
   4   3  -3  169.92    9.92
   4   3  -3  164.55    9.72
  -4  -3   3  156.54    9.36
   4   3  -3  165.12    9.15
   4   3  -3  162.96    9.29
   4   3  -3  173.42    9.38
  -4  -3   2   81.97    6.99
   4   3  -2   93.36    7.26
   4   3  -2   77.18    6.43
  -4  -3   2   84.24    7.15
  -4  -3   2   78.82    6.99
   4   3  -2   90.64    6.04
  -4  -3   2   75.69    6.07
   4   3  -2   84.71    5.90
  -4  -3   2   78.39    5.99
  -4  -3   1    7.70    4.19
  -4  -3   1   10.95    4.43
   4   3  -1    9.95    4.25
  -4  -3   1    4.22    3.83
   4   3  -1    4.96    3.04
  -4  -3   0  154.90   10.18
  -4  -3   0  153.65   10.18
  -4  -3   0  138.96    9.25
   4   3   0  127.76    9.52
   4   3   1   63.95    7.68
  -4  -3  -1   69.85    7.54
  -4  -3  -1   79.49    7.99
  -4  -3  -1   46.32    6.33
  -4  -3  -2    4.56    4.67
   4   3   2    4.44    4.84
  -4  -3  -2   -5.45    5.20
  -4  -3  -2   -0.74    4.52
   4   3   3   15.45    6.34
  -4  -3  -3   23.60    6.30
  -4  -3  -3   16.91    6.22
  -4  -3  -4   11.53    6.14
   4   3   4   12.63    6.21
  -4  -3  -4   10.85    5.77
   4   3   5    2.29    5.79
  -4  -3  -5    2.23    5.70
  -4  -3  -5    3.54    6.09
   4   3   6   -1.24    6.03
  -4  -3  -6   -5.85    5.99
  -4  -3  -6    1.27    6.57
  -4  -4  11   38.86    7.96
   4   4 -11   35.68    7.61
   4   4 -11   26.45    7.70
   4   4 -11   22.60    7.57
  -4  -4  10    6.78    5.78
   4   4 -10   15.41    5.93
   4   4 -10   -2.36    6.09
   4   4 -10   16.45    6.72
  -4  -4   9   58.59    8.11
   4   4  -9   82.31    8.56
   4   4  -9   70.08    8.83
   4   4  -9   84.18    9.06
   4   4  -8   32.28    6.23
  -4  -4   8   45.32    7.16
   4   4  -8   41.52    7.51
   4   4  -8   43.52    7.22
  -4  -4   7  141.73   10.44
   4   4  -7  162.20   10.51
   4   4  -7  126.59   10.59
   4   4  -7  131.49   10.48
  -4  -4   6   91.72    8.52
   4   4  -6  127.94    8.86
   4   4  -6  135.61    9.71
  -4  -4   6  120.31    8.43
   4   4  -6  115.38    9.39
   4   4  -5    0.72    3.56
  -4  -4   5    2.23    4.28
   4   4  -5   -2.34    4.06
  -4  -4   5    0.62    3.79
   4   4  -5   -0.60    3.36
   4   4  -5    5.46    4.66
  -4  -4   4  208.71   11.41
   4   4  -4  223.97   11.08
  -4  -4   4  211.30   11.71
   4   4  -4  225.91   11.44
   4   4  -4  223.12   11.93
   4   4  -4  221.21   11.82
   4   4  -3  232.52   12.33
   4   4  -3  231.58   12.26
  -4  -4   3  229.00   13.29
   4   4  -3  223.01   12.38
  -4  -4   3  235.10   12.65
   4   4  -3  224.24   12.40
  -4  -4   3  262.24   12.73
   4   4  -3  246.63   12.36
  -4  -4   3  244.96   12.58
   4   4  -3  250.82   12.61
   4   4  -2   19.97    4.46
  -4  -4   2    4.29    4.46
   4   4  -2    8.37    3.72
  -4  -4   2   10.67    4.47
  -4  -4   2    8.80    4.39
  -4  -4   2   11.62    3.96
  -4  -4   2    7.00    3.87
   4   4  -1   44.62    6.35
  -4  -4   1   54.10    6.85
  -4  -4   1   66.79    7.40
   4   4  -1   70.13    6.73
  -4  -4   1   57.65    6.95
  -4  -4   0   98.44    8.85
   4   4   0  112.32    8.81
  -4  -4   0  100.77    8.98
  -4  -4   0  105.62    8.81
  -4  -4  -1   14.82    5.11
   4   4   1   13.64    4.94
  -4  -4  -1   12.12    5.27
  -4  -4  -1   24.07    5.80
   4   4   2   12.94    5.45
  -4  -4  -2   19.91    6.16
  -4  -4  -2    1.01    5.17
  -4  -4  -2   -0.86    4.83
  -4  -4  -3   -1.06    5.70
   4   4   3    7.03    5.56
  -4  -4  -3    1.09    5.75
   4   4   4    1.17    5.56
   4   4   4   -6.55    6.05
  -4  -4  -4    1.13    6.04
  -4  -4  -4   -3.54    5.73
   4   4   5   -2.47    5.99
   4   4   5   -7.09    6.22
  -4  -4  -5    7.15    6.32
  -4  -4  -5   -1.27    6.60
  -4  -5  11   19.96    7.10
   4   5 -11   19.86    6.81
   4   5 -11   15.76    7.24
   4   5 -11   14.40    7.51
  -4  -5  10   26.73    7.05
   4   5 -10   34.89    7.59
   4   5 -10   28.40    7.38
   4   5 -10   24.65    7.42
   4   5  -9   -4.08    5.41
  -4  -5   9    5.39    5.82
   4   5  -9   -5.77    6.89
   4   5  -9    1.15    6.39
   4   5  -8   21.05    6.13
  -4  -5   8   12.92    5.58
   4   5  -8   24.72    7.05
   4   5  -8   15.08    6.42
  -4  -5   7  157.05   11.09
   4   5  -7  135.66   10.80
   4   5  -7  128.58   10.79
   4   5  -7  149.01   11.32
  -4  -5   6   11.70    5.30
   4   5  -6    4.26    4.44
   4   5  -6   -1.85    4.82
   4   5  -6   -0.93    4.87
  -4  -5   5   64.08    6.85
   4   5  -5   44.88    6.26
   4   5  -5   57.31    7.03
   4   5  -5   45.35    5.85
   4   5  -5   45.36    6.74
   4   5  -4  160.68    9.50
  -4  -5   4  151.85   10.00
   4   5  -4  163.13    9.92
  -4  -5   4  140.34   10.02
   4   5  -4  171.73   10.45
  -4  -5   4  160.21   10.44
   4   5  -4  156.05   10.23
  -4  -5   3   24.92    6.27
   4   5  -3   37.24    5.52
   4   5  -3   35.90    5.70
  -4  -5   3   30.30    5.47
  -4  -5   3   31.82    5.55
   4   5  -2   12.50    4.70
  -4  -5   2    4.24    4.63
  -4  -5   2    2.52    4.84
   4   5  -1   26.29    6.10
   4   5  -1   14.46    4.60
  -4  -5   1   19.05    5.54
  -4  -5   1   29.95    6.20
   4   5   0    2.45    4.48
   4   5   0   -1.96    5.05
  -4  -5   0   -0.97    5.01
  -4  -5   0    5.31    4.57
   4   5   1   -4.21    5.48
   4   5   1    1.76    4.99
  -4  -5  -1    1.04    5.46
  -4  -5  -1    2.77    4.68
   4   5   2    3.37    5.96
   4   5   2    0.95    5.07
  -4  -5  -2    6.69    6.27
  -4  -5  -2   -0.98    5.50
   4   5   3   -4.75    5.90
   4   5   3   -5.18    5.65
  -4  -5  -3    3.57    6.21
   4   5   4    6.27    6.48
   4   5   4    3.37    6.07
  -4  -5  -4    3.81    6.44
   4   6 -10    3.49    5.84
  -4  -6  10    5.96    6.55
   4   6 -10    7.79    7.07
   4   6 -10   14.27    7.01
   4   6  -9   49.69    7.94
  -4  -6   9   52.00    8.18
   4   6  -9   54.90    8.56
   4   6  -9   52.57    9.00
   4   6  -8   81.75    9.33
  -4  -6   8   65.34    8.33
   4   6  -8   83.58    9.42
   4   6  -8   83.75    9.55
  -4  -6   7   89.08    8.92
   4   6  -7   97.74    9.55
   4   6  -7   55.72    8.56
   4   6  -7   57.98    8.01
   4   6  -6   -0.97    4.75
  -4  -6   6    3.43    5.01
   4   6  -6   -3.01    5.42
   4   6  -6   -5.02    5.51
   4   6  -5   11.41    5.58
   4   6  -5   11.25    5.21
   4   6  -5   16.03    4.50
   4   6  -5   14.08    5.71
  -4  -6   5   24.88    6.11
  -4  -6   5   13.85    5.69
   4   6  -4   -1.90    4.94
   4   6  -4   11.42    4.54
  -4  -6   4   11.22    4.98
  -4  -6   4    4.32    4.75
  -4  -6   3   -0.96    5.07
   4   6  -3    6.04    4.24
   4   6  -3   -0.92    4.65
   4   6  -2    2.81    4.69
  -4  -6   2    4.82    5.21
  -4  -6   2    7.72    5.17
   4   6  -2    8.67    5.16
   4   6  -1    2.01    5.04
  -4  -6   1   -3.06    5.32
  -4  -6   1    0.98    5.11
   4   6   0    2.15    5.18
  -4  -6   0    3.24    5.69
  -4  -6   0    7.06    5.64
   4   6   1    8.02    6.29
  -4  -6  -1   -1.15    6.14
  -4  -6  -1   -2.09    5.74
   4   6   2    4.85    5.77
  -4  -6  -2    1.22    6.51
   4   6   3   -6.39    6.48
  -4  -6  -3    6.44    6.52
   4   7  -9   20.36    6.66
   4   7  -9    6.45    6.44
   4   7  -9   15.51    7.70
  -4  -7   8  -10.44    5.64
   4   7  -8   -4.87    6.17
   4   7  -8   -7.33    6.37
   4   7  -7   12.11    6.36
   4   7  -7   14.95    6.12
   4   7  -7   18.42    7.04
   4   7  -6   25.87    7.01
   4   7  -6   26.04    6.67
  -4  -7   6   27.72    6.85
   4   7  -6   18.45    6.67
  -4  -7   6   23.50    6.56
   4   7  -5   -1.07    5.43
   4   7  -5    7.74    4.65
  -4  -7   5    2.01    5.25
  -4  -7   5   -2.01    5.05
   4   7  -4    2.14    5.74
  -4  -7   4   17.28    6.23
   4   7  -4    6.00    4.92
  -4  -7   4    7.60    4.91
  -4  -7   4   10.47    5.49
  -4  -7   3    9.71    6.27
   4   7  -3    9.68    4.41
   4   7  -3    7.27    5.66
  -4  -7   2    1.09    5.57
   4   7  -2   -1.04    5.10
   4   7  -2   -1.08    5.74
   4   7  -1   -1.11    5.89
  -4  -7   1   -2.21    6.26
  -4  -7   1    3.39    5.62
   4   7  -1    1.13    5.83
   4   7   0   -2.36    6.53
  -4  -7   0    5.95    5.78
  -4  -7   0   -4.52    5.78
   4   7   1   -3.73    6.49
  -4  -7  -1   -2.33    6.06
  -4  -7  -1   -2.50    6.21
   4   8  -8   17.39    7.27
   4   8  -8   -2.59    6.56
   4   8  -8    7.78    6.88
   4   8  -7    1.21    6.37
   4   8  -7   -1.23    6.10
   4   8  -7   12.30    6.64
   4   8  -6    4.78    6.18
   4   8  -6    9.34    6.03
   4   8  -6   16.35    6.88
  -4  -8   6    4.58    5.69
  -4  -8   6    2.30    5.93
   4   8  -5   -1.19    5.90
   4   8  -5    5.44    5.40
  -4  -8   5    3.27    6.04
  -4  -8   5    4.36    6.19
   4   8  -4   15.45    7.06
  -4  -8   4    7.19    6.82
   4   8  -4   19.04    6.22
  -4  -8   3   -3.60    6.48
   4   8  -3   -1.07    5.48
   4   8  -3   -3.46    6.18
  -4  -8   2    6.03    6.17
   4   8  -2    3.43    5.50
   4   8  -2   -8.38    6.57
  -4  -8   1    6.11    6.30
   4   8  -1   -6.06    6.55
   4   8  -1    1.24    6.40
  -5  12   0   10.97    6.55
   5 -12   0   24.99    7.83
   5 -12   0   23.62    7.58
  -5  12  -1   94.84   10.66
   5 -12   1   86.52   10.51
   5 -12   1   69.58    9.66
  -5  12  -2   17.01    7.07
   5 -12   2   13.99    6.70
   5 -12   2   12.64    6.90
  -5  12  -3    2.43    6.27
  -5  12  -3    7.68    6.03
   5 -12   3    2.49    6.30
   5 -12   3    3.76    6.09
  -5  11   3   48.66    8.06
   5 -11  -3   31.23    8.21
   5 -11  -3   43.03    8.38
  -5  11   2   41.73    7.67
   5 -11  -2   25.25    7.63
   5 -11  -2   36.64    8.43
  -5  11   1   -2.25    5.75
   5 -11  -1   -1.23    6.46
   5 -11  -1    2.45    6.09
  -5  11   0   79.77    9.60
   5 -11   0   91.18   10.17
   5 -11   0   74.29    9.68
  -5  11  -1   95.57    9.96
   5 -11   1   75.10    9.64
   5 -11   1   97.26   10.48
  -5  11  -2   -5.63    5.65
  -5  11  -2    0.96    5.47
   5 -11   2   -2.30    6.22
   5 -11   2   -3.44    5.98
  -5  11  -3   45.17    7.86
  -5  11  -3   30.54    6.99
  -5  11  -4   19.25    6.64
  -5  11  -4    9.69    5.73
   5 -11   5   13.24    6.27
  -5  11  -5    9.07    6.13
  -5  11  -5   10.25    6.00
  -5  10   5   -1.08    5.45
  -5  10   5    3.22    5.69
   5 -10  -5   -1.30    6.63
   5 -10  -5   10.31    6.78
  -5  10   4   23.71    6.36
  -5  10   4   42.51    7.11
  -5  10   4   42.36    7.05
   5 -10  -4   38.36    8.32
   5 -10  -4   38.52    8.16
  -5  10   3   58.71    8.18
   5 -10  -3   45.25    8.20
   5 -10  -3   38.20    7.68
  -5  10   2   14.40    6.27
   5 -10  -2   21.83    6.66
   5 -10  -2   34.48    7.59
  -5  10   1   15.41    6.27
   5 -10  -1    1.11    5.46
   5 -10  -1   -1.11    5.85
  -5  10   0   13.39    6.07
   5 -10   0    1.08    5.88
   5 -10   0    2.16    5.36
  -5  10  -1    2.07    5.97
   5 -10   1   -1.05    5.48
   5 -10   1   -6.31    5.68
  -5  10  -2   32.33    7.09
  -5  10  -2   39.81    6.73
   5 -10   2   44.20    7.14
   5 -10   2   36.83    7.07
   5 -10   3    5.65    5.22
  -5  10  -3    5.25    5.57
  -5  10  -3    3.77    5.48
   5 -10   4   60.82    8.15
  -5  10  -4   61.26    8.17
  -5  10  -4   49.34    7.45
  -5  10  -5  159.91   12.44
   5 -10   5  187.95   13.33
  -5  10  -5  181.69   13.06
   5 -10   6   37.56    8.07
  -5  10  -6   26.87    6.57
  -5  10  -6   48.09    8.08
  -5   9   6   13.27    6.19
  -5   9   6    4.41    5.76
   5  -9  -6   12.48    6.92
   5  -9  -6   16.35    7.09
  -5   9   5    9.18    5.93
  -5   9   5    4.07    5.95
   5  -9  -5   16.62    6.63
   5  -9  -5    5.98    6.30
  -5   9   4   10.22    5.19
  -5   9   4    5.62    5.32
  -5   9   4    1.87    5.04
   5  -9  -4    6.78    6.41
   5  -9  -4    2.28    6.20
  -5   9   3   51.08    7.39
  -5   9   3   50.53    6.84
  -5   9   3   46.05    6.54
   5  -9  -3   50.92    8.21
   5  -9  -3   44.19    7.58
  -5   9   2   31.60    6.11
  -5   9   2   24.16    5.54
  -5   9   2   26.38    5.52
   5  -9  -2   29.94    6.89
   5  -9  -2   25.91    6.99
  -5   9   1    4.67    4.83
   5  -9  -1   15.90    6.07
   5  -9  -1    5.96    5.33
  -5   9   0  148.75   10.86
   5  -9   0  126.51   10.44
   5  -9   0  125.46   10.28
  -5   9  -1  242.74   14.11
   5  -9   1  225.13   12.99
  -5   9  -1  237.30   12.70
   5  -9   1  228.25   13.86
   5  -9   1  202.68   13.29
   5  -9   2   88.53    8.17
  -5   9  -2   52.98    7.66
  -5   9  -2   62.39    7.06
   5  -9   2   64.93    7.63
   5  -9   2   78.14    8.04
   5  -9   3   51.30    7.24
  -5   9  -3   50.72    7.49
  -5   9  -3   58.64    7.47
  -5   9  -4  285.80   15.87
   5  -9   4  267.31   15.71
  -5   9  -4  279.78   15.66
   5  -9   5  118.48   10.71
  -5   9  -5  138.60   10.71
  -5   9  -5  119.12   10.84
   5  -9   6   -1.16    6.09
  -5   9  -6   -3.07    5.28
  -5   9  -6   -1.10    5.72
   5  -9   7   55.77    8.87
  -5   9  -7   68.05    8.18
  -5   9  -7   73.12    9.66
  -5   8   8   -2.43    6.27
  -5   8   8    7.27    6.88
   5  -8  -8   12.91    6.91
   5  -8  -8   11.70    7.03
  -5   8   7    4.52    5.89
  -5   8   7   -1.13    5.82
   5  -8  -7    3.67    6.32
   5  -8  -7    9.85    6.60
  -5   8   6    9.41    6.12
  -5   8   6    9.39    6.06
   5  -8  -6   -1.15    6.24
   5  -8  -6    1.16    6.23
  -5   8   5    0.96    5.20
  -5   8   5    2.88    5.09
   5  -8  -5   -1.09    5.98
   5  -8  -5   -2.19    5.82
  -5   8   4   29.82    5.76
  -5   8   4   24.74    5.71
  -5   8   4   14.09    5.59
   5  -8  -4    8.20    6.16
   5  -8  -4   20.66    6.66
  -5   8   3  403.86   18.35
  -5   8   3  345.11   17.52
  -5   8   3  371.78   17.93
   5  -8  -3  364.92   18.70
   5  -8  -3  337.06   18.40
  -5   8   2   55.30    7.09
  -5   8   2   73.47    6.91
  -5   8   2   64.30    6.68
   5  -8  -2   50.84    7.19
   5  -8  -2   60.67    7.78
  -5   8   1   75.41    7.74
   5  -8  -1   72.23    6.98
  -5   8   1   67.89    6.70
  -5   8   1   63.33    6.48
   5  -8  -1   71.82    7.71
   5  -8  -1   62.34    7.44
   5  -8   0  610.69   25.25
  -5   8   0  588.57   25.99
   5  -8   0  600.10   25.93
   5  -8   0  608.88   26.04
  -5   8  -1  404.08   20.00
   5  -8   1  415.41   19.79
  -5   8  -1  428.99   19.06
   5  -8   1  456.19   20.14
   5  -8   1  458.09   20.29
   5  -8   2   17.97    5.66
  -5   8  -2   16.92    5.28
  -5   8  -2   20.83    5.07
   5  -8   2   17.06    4.89
   5  -8   3   79.44    8.39
  -5   8  -3   88.15    8.37
  -5   8  -3   74.24    7.77
   5  -8   4   62.36    8.12
  -5   8  -4   65.08    7.63
  -5   8  -4   63.28    7.55
   5  -8   5    3.18    5.58
  -5   8  -5    5.73    5.11
  -5   8  -5   10.70    5.86
   5  -8   6   55.71    8.08
  -5   8  -6   48.29    7.46
  -5   8  -6   52.93    7.84
  -5   8  -7   10.41    5.77
   5  -8   7   -1.22    6.34
  -5   8  -7    8.01    5.86
   5  -8   8   20.81    7.41
  -5   8  -8   20.92    7.44
  -5   7   8   10.08    5.87
  -5   7   8   13.78    6.78
  -5   7   8   16.05    6.42
   5  -7  -8   24.29    7.17
   5  -7  -8   13.43    6.94
  -5   7   7   63.00    7.59
  -5   7   7   57.57    8.01
  -5   7   7   76.66    9.23
   5  -7  -7   77.54    9.48
   5  -7  -7   66.46    9.17
  -5   7   6   61.83    7.19
  -5   7   6   53.16    7.46
  -5   7   6   49.12    7.76
   5  -7  -6   66.07    8.65
   5  -7  -6   57.82    8.39
  -5   7   5   25.92    5.41
  -5   7   5   27.19    6.08
  -5   7   5   26.21    6.00
   5  -7  -5   15.91    6.12
   5  -7  -5   24.97    6.61
  -5   7   4  212.46   12.34
  -5   7   4  212.97   11.83
  -5   7   4  233.77   13.30
  -5   7   4  234.57   13.37
   5  -7  -4  222.58   13.62
   5  -7  -4  253.78   14.17
  -5   7   3  899.77   34.12
  -5   7   3  863.86   34.09
  -5   7   3  843.37   33.99
   5  -7  -3  891.87   35.12
   5  -7  -3  833.97   34.60
  -5   7   2   39.20    6.12
   5  -7  -2   40.03    5.56
  -5   7   2   26.65    5.03
  -5   7   2   28.55    4.90
   5  -7  -2   26.70    5.72
   5  -7  -2   35.81    6.09
  -5   7   1  207.64   12.49
   5  -7  -1  236.29   12.38
  -5   7   1  204.12   11.62
  -5   7   1  220.62   11.77
   5  -7  -1  241.39   12.87
   5  -7  -1  226.03   12.67
  -5   7   0  411.07   19.78
   5  -7   0  435.80   19.79
  -5   7   0  447.65   19.02
  -5   7   0  478.16   19.13
   5  -7   0  428.83   19.56
   5  -7   0  413.98   19.34
  -5   7  -1   12.09    4.84
   5  -7   1   23.61    5.55
  -5   7  -1    9.91    3.62
  -5   7  -1   22.25    4.27
  -5   7  -1   16.01    4.35
   5  -7   1   19.18    4.66
   5  -7   1   12.97    4.70
  -5   7  -2  115.09    9.16
   5  -7   2  113.69    9.49
  -5   7  -2  128.70    8.99
   5  -7   3   87.88    8.51
  -5   7  -3   78.52    8.22
  -5   7  -3   85.72    7.67
   5  -7   4   17.52    5.89
  -5   7  -4   19.43    5.60
  -5   7  -4   17.02    5.05
  -5   7  -5  245.76   14.36
  -5   7  -5  258.04   15.00
   5  -7   5  256.33   15.50
  -5   7  -6   98.14    9.63
  -5   7  -6  123.54   10.63
   5  -7   6  124.92   11.10
  -5   7  -7   24.11    6.63
   5  -7   7   30.97    7.32
  -5   7  -7   30.26    7.25
   5  -7   8   72.48   10.02
  -5   7  -8   99.43   10.69
  -5   6   9   18.47    6.73
  -5   6   9    4.65    5.90
  -5   6   9   12.77    6.70
   5  -6  -9    2.46    6.35
   5  -6  -9   13.47    6.85
  -5   6   8  124.85   10.53
  -5   6   8  119.15   10.62
  -5   6   8  134.12   11.07
   5  -6  -8  128.59   11.32
   5  -6  -8  108.80   10.79
  -5   6   7  146.38   11.02
  -5   6   7  162.11   11.63
  -5   6   7  169.46   12.03
   5  -6  -7  170.74   12.44
   5  -6  -7  192.74   13.16
  -5   6   6   34.07    5.96
  -5   6   6   49.99    6.95
  -5   6   6   42.49    6.84
   5  -6  -6   34.56    7.30
   5  -6  -6   46.33    7.19
  -5   6   5   74.66    7.37
  -5   6   5   70.76    7.52
  -5   6   5   62.03    7.15
   5  -6  -5   72.59    7.94
   5  -6  -5   65.54    7.83
  -5   6   4   55.14    6.11
  -5   6   4   54.19    5.87
   5  -6  -4   39.31    5.86
  -5   6   4   46.23    6.31
  -5   6   4   47.61    6.45
   5  -6  -4   50.05    6.61
   5  -6  -4   42.70    6.64
  -5   6   3  142.65    8.91
  -5   6   3  131.01    8.44
   5  -6  -3  130.28    8.71
  -5   6   3  125.54    8.87
  -5   6   3  131.38    9.15
   5  -6  -3  118.91    9.38
   5  -6  -3  125.46    9.18
  -5   6   2    0.58    3.48
  -5   6   2   -1.36    3.88
   5  -6  -2   -2.04    3.85
  -5   6   2   -0.67    3.86
  -5   6   2    0.67    3.74
   5  -6  -2    1.41    4.13
   5  -6  -2   -2.84    4.53
  -5   6   1   21.53    3.98
  -5   6   1   14.67    4.55
   5  -6  -1   23.10    4.80
  -5   6   1   13.21    4.20
  -5   6   1   14.98    4.08
   5  -6  -1   19.57    4.31
   5  -6  -1   22.96    4.80
  -5   6   0   44.18    5.10
  -5   6   0   43.25    5.85
   5  -6   0   39.67    5.88
  -5   6   0   44.48    5.31
  -5   6   0   41.27    5.20
  -5   6   0   45.55    4.86
   5  -6   0   42.48    5.56
   5  -6   0   49.19    5.45
  -5   6  -1  263.09   14.12
   5  -6   1  272.95   13.44
   5  -6   1  288.34   14.73
  -5   6  -1  277.31   13.20
  -5   6  -1  275.76   13.37
  -5   6  -1  281.35   13.56
   5  -6   1  286.54   13.35
   5  -6   1  267.19   13.15
  -5   6  -2  142.38    9.88
   5  -6   2  143.35   10.24
  -5   6  -2  146.40    9.22
  -5   6  -2  135.53    8.81
  -5   6  -2  140.17    8.68
   5  -6   3   17.75    5.39
  -5   6  -3   23.56    5.69
  -5   6  -3   25.62    5.14
  -5   6  -4  267.53   14.34
  -5   6  -4  253.20   14.01
   5  -6   4  225.46   14.40
  -5   6  -5  116.89    9.95
  -5   6  -5  140.13   10.37
   5  -6   5  124.47   10.50
  -5   6  -6   -2.98    5.22
  -5   6  -6   -1.01    5.51
   5  -6   6    4.35    5.51
  -5   6  -7  158.54   11.87
   5  -6   7  132.40   11.84
  -5   6  -7  140.97   12.01
   5  -6   8   46.98    8.92
  -5   6  -8   38.59    8.10
  -5   5  10   12.75    6.65
  -5   5  10   11.70    6.50
  -5   5  10    9.35    6.55
   5  -5 -10   32.53    8.24
   5  -5 -10   17.48    7.26
  -5   5   9   29.86    6.82
  -5   5   9   23.00    6.60
  -5   5   9   22.98    6.69
   5  -5  -9   21.05    7.23
   5  -5  -9   38.49    7.98
  -5   5   8  119.52   10.31
  -5   5   8  131.34   10.84
  -5   5   8  133.15   10.92
   5  -5  -8  149.58   11.66
   5  -5  -8  126.54   11.09
  -5   5   7    3.52    4.80
  -5   5   7    9.43    5.83
  -5   5   7   -3.76    5.34
   5  -5  -7   -3.00    5.66
   5  -5  -7    1.99    5.43
  -5   5   6   48.68    6.49
  -5   5   6   50.50    6.89
  -5   5   6   52.11    7.19
   5  -5  -6   42.97    7.13
   5  -5  -6   44.75    7.18
  -5   5   5  282.80   14.38
   5  -5  -5  288.27   14.47
  -5   5   5  289.38   14.84
  -5   5   5  285.61   14.85
   5  -5  -5  289.74   15.28
   5  -5  -5  265.41   14.83
  -5   5   4   38.95    5.28
  -5   5   4   27.73    4.71
   5  -5  -4   38.12    5.59
  -5   5   4   30.31    5.37
  -5   5   4   17.69    4.87
   5  -5  -4   36.96    5.88
   5  -5  -4   42.25    6.23
  -5   5   3  183.27    9.98
  -5   5   3  165.82    9.95
   5  -5  -3  182.01   10.55
  -5   5   3  177.65   10.54
  -5   5   3  169.16   10.31
   5  -5  -3  170.72   10.29
   5  -5  -3  172.43   10.51
  -5   5   2   51.95    5.43
  -5   5   2   48.93    5.41
   5  -5  -2   61.96    6.41
  -5   5   2   48.42    5.92
  -5   5   2   51.90    6.05
   5  -5  -2   59.91    5.89
   5  -5  -2   59.46    5.95
  -5   5   1  195.47   10.50
  -5   5   1  174.96   10.42
   5  -5  -1  229.08   11.62
  -5   5   1  179.61   10.35
  -5   5   1  161.82   10.14
   5  -5  -1  189.68   10.21
   5  -5  -1  187.99   10.12
  -5   5   0 1067.48   38.74
  -5   5   0 1030.09   39.02
   5  -5   0 1120.02   39.91
  -5   5   0 1030.45   37.39
  -5   5   0 1020.12   38.58
  -5   5   0 1014.04   38.48
   5  -5   0 1026.69   37.84
   5  -5   0 1019.39   37.76
  -5   5  -1  636.30   25.84
   5  -5   1  661.08   25.72
  -5   5  -1  623.37   24.55
  -5   5  -1  614.70   25.13
  -5   5  -1  619.74   25.14
   5  -5   1  616.01   26.21
  -5   5  -2   -3.72    4.26
  -5   5  -2    2.52    3.74
  -5   5  -2   -0.63    3.82
  -5   5  -2   -0.62    3.58
   5  -5   2    2.44    4.65
   5  -5   2   -0.69    3.95
  -5   5  -3  484.58   21.63
   5  -5   3  467.30   21.01
  -5   5  -3  459.05   20.77
   5  -5   3  516.71   22.40
  -5   5  -4  534.93   24.05
   5  -5   4  558.31   23.47
  -5   5  -4  508.57   23.30
   5  -5   4  549.21   24.61
   5  -5   5   31.48    6.07
  -5   5  -5   31.05    6.60
  -5   5  -5   46.27    6.99
   5  -5   5   33.86    7.16
  -5   5  -6   -3.95    4.91
   5  -5   6    4.49    5.02
  -5   5  -6    2.02    5.49
   5  -5   6   -4.25    5.78
  -5   5  -7   29.73    6.60
   5  -5   7   34.99    7.72
  -5   5  -7   43.26    8.14
   5  -5   8   -1.20    6.31
  -5   5  -8  -10.89    6.97
  -5   4  10    5.68    5.58
  -5   4  10    3.30    5.95
  -5   4  10    6.60    6.48
   5  -4 -10   -1.20    6.33
   5  -4 -10   -1.20    6.54
  -5   4   9   10.41    5.87
  -5   4   9    4.12    5.47
  -5   4   9   10.27    5.97
   5  -4  -9   14.52    6.30
   5  -4  -9    7.80    5.59
  -5   4   8   22.76    5.70
  -5   4   8   18.18    6.25
  -5   4   8   20.06    5.94
   5  -4  -8   10.28    5.96
   5  -4  -8   22.56    6.73
  -5   4   7   31.04    6.03
   5  -4  -7   28.94    5.72
  -5   4   7   42.55    6.54
  -5   4   7   24.76    5.89
   5  -4  -7   30.98    6.49
   5  -4  -7   19.66    5.64
  -5   4   6   -2.35    4.12
   5  -4  -6    1.54    4.18
  -5   4   6   -3.28    4.65
  -5   4   6    2.45    4.56
   5  -4  -6    6.81    4.79
   5  -4  -6    4.24    4.59
  -5   4   5  120.00    8.86
   5  -4  -5  134.02    9.30
  -5   4   5  126.00    9.28
  -5   4   5  137.72    9.68
   5  -4  -5  136.14    9.44
   5  -4  -5  139.78    9.63
  -5   4   4 1269.76   43.87
  -5   4   4 1242.92   45.11
   5  -4  -4 1245.38   45.63
  -5   4   4 1163.01   45.10
  -5   4   4 1128.29   44.98
   5  -4  -4 1206.95   45.12
   5  -4  -4 1273.82   45.48
  -5   4   3 1165.48   43.51
  -5   4   3 1233.10   44.41
   5  -4  -3 1234.39   44.99
  -5   4   3 1156.08   44.33
  -5   4   3 1202.49   44.51
   5  -4  -3 1239.09   44.31
   5  -4  -3 1228.02   44.24
  -5   4   2   27.34    4.87
  -5   4   2   34.02    4.51
   5  -4  -2   36.18    5.53
  -5   4   2   25.17    4.84
  -5   4   2   26.21    4.70
   5  -4  -2   35.97    4.63
   5  -4  -2   22.76    4.22
  -5   4   1  542.50   22.59
  -5   4   1  507.70   22.16
   5  -4  -1  565.72   23.28
  -5   4   1  576.16   22.72
  -5   4   1  572.60   22.65
   5  -4  -1  508.03   21.27
   5  -4  -1  562.89   21.45
  -5   4   0 1017.44   37.32
  -5   4   0  988.83   37.18
   5  -4   0  962.17   37.23
   5  -4   0 1000.70   37.81
  -5   4   0 1015.52   37.07
  -5   4   0  960.47   36.85
  -5   4   0  986.65   35.45
   5  -4   0  982.25   35.29
   5  -4   0  962.40   35.21
  -5   4  -1  169.35   10.37
   5  -4   1  191.52   10.70
  -5   4  -1  172.76   10.00
  -5   4  -1  178.32   10.21
  -5   4  -1  159.19    9.32
   5  -4   1  183.14   11.24
  -5   4  -2   64.61    6.71
  -5   4  -2   52.91    5.63
  -5   4  -2   51.39    6.04
  -5   4  -2   57.61    6.37
   5  -4   2   61.27    6.60
   5  -4   2   65.43    7.05
   5  -4   3   51.74    6.72
  -5   4  -3   52.22    7.13
  -5   4  -3   53.03    6.13
   5  -4   3   62.76    7.36
  -5   4  -4   -0.89    4.90
   5  -4   4   -0.84    4.60
  -5   4  -4   -4.85    5.00
   5  -4   4   -1.81    5.18
  -5   4  -5  161.87   11.40
   5  -4   5  156.01   11.02
  -5   4  -5  145.98   10.68
   5  -4   5  157.62   11.38
  -5   4  -6    5.88    5.06
   5  -4   6    2.93    5.13
  -5   4  -6    1.02    5.73
   5  -4   6   11.31    5.83
   5  -4   7    3.16    5.60
  -5   4  -7   11.33    5.61
  -5   4  -7    1.12    6.32
   5  -4   7    6.54    6.14
   5  -4   8   20.52    6.95
   5  -4   8   21.93    6.94
  -5   4  -8   34.32    8.51
  -5   3  11   10.83    6.11
   5  -3 -11   17.14    6.42
  -5   3  11   11.01    6.11
  -5   3  11    9.90    6.06
   5  -3 -11   17.54    7.28
   5  -3 -11   14.98    6.93
  -5   3  10    5.54    5.67
   5  -3 -10    3.83    5.52
  -5   3  10   10.35    6.01
  -5   3  10    7.23    5.44
   5  -3 -10   15.17    6.68
   5  -3 -10    8.15    5.96
  -5   3   9   18.34    6.19
  -5   3   9   28.26    6.39
   5  -3  -9   30.30    6.20
  -5   3   9   21.26    5.68
  -5   3   9   22.20    6.18
   5  -3  -9   30.15    7.05
   5  -3  -9   38.67    7.55
  -5   3   8  205.31   13.12
   5  -3  -8  195.69   12.71
  -5   3   8  209.05   13.04
  -5   3   8  231.06   13.26
   5  -3  -8  223.29   13.73
   5  -3  -8  218.41   13.75
  -5   3   7  550.25   24.22
   5  -3  -7  531.24   24.42
  -5   3   7  566.57   24.30
  -5   3   7  547.30   24.06
   5  -3  -7  573.56   24.74
   5  -3  -7  541.69   24.56
   5  -3  -6   20.05    5.52
  -5   3   6   26.99    5.49
   5  -3  -6   26.21    5.59
  -5   3   6   20.09    5.33
  -5   3   6   33.91    5.72
   5  -3  -6   38.47    6.21
  -5   3   5  420.65   19.42
   5  -3  -5  438.27   20.03
  -5   3   5  438.60   19.68
  -5   3   5  438.41   19.62
   5  -3  -5  462.77   19.82
   5  -3  -5  442.11   19.64
  -5   3   4 1510.27   50.86
  -5   3   4 1439.40   52.39
   5  -3  -4 1431.39   52.89
  -5   3   4 1430.22   52.42
  -5   3   4 1487.18   52.59
   5  -3  -4 1399.98   52.08
   5  -3  -4 1400.21   51.97
  -5   3   3  650.19   25.16
  -5   3   3  671.78   26.34
   5  -3  -3  609.72   26.54
  -5   3   3  711.30   26.64
  -5   3   3  662.98   26.29
   5  -3  -3  626.45   25.45
   5  -3  -3  664.99   25.64
  -5   3   2   34.55    5.06
  -5   3   2   43.22    4.72
   5  -3  -2   32.32    5.58
  -5   3   2   43.58    5.26
  -5   3   2   26.65    4.80
   5  -3  -2   35.44    4.36
   5  -3  -2   34.56    4.49
  -5   3   1  422.46   19.03
  -5   3   1  410.44   18.40
   5  -3  -1  418.35   19.30
  -5   3   1  438.42   18.87
  -5   3   1  458.35   19.04
  -5   3   1  444.81   16.75
   5  -3  -1  447.35   17.22
   5  -3  -1  419.49   17.08
   5  -3   0  154.14    9.84
  -5   3   0  148.65    9.36
  -5   3   0  136.67    9.27
  -5   3   0  136.55    9.28
  -5   3   0  150.58    7.93
   5  -3   0  144.44    9.70
  -5   3  -1   45.88    6.25
  -5   3  -1   45.69    5.90
  -5   3  -1   35.73    4.53
  -5   3  -1   53.02    6.04
   5  -3   1   48.45    6.20
   5  -3   1   44.54    6.37
  -5   3  -2  175.79   11.28
   5  -3   2  186.10   11.51
  -5   3  -2  179.88   10.25
   5  -3   2  186.53   11.45
   5  -3   3   12.62    5.12
  -5   3  -3   24.94    5.80
  -5   3  -3    7.20    4.51
   5  -3   3   22.30    5.64
  -5   3  -4  156.22   11.02
   5  -3   4  139.59   10.73
  -5   3  -4  166.69   10.97
   5  -3   4  165.15   11.13
  -5   3  -5  282.21   15.42
   5  -3   5  249.95   15.34
  -5   3  -5  256.87   15.20
   5  -3   5  278.36   15.48
  -5   3  -6    1.00    4.80
   5  -3   6   -1.05    5.66
  -5   3  -6    6.23    5.66
   5  -3   6   -0.99    5.48
   5  -3   7   42.94    8.23
  -5   3  -7   60.17    8.44
  -5   3  -7   42.07    8.00
  -5   3  -7   65.39    8.74
   5  -3   7   51.22    7.71
   5  -3   8   34.12    8.14
  -5   3  -8   42.73    8.10
  -5   3  -8   26.27    7.51
   5  -2 -11  105.48   11.07
  -5   2  11   99.68   10.27
   5  -2 -11  101.33    9.98
  -5   2  11  115.71   10.16
  -5   2  11  106.26   10.22
   5  -2 -11   90.82   10.44
   5  -2 -10    5.69    6.10
  -5   2  10   16.26    6.34
   5  -2 -10   15.63    5.80
  -5   2  10    2.01    5.57
  -5   2  10    4.85    5.02
  -5   2  10   -2.91    5.46
   5  -2 -10   15.94    6.36
   5  -2  -9  160.31   12.25
  -5   2   9  185.79   12.51
   5  -2  -9  174.92   11.19
  -5   2   9  154.46   11.44
  -5   2   9  162.96   11.29
  -5   2   9  171.49   11.56
   5  -2  -9  200.90   13.07
  -5   2   8  423.29   19.82
  -5   2   8  406.46   19.51
   5  -2  -8  386.95   18.04
  -5   2   8  444.04   19.60
  -5   2   8  365.84   18.74
   5  -2  -8  371.62   19.48
   5  -2  -8  382.73   19.61
  -5   2   7  305.72   15.48
  -5   2   7  275.76   15.11
   5  -2  -7  256.42   15.03
  -5   2   7  305.10   15.25
  -5   2   7  270.80   14.85
   5  -2  -7  302.20   15.58
   5  -2  -7  293.77   15.40
   5  -2  -6    3.84    4.22
  -5   2   6   -0.76    4.77
   5  -2  -6   -2.45    4.91
  -5   2   6    2.94    4.11
  -5   2   6    2.19    4.24
   5  -2  -6    0.77    4.17
  -5   2   5  179.11   10.31
   5  -2  -5  171.42   10.81
  -5   2   5  148.32    9.70
  -5   2   5  158.20    9.80
   5  -2  -5  159.28    9.84
   5  -2  -5  130.79    9.31
   5  -2  -4   78.77    6.35
  -5   2   4   68.05    6.26
  -5   2   4   68.30    5.23
   5  -2  -4   55.07    6.77
  -5   2   4   59.70    6.37
  -5   2   4   64.45    6.24
   5  -2  -4   66.24    6.07
   5  -2  -3   35.48    4.34
  -5   2   3   45.94    5.55
  -5   2   3   30.01    4.19
   5  -2  -3   43.30    5.94
  -5   2   3   35.49    5.42
  -5   2   3   42.91    5.51
   5  -2  -3   36.86    4.55
   5  -2  -2   42.10    4.37
  -5   2   2   41.33    5.68
  -5   2   2   42.08    4.81
   5  -2  -2   43.85    5.87
  -5   2   2   39.68    5.34
  -5   2   2   48.69    4.00
  -5   2   2   35.80    5.31
   5  -2  -2   45.65    4.54
  -5   2   1   54.48    6.12
  -5   2   1   44.94    5.33
   5  -2  -1   52.75    6.17
  -5   2   1   36.13    5.13
  -5   2   1   38.28    4.01
  -5   2   1   54.67    5.81
   5  -2  -1   55.75    4.15
   5  -2  -1   43.19    3.91
   5  -2   0  379.17   18.10
  -5   2   0  397.81   17.89
  -5   2   0  390.92   17.87
  -5   2   0  397.02   17.97
  -5   2   0  385.53   16.30
   5  -2   0  401.56   18.12
  -5   2  -1  229.99   12.64
   5  -2   1  220.05   13.02
  -5   2  -1  242.74   11.90
   5  -2   1  252.71   13.29
  -5   2  -2   16.39    4.96
  -5   2  -2    4.54    4.02
   5  -2   2    3.05    4.37
   5  -2   2   14.25    5.46
  -5   2  -3  239.38   13.66
   5  -2   3  221.24   13.70
  -5   2  -3  257.91   13.88
  -5   2  -3  242.25   13.18
   5  -2   3  239.74   13.53
  -5   2  -4  258.43   14.46
   5  -2   4  238.19   14.32
  -5   2  -4  224.96   13.82
  -5   2  -4  230.92   13.51
   5  -2   4  233.89   13.60
   5  -2   5   36.18    7.41
  -5   2  -5   73.86    8.19
  -5   2  -5   74.76    8.40
  -5   2  -5   59.88    7.93
   5  -2   5   62.09    8.03
  -5   2  -6    2.07    4.98
   5  -2   6    5.58    6.08
  -5   2  -6   -1.11    5.49
  -5   2  -6    5.37    5.76
   5  -2   6   -0.95    5.41
   5  -2   7   15.61    6.95
  -5   2  -7   25.18    7.02
  -5   2  -7   25.15    6.88
  -5   2  -7   18.92    6.90
   5  -2   8   -6.45    6.85
  -5   2  -8   -1.28    6.18
  -5   2  -8    1.29    6.83
  -5   1  11   86.35    9.63
   5  -1 -11   82.94    9.17
   5  -1 -11   81.45    9.92
  -5   1  11   85.63    9.50
   5  -1 -11   67.89    9.55
   5  -1 -10    6.76    5.87
  -5   1  10    7.40    5.85
   5  -1 -10    4.51    5.35
  -5   1  10    4.17    6.05
  -5   1  10   -1.82    4.86
  -5   1  10   -0.91    5.10
   5  -1 -10    3.37    6.06
  -5   1   9  208.64   12.73
  -5   1   9  202.61   12.97
   5  -1  -9  171.08   11.29
  -5   1   9  180.83   11.90
  -5   1   9  171.26   11.71
   5  -1  -9  191.49   13.07
   5  -1  -9  192.33   13.10
   5  -1  -8   96.87    8.93
  -5   1   8   86.33    8.64
   5  -1  -8   86.87    7.53
  -5   1   8   82.71    8.27
  -5   1   8   75.73    7.59
  -5   1   8   97.55    8.20
   5  -1  -8   71.99    8.43
   5  -1  -7    3.38    4.60
  -5   1   7   -1.63    4.29
   5  -1  -7    1.16    3.51
  -5   1   7    1.73    4.74
  -5   1   7    0.75    4.24
  -5   1   7   -0.74    4.22
   5  -1  -7    1.68    4.62
   5  -1  -6   24.06    5.50
  -5   1   6   28.63    5.46
   5  -1  -6   23.44    5.70
  -5   1   6   11.40    4.87
  -5   1   6   20.42    4.94
  -5   1   6   15.39    4.67
   5  -1  -6   18.71    4.79
   5  -1  -5   24.42    4.82
  -5   1   5   27.59    5.06
   5  -1  -5   24.58    5.57
  -5   1   5   23.42    4.93
  -5   1   5   27.89    4.76
   5  -1  -5   22.33    4.93
  -5   1   4  428.85   17.34
  -5   1   4  431.52   19.06
   5  -1  -4  414.21   19.37
  -5   1   4  427.36   18.88
  -5   1   4  428.55   18.92
   5  -1  -4  419.38   18.40
   5  -1  -4  463.75   18.62
  -5   1   3  666.01   25.14
  -5   1   3  635.20   26.27
   5  -1  -3  596.76   26.65
  -5   1   3  651.53   26.20
  -5   1   3  643.70   26.10
   5  -1  -3  701.64   25.28
   5  -1  -3  647.33   24.97
   5  -1  -2   10.51    2.92
  -5   1   2   14.41    4.60
  -5   1   2   19.22    3.89
   5  -1  -2   10.67    4.36
  -5   1   2   14.31    4.42
  -5   1   2    9.70    2.95
  -5   1   2    9.08    4.00
   5  -1  -2    8.88    2.74
   5  -1  -1  653.87   26.71
  -5   1   1  619.99   25.68
  -5   1   1  646.93   26.64
  -5   1   1  645.56   24.77
  -5   1   1  636.52   26.19
  -5   1   1  672.93   26.38
  -5   1   1  643.88   24.24
   5  -1  -1  622.07   26.30
  -5   1   0 1114.22   41.99
   5  -1   0 1174.55   42.97
  -5   1   0 1166.37   41.36
  -5   1   0 1072.65   42.14
  -5   1   0 1172.86   42.59
  -5   1   0 1097.41   40.61
   5  -1   0 1073.87   42.01
  -5   1  -1  152.59   10.07
   5  -1   1  158.70   10.72
  -5   1  -1  142.99    9.41
  -5   1  -1  165.57    9.49
   5  -1   1  150.41   10.02
  -5   1  -2   -3.25    4.75
  -5   1  -2    1.40    3.87
  -5   1  -2    8.41    4.72
   5  -1   2   -7.97    5.37
   5  -1   2   -1.48    4.55
   5  -1   3  106.18    9.54
  -5   1  -3  126.92    9.82
  -5   1  -3  118.53    9.33
  -5   1  -3  109.78    8.95
   5  -1   3   99.80    8.48
   5  -1   4    6.10    5.40
  -5   1  -4    3.80    5.13
  -5   1  -4    5.73    5.07
  -5   1  -4   -0.91    5.11
   5  -1   4    5.69    5.31
  -5   1  -5   -5.09    5.41
   5  -1   5    3.28    5.75
  -5   1  -5   -5.07    6.19
  -5   1  -5    1.05    4.83
  -5   1  -6   -1.08    5.80
   5  -1   6   -1.18    5.72
  -5   1  -6    6.87    6.08
  -5   1  -6    4.49    5.85
   5  -1   7   -8.85    6.89
  -5   1  -7    1.14    5.79
  -5   1  -7    1.24    6.21
  -5   1  -7   -4.91    6.40
   5   0 -11   -1.01    5.45
  -5   0  11    4.59    6.04
   5   0 -11    1.22    6.46
  -5   0  11   -5.56    5.96
   5   0 -11   -1.21    6.07
   5   0 -10    8.12    5.13
  -5   0  10   16.17    6.40
   5   0 -10    6.75    5.70
  -5   0  10    7.21    5.38
   5   0 -10    1.12    5.74
   5   0  -9   -1.03    5.32
  -5   0   9    0.95    5.04
   5   0  -9    0.79    4.47
  -5   0   9    1.01    5.36
  -5   0   9    3.21    4.44
  -5   0   9    3.19    4.70
   5   0  -9   -2.06    5.56
  -5   0   8  186.67   12.01
  -5   0   8  208.76   13.03
   5   0  -8  184.82   10.90
  -5   0   8  187.76   11.29
  -5   0   8  186.42   11.28
   5   0  -8  178.03   12.37
   5   0  -8  210.50   12.97
  -5   0   7  341.18   17.27
  -5   0   7  377.24   18.25
   5   0  -7  327.73   15.88
  -5   0   7  371.19   16.95
  -5   0   7  401.64   17.32
   5   0  -7  323.93   17.39
   5   0  -7  375.67   17.93
   5   0  -6   17.26    4.73
  -5   0   6   30.09    5.49
  -5   0   6   15.85    5.54
  -5   0   6   25.12    4.75
  -5   0   6   22.26    4.82
   5   0  -6   29.24    5.32
  -5   0   5  412.87   18.36
   5   0  -5  413.58   19.11
  -5   0   5  414.41   17.96
  -5   0   5  401.03   17.82
   5   0  -5  378.42   17.80
   5   0  -5  368.81   17.51
  -5   0   4  831.56   30.05
  -5   0   4  761.56   31.61
   5   0  -4  810.80   32.33
  -5   0   4  802.08   31.44
  -5   0   4  828.75   31.61
   5   0  -4  820.99   30.90
   5   0  -4  802.93   30.77
  -5   0   3  378.66   16.22
  -5   0   3  379.09   17.43
   5   0  -3  417.57   18.12
  -5   0   3  357.55   17.01
  -5   0   3  368.59   17.09
   5   0  -3  362.49   15.72
   5   0  -3  372.72   15.80
   5   0  -2    3.13    2.29
  -5   0   2    2.87    4.03
  -5   0   2    2.32    3.45
   5   0  -2    2.14    4.24
  -5   0   2   -0.68    4.04
  -5   0   2    5.41    2.92
  -5   0   2    1.36    4.06
   5   0  -2    1.56    2.02
   5   0  -1  341.56   17.18
  -5   0   1  351.97   16.45
  -5   0   1  362.97   15.88
  -5   0   1  352.72   16.88
  -5   0   1  353.54   16.85
  -5   0   1  366.07   15.47
   5   0  -1  348.38   16.63
  -5   0   0  133.37    9.18
   5   0   0  132.48   10.07
  -5   0   0  130.55    8.63
[truncated: 91,136 more chars]
