# Supplementary material for: Poly[[[μ-trans-1,2-bis­(pyridin-4-yl)ethene-κ2 N:N′]-μ-iodido-copper(I)]–trans-1,2-bis­(pyridin-4-yl)ethene (1/0.25)]
Source: IUCrdata. 2020 Jul 24;5(Pt 7):x200998. doi: 10.1107/S2414314620009980 (PMC9462247; doi:10.1107/S2414314620009980)
Supplement: Supplementary file 2 [file x-05-x200998-Isup2.hkl]

data_I                                                                          
_shelx_title ' er_test_a.res in P-1'                                            
_shelx_refln_list_code          4                                               
_shelx_F_calc_maximum      187.28                                               
_exptl_crystal_F_000       404.00                                               
_reflns_d_resolution_high  0.8371                                               
                                                                                
loop_                                                                           
 _space_group_symop_operation_xyz                                               
 'x, y, z'                                                                      
 '-x, -y, -z'                                                                   
                                                                                
_cell_length_a     7.9004                                                       
_cell_length_b    10.4260                                                       
_cell_length_c    10.5078                                                       
_cell_angle_alpha  99.903                                                       
_cell_angle_beta  104.930                                                       
_cell_angle_gamma 110.061                                                       
                                                                                
_shelx_F_squared_multiplier     1.000                                           
                                                                                
loop_                                                                           
 _refln_index_h                                                                 
 _refln_index_k                                                                 
 _refln_index_l                                                                 
 _refln_F_squared_calc                                                          
 _refln_F_squared_meas                                                          
 _refln_F_squared_sigma                                                         
 _refln_observed_status                                                         
   1   0   0       3543.51       2936.54       189.87 o                         
   2   0   0       5017.13       5494.66        46.16 o                         
   3   0   0          4.64          0.24         1.91 o                         
   4   0   0       2270.72       2355.72        29.50 o                         
   5   0   0        454.20        481.91        14.81 o                         
   6   0   0         73.63         74.15         8.78 o                         
   7   0   0         15.84         11.41        12.25 o                         
   8   0   0         16.16          0.37        17.33 o                         
  -8   1   0          2.70        -10.59        13.21 o                         
  -7   1   0         71.77         59.75        10.76 o                         
  -6   1   0        241.92        308.70        12.90 o                         
  -5   1   0       3922.64       4157.95        60.59 o                         
  -4   1   0        622.93        546.60         8.38 o                         
  -3   1   0        908.38        915.68         8.64 o                         
  -2   1   0         78.13         57.44         2.09 o                         
  -1   1   0       8774.53       9449.84       115.52 o                         
   1   1   0       1408.99       1153.25        11.40 o                         
   2   1   0        808.78        773.26        10.49 o                         
   3   1   0       1389.28       1387.65        27.50 o                         
   4   1   0        843.32        880.31        17.91 o                         
   5   1   0         66.30         41.45         8.59 o                         
   6   1   0        251.30        233.06        14.13 o                         
   7   1   0          0.26         -5.72        22.95 o                         
   8   1   0         12.02         -7.09        16.50 o                         
  -8   2   0         32.74         28.80        13.16 o                         
  -7   2   0          0.02          5.19         9.54 o                         
  -6   2   0        881.66        896.10        20.50 o                         
  -5   2   0       1424.85       1445.37        26.60 o                         
  -4   2   0        231.90        246.75         6.85 o                         
  -3   2   0        844.72        849.76         9.10 o                         
  -2   2   0       5503.29       5277.06        43.27 o                         
  -1   2   0      13932.61      14017.64       112.30 o                         
   0   2   0         38.01         16.96         1.70 o                         
   1   2   0      35073.29      36510.93       332.73 o                         
   2   2   0         15.18         12.73         2.36 o                         
   3   2   0       2065.50       2166.63        24.71 o                         
   4   2   0         35.32         28.47         6.00 o                         
   5   2   0        338.69        323.72        14.92 o                         
   6   2   0         32.97         42.07        12.46 o                         
   7   2   0          4.66          0.50        15.70 o                         
  -8   3   0         54.18         50.30        14.23 o                         
  -7   3   0        175.50        188.13        10.84 o                         
  -6   3   0       1001.05       1000.75        24.51 o                         
  -5   3   0        521.65        536.73        13.78 o                         
  -4   3   0       7458.68       7421.62        67.96 o                         
  -3   3   0        347.85        398.69         6.88 o                         
  -2   3   0       4052.46       4146.75        34.51 o                         
  -1   3   0          1.28          2.88         1.83 o                         
   0   3   0       8152.41       8717.90        78.30 o                         
   1   3   0       4855.24       4575.53        45.75 o                         
   2   3   0        184.45        154.08         4.73 o                         
   3   3   0          8.20          3.19         4.19 o                         
   4   3   0        491.32        530.37        22.25 o                         
   5   3   0        118.94         95.32        12.82 o                         
   6   3   0          5.64          7.63        14.12 o                         
   7   3   0          4.07         15.85        15.55 o                         
  -9   4   0         53.48         59.20        15.53 o                         
  -8   4   0         48.42         33.34        10.46 o                         
  -7   4   0        260.06        275.15        13.82 o                         
  -6   4   0         31.40         24.87         7.94 o                         
  -5   4   0       3625.84       3642.59        45.01 o                         
  -4   4   0       2921.47       2971.51        29.12 o                         
  -3   4   0        195.26        202.76         3.87 o                         
  -2   4   0          1.16          5.18         2.16 o                         
  -1   4   0       8678.88       9024.10        78.29 o                         
   0   4   0       5680.58       5862.84        51.85 o                         
   1   4   0         89.08         94.64         3.47 o                         
   2   4   0       1515.84       1625.47        22.87 o                         
   3   4   0        312.20        323.97         9.94 o                         
   4   4   0        400.50        385.46        16.33 o                         
   5   4   0          1.06         -4.64        11.04 o                         
   6   4   0          6.09         -6.69        12.49 o                         
  -9   5   0        112.97        121.15        13.22 o                         
  -8   5   0         64.54         56.59        10.47 o                         
  -7   5   0          9.43         -4.64         8.50 o                         
  -6   5   0       2269.43       2250.53        42.71 o                         
  -5   5   0       3864.28       3845.48        50.20 o                         
  -4   5   0         26.64         45.60         3.23 o                         
  -3   5   0       1904.47       1991.12        18.39 o                         
  -2   5   0       4503.19       4395.48        37.36 o                         
  -1   5   0       5295.15       5345.42        49.13 o                         
   0   5   0         81.27        109.21         4.38 o                         
   1   5   0        650.60        668.01        16.56 o                         
   2   5   0         88.09         44.34         5.85 o                         
   3   5   0        174.28        211.50        12.52 o                         
   4   5   0          8.04          4.95         8.76 o                         
   5   5   0         22.08        -14.18        14.91 o                         
   6   5   0          1.16         15.23        16.16 o                         
  -9   6   0         20.62         12.79        10.60 o                         
  -8   6   0         30.67         26.83         9.87 o                         
  -7   6   0        112.26        108.12        10.39 o                         
  -6   6   0       2303.23       2337.96        44.59 o                         
  -5   6   0        167.53        162.26         7.00 o                         
  -4   6   0       1599.49       1650.42        22.75 o                         
  -3   6   0         40.09         42.91         3.31 o                         
  -2   6   0       2400.01       2567.56        30.59 o                         
  -1   6   0        324.15        335.07         9.52 o                         
   0   6   0        950.68        941.20        17.68 o                         
   1   6   0        249.95        212.00        10.88 o                         
   2   6   0          5.36         14.28         7.36 o                         
   3   6   0         88.33         59.97        12.26 o                         
   4   6   0         27.89         15.09        11.67 o                         
   5   6   0         16.56         -8.82        15.68 o                         
  -8   7   0         11.65          6.30        10.17 o                         
  -7   7   0        812.23        809.59        24.90 o                         
  -6   7   0        211.92        180.40        11.92 o                         
  -5   7   0       1662.78       1613.51        30.57 o                         
  -4   7   0       1208.48       1265.14        21.89 o                         
  -3   7   0        234.71        244.84         8.01 o                         
  -2   7   0        651.99        655.58        14.05 o                         
  -1   7   0       1288.72       1384.67        30.44 o                         
   0   7   0        795.15        825.50        17.15 o                         
   1   7   0          2.02          6.92         7.07 o                         
   2   7   0         33.11         33.47         8.75 o                         
   3   7   0          1.44         -3.98        11.25 o                         
   4   7   0         15.62         -0.84        12.76 o                         
  -8   8   0          0.02          0.05        15.56 o                         
  -7   8   0        104.75         72.39        15.97 o                         
  -6   8   0        289.73        275.97        21.26 o                         
  -5   8   0       2179.59       2221.59        47.57 o                         
  -4   8   0         53.09         51.17         8.42 o                         
  -3   8   0        432.13        434.89        14.87 o                         
  -2   8   0        165.21        188.06        10.88 o                         
  -1   8   0       1029.30       1070.13        25.68 o                         
   0   8   0         97.57         68.14         9.15 o                         
   1   8   0         33.50         32.59        11.62 o                         
   2   8   0          0.02        -10.00        10.91 o                         
   3   8   0          2.19         -5.50        11.03 o                         
  -8   9   0         26.18         10.49        16.72 o                         
  -7   9   0         97.30        100.62        17.48 o                         
  -6   9   0       1433.60       1426.69        52.33 o                         
  -5   9   0        459.43        493.55        26.68 o                         
  -4   9   0        204.18        204.21        16.07 o                         
  -3   9   0         17.77         14.19         8.33 o                         
  -2   9   0        263.63        280.23        13.83 o                         
  -1   9   0        244.25        214.82        16.40 o                         
   0   9   0         72.15         59.80         9.80 o                         
   1   9   0         18.21          1.71         9.47 o                         
   2   9   0          8.18         -6.86        13.61 o                         
  -7  10   0        223.95        256.99        33.12 o                         
  -6  10   0        376.29        362.92        21.02 o                         
  -5  10   0         14.94         19.73        13.46 o                         
  -4  10   0        239.08        235.16        15.20 o                         
  -3  10   0         67.76         97.45        11.69 o                         
  -2  10   0        178.11        174.43        13.16 o                         
  -1  10   0         22.15         22.22         9.79 o                         
   0  10   0         53.12         19.01        10.18 o                         
   1  10   0          0.12          0.92        10.11 o                         
  -7  11   0        102.04        174.60        32.72 o                         
  -6  11   0         21.11         20.04        12.88 o                         
  -5  11   0        256.20        302.20        20.86 o                         
  -4  11   0         31.84         21.40        13.50 o                         
  -3  11   0         60.60         79.69        16.50 o                         
  -2  11   0          2.57          2.63         9.96 o                         
  -1  11   0         16.84          1.94        10.30 o                         
   0  11   0         19.44          2.81        10.56 o                         
  -5  12   0         98.65         71.91        15.74 o                         
  -4  12   0          1.91        -10.64        13.92 o                         
  -3  12   0          9.11         10.02        10.57 o                         
  -2  12   0         21.73          8.55        10.97 o                         
   2 -12   1          0.90         21.73        10.92 o                         
   3 -12   1         34.99         34.86        10.83 o                         
   4 -12   1          3.72         -9.12        11.19 o                         
   5 -12   1        295.68        309.92        24.03 o                         
   0 -11   1         39.53         31.09        10.83 o                         
   1 -11   1          0.74         -1.62         9.90 o                         
   2 -11   1         36.22         28.91        10.26 o                         
   3 -11   1          0.01          8.10         9.61 o                         
   4 -11   1        266.34        224.17        18.29 o                         
   5 -11   1        316.21        331.27        24.16 o                         
   6 -11   1         20.09          8.62        22.07 o                         
  -2 -10   1          0.35        -13.87        13.87 o                         
  -1 -10   1         31.70         13.79        10.03 o                         
   0 -10   1         53.28         42.33        10.46 o                         
   1 -10   1          0.67         -1.33         9.51 o                         
   2 -10   1        206.36        243.51        13.65 o                         
   3 -10   1         57.37         37.85         9.14 o                         
   4 -10   1        412.01        443.19        20.65 o                         
   5 -10   1          1.00         -6.69        12.12 o                         
   6 -10   1        417.68        403.04        38.14 o                         
   7 -10   1          3.95          3.18        16.07 o                         
  -3  -9   1         14.32         35.44        14.19 o                         
  -2  -9   1         12.79          8.98         9.82 o                         
  -1  -9   1         72.97         60.37        10.33 o                         
   0  -9   1          5.70         -3.70         8.91 o                         
   1  -9   1        243.78        297.09        14.20 o                         
   2  -9   1         13.83         12.22         8.77 o                         
   3  -9   1        332.95        369.97        15.72 o                         
   4  -9   1         20.50         13.82         8.86 o                         
   5  -9   1        823.55        839.78        22.02 o                         
   6  -9   1        546.54        491.76        31.80 o                         
   7  -9   1         44.22         25.69        14.96 o                         
   8  -9   1          4.71         13.36        16.41 o                         
  -4  -8   1          8.10          1.88        13.64 o                         
  -3  -8   1          0.00         -5.47        12.76 o                         
  -2  -8   1         60.55         40.61         9.46 o                         
  -1  -8   1          0.28         -0.80         8.25 o                         
   0  -8   1        417.51        474.38        26.85 o                         
   1  -8   1        274.48        311.46        13.44 o                         
   2  -8   1         13.47          6.69         7.56 o                         
   3  -8   1        249.30        232.51        15.15 o                         
   4  -8   1       1132.77       1184.53        26.27 o                         
   5  -8   1       1542.00       1597.48        36.52 o                         
   6  -8   1         19.32         10.44        13.40 o                         
   7  -8   1         45.45         49.46        15.47 o                         
   8  -8   1        237.63        281.27        25.17 o                         
  -5  -7   1          6.94          7.60        12.87 o                         
  -4  -7   1         12.38          1.39        10.84 o                         
  -3  -7   1         17.02         24.01        10.24 o                         
  -2  -7   1        134.49        155.68        12.40 o                         
  -1  -7   1        468.98        459.63        23.87 o                         
   0  -7   1       1101.16       1198.63        26.74 o                         
   1  -7   1          4.03         -0.68         6.83 o                         
   2  -7   1        130.99        142.41         6.15 o                         
   3  -7   1       1063.90       1061.92        21.18 o                         
   4  -7   1       2586.21       2542.68        37.80 o                         
   5  -7   1         61.57         63.31         6.71 o                         
   6  -7   1        214.28        236.38        16.92 o                         
   7  -7   1         10.58          5.39        10.15 o                         
   8  -7   1        326.20        287.76        25.32 o                         
  -5  -6   1         23.42         14.64        15.74 o                         
  -4  -6   1          0.59          0.10        10.96 o                         
  -3  -6   1         82.97        106.33         9.57 o                         
  -2  -6   1         92.66         53.31         7.33 o                         
  -1  -6   1       1319.26       1400.18        29.12 o                         
   0  -6   1         70.31         58.15         5.20 o                         
   1  -6   1        676.26        628.27        11.73 o                         
   2  -6   1        176.14        219.27         5.97 o                         
   3  -6   1       1760.35       1755.94        23.62 o                         
   4  -6   1        706.76        716.45        13.38 o                         
   5  -6   1       1052.51       1019.93        17.71 o                         
   6  -6   1        331.85        316.86        13.06 o                         
   7  -6   1        109.36        104.21        10.61 o                         
   8  -6   1         21.18         29.92        10.14 o                         
  -6  -5   1         31.20        -12.39        15.37 o                         
  -5  -5   1          2.80         -9.33        13.14 o                         
  -4  -5   1         87.53         84.01        12.09 o                         
  -3  -5   1         11.15         16.51         6.93 o                         
  -2  -5   1        635.30        667.50        15.40 o                         
  -1  -5   1       1280.41       1267.71        26.82 o                         
   0  -5   1       2368.47       2403.47        31.56 o                         
   1  -5   1       2064.38       2179.61        22.00 o                         
   2  -5   1        458.76        461.13         6.08 o                         
   3  -5   1        397.42        361.97         5.17 o                         
   4  -5   1       1653.43       1625.78        21.01 o                         
   5  -5   1       2449.60       2320.04        38.28 o                         
   6  -5   1          5.38         -5.98         7.69 o                         
   7  -5   1         44.71         48.68        11.60 o                         
   8  -5   1         33.19         24.42        10.36 o                         
  -6  -4   1          6.14         -8.10        11.50 o                         
  -5  -4   1         72.63         83.00        17.01 o                         
  -4  -4   1        212.03        219.50        14.78 o                         
  -3  -4   1         80.58         69.62         5.60 o                         
  -2  -4   1        985.88        982.71        14.87 o                         
  -1  -4   1        485.66        455.42         6.72 o                         
   0  -4   1       6492.35       6590.35        64.22 o                         
   1  -4   1         23.42         13.91         2.21 o                         
   2  -4   1        522.61        542.95         6.16 o                         
   3  -4   1       4151.09       4232.34        34.95 o                         
   4  -4   1       4878.81       4557.79        46.68 o                         
   5  -4   1        672.77        646.25        15.43 o                         
   6  -4   1        163.35        168.10         9.51 o                         
   7  -4   1         33.05         30.56        12.59 o                         
   8  -4   1        263.60        266.96        22.24 o                         
  -7  -3   1         24.62         42.29        16.84 o                         
  -6  -3   1         14.08          1.86        14.83 o                         
  -5  -3   1        469.70        532.73        29.95 o                         
  -4  -3   1         34.71         26.81         6.32 o                         
  -3  -3   1        348.27        358.21         9.46 o                         
  -2  -3   1        496.47        533.70         7.48 o                         
  -1  -3   1       5151.67       5359.72        49.09 o                         
   0  -3   1       6390.45       6135.81        69.56 o                         
   1  -3   1       2189.39       2126.50        19.02 o                         
   2  -3   1        115.28        115.02         2.74 o                         
   3  -3   1       7867.91       7567.43        62.37 o                         
   4  -3   1       2543.21       2464.41        31.10 o                         
   5  -3   1        174.04        166.40         8.66 o                         
   6  -3   1        166.85        173.71        10.01 o                         
   7  -3   1        198.63        157.54        15.83 o                         
   8  -3   1         64.70         70.58        14.87 o                         
  -7  -2   1          0.28         18.21        15.11 o                         
  -6  -2   1        278.51        252.99        21.35 o                         
  -5  -2   1        190.61        147.92        17.22 o                         
  -4  -2   1        273.75        295.51         8.50 o                         
  -3  -2   1         75.03         71.52         2.88 o                         
  -2  -2   1       3757.85       3839.39        32.57 o                         
  -1  -2   1      12513.33      11898.09        95.77 o                         
   0  -2   1        990.52       1135.61        15.10 o                         
   1  -2   1       2977.23       3239.53        26.04 o                         
   2  -2   1       3031.36       2892.54        24.45 o                         
   3  -2   1       2953.84       2830.28        24.49 o                         
   4  -2   1       1479.06       1522.20        22.13 o                         
   5  -2   1        805.75        873.74        24.16 o                         
   6  -2   1          9.28          2.27         7.62 o                         
   7  -2   1        111.99        118.66        12.49 o                         
   8  -2   1          7.92         -2.62        13.67 o                         
  -8  -1   1          2.59         15.37        16.22 o                         
  -7  -1   1        111.73        147.80        23.59 o                         
  -6  -1   1        463.10        469.79        21.69 o                         
  -5  -1   1         33.24         39.81         7.92 o                         
  -4  -1   1       1092.58       1176.72        17.93 o                         
  -3  -1   1        493.17        571.69         6.37 o                         
  -2  -1   1       2503.61       2725.66        20.98 o                         
  -1  -1   1       1542.48       1247.59        11.09 o                         
   0  -1   1       1614.92       1384.89        96.95 o                         
   1  -1   1       2146.92       1760.68        12.67 o                         
   2  -1   1       2986.10       3130.53        29.25 o                         
   3  -1   1        298.57        262.21         5.38 o                         
   4  -1   1       4282.95       4311.18        63.89 o                         
   5  -1   1        581.23        568.73        16.33 o                         
   6  -1   1         91.87        103.05         9.76 o                         
   7  -1   1          3.97         18.87        10.36 o                         
   8  -1   1         70.33         83.49        50.82 o                         
  -8   0   1         16.36         12.91        12.79 o                         
  -7   0   1        174.06        153.84        15.82 o                         
  -6   0   1          0.47          5.89         8.65 o                         
  -5   0   1       1184.65       1307.26        22.92 o                         
  -4   0   1        256.26        231.12         4.48 o                         
  -3   0   1       2359.46       2268.40        18.79 o                         
  -2   0   1         32.36         20.16         1.78 o                         
  -1   0   1       9830.46      10304.19       182.56 o                         
   0   0   1       9189.79       9226.58        38.47 o                         
   1   0   1         17.32          7.81         2.71 o                         
   2   0   1        904.15        826.50        11.26 o                         
   3   0   1       3732.50       3815.69        39.31 o                         
   4   0   1       2129.46       2187.25        35.72 o                         
   5   0   1        106.65         82.47        13.34 o                         
   6   0   1          9.95          6.80         8.47 o                         
   7   0   1         69.65         48.13        16.03 o                         
   8   0   1         28.19          5.14        16.83 o                         
  -8   1   1         34.46         19.32        13.20 o                         
  -7   1   1          6.60         -3.44        11.59 o                         
  -6   1   1       1240.94       1292.48        25.95 o                         
  -5   1   1       2317.49       2372.58        33.69 o                         
  -4   1   1        190.76        193.01         4.08 o                         
  -3   1   1        660.34        740.45         8.15 o                         
  -2   1   1       7624.03       7317.65        67.77 o                         
  -1   1   1       8566.45       8509.51       360.44 o                         
   0   1   1        281.80        379.99         5.14 o                         
   1   1   1       5472.75       4985.27        44.98 o                         
   2   1   1       1217.51       1068.61        11.45 o                         
   3   1   1       2819.31       2813.72        28.06 o                         
   4   1   1          4.97         13.07         5.51 o                         
   5   1   1        405.98        426.88        14.82 o                         
   6   1   1          0.16        -11.21        11.54 o                         
   7   1   1         50.58         46.72        17.25 o                         
  -9   2   1         11.85         20.72        18.16 o                         
  -8   2   1         38.39         35.52        13.49 o                         
  -7   2   1        517.71        633.08        19.89 o                         
  -6   2   1       1939.05       1959.34        34.90 o                         
  -5   2   1        204.55        175.48         9.59 o                         
  -4   2   1        175.07        162.77         4.14 o                         
  -3   2   1       1339.02       1297.09        13.12 o                         
  -2   2   1      13020.57      13268.33       103.65 o                         
  -1   2   1        641.42        592.41         6.30 o                         
   0   2   1       4115.81       4792.72        49.70 o                         
   1   2   1        122.10         95.56         4.32 o                         
   2   2   1       2181.19       2228.62        22.79 o                         
   3   2   1        516.24        519.93        11.08 o                         
   4   2   1        404.88        435.52        13.60 o                         
   5   2   1        112.23         97.89        15.69 o                         
   6   2   1         42.98         28.34        12.23 o                         
   7   2   1          1.72         -4.60        15.93 o                         
  -9   3   1         72.75         56.45        15.37 o                         
  -8   3   1        106.72        102.60        11.59 o                         
  -7   3   1       1096.20       1209.12        28.74 o                         
  -6   3   1        384.92        371.25        18.43 o                         
  -5   3   1       1613.28       1598.32        23.65 o                         
  -4   3   1        506.22        541.14         7.82 o                         
  -3   3   1       5805.07       5995.36        48.12 o                         
  -2   3   1       2840.78       2782.22        23.21 o                         
  -1   3   1       3563.73       3541.36        29.67 o                         
   0   3   1       1290.18       1194.39        15.22 o                         
   1   3   1        544.73        487.26         6.62 o                         
   2   3   1        568.95        470.35         8.24 o                         
   3   3   1        302.91        275.07        17.13 o                         
   4   3   1        278.64        240.50        20.78 o                         
   5   3   1          0.24          7.95        11.13 o                         
   6   3   1         31.18         25.62        13.06 o                         
  -9   4   1         11.27          1.49        10.33 o                         
  -8   4   1        257.05        258.84        14.62 o                         
  -7   4   1        307.66        322.25        14.43 o                         
  -6   4   1        918.78        856.36        21.46 o                         
  -5   4   1       2080.43       2023.36        36.74 o                         
  -4   4   1         13.02         10.78         2.67 o                         
  -3   4   1        111.10         77.17         2.84 o                         
  -2   4   1       1220.75       1034.16        10.16 o                         
  -1   4   1       5560.68       5651.06        49.99 o                         
   0   4   1          9.42         10.19         3.28 o                         
   1   4   1        526.21        594.14        10.64 o                         
   2   4   1        255.35        258.79         9.51 o                         
   3   4   1        659.87        685.64        19.58 o                         
   4   4   1         53.15         61.09         9.67 o                         
   5   4   1         20.43         12.83        12.22 o                         
   6   4   1          0.90          4.46        12.77 o                         
  -9   5   1          4.78         14.42        10.39 o                         
  -8   5   1        311.02        306.70        15.43 o                         
  -7   5   1        557.87        550.70        16.43 o                         
  -6   5   1       3484.42       3511.43        61.08 o                         
  -5   5   1        663.95        695.90        21.21 o                         
  -4   5   1        780.71        797.50        14.11 o                         
  -3   5   1        367.86        322.52         5.53 o                         
  -2   5   1       8532.35       9096.32        79.52 o                         
  -1   5   1       2227.28       2343.99        25.31 o                         
   0   5   1        313.29        333.87        13.62 o                         
   1   5   1          2.38          3.41         5.30 o                         
   2   5   1        664.17        655.69        15.92 o                         
   3   5   1          0.43          3.06         8.72 o                         
   4   5   1          9.13          1.73         9.43 o                         
   5   5   1          3.25         -1.64        19.38 o                         
  -9   6   1          3.83          5.11        10.63 o                         
  -8   6   1         55.60         67.34        10.03 o                         
  -7   6   1       1435.74       1440.95        33.60 o                         
  -6   6   1       1307.65       1300.30        23.53 o                         
  -5   6   1         78.27         70.59         6.07 o                         
  -4   6   1         25.91         39.29         6.08 o                         
  -3   6   1       1839.90       1820.98        24.72 o                         
  -2   6   1        891.19        858.60        17.20 o                         
  -1   6   1          8.37         11.54         4.31 o                         
   0   6   1        245.16        252.01         9.00 o                         
   1   6   1        195.51        227.19        14.57 o                         
   2   6   1        139.65        131.16         9.76 o                         
   3   6   1         29.33         16.88        11.53 o                         
   4   6   1         26.63          5.37        12.85 o                         
   5   6   1          0.03          4.66        15.87 o                         
  -9   7   1          0.01          5.63        11.27 o                         
  -8   7   1        534.59        509.28        22.57 o                         
  -7   7   1       1370.32       1320.00        33.67 o                         
  -6   7   1        119.56         76.24         7.79 o                         
  -5   7   1        820.97        821.44        19.60 o                         
  -4   7   1        147.81        132.43         7.41 o                         
  -3   7   1       1072.15       1109.29        20.05 o                         
  -2   7   1         30.31         24.98         5.52 o                         
  -1   7   1       1029.97       1047.56        19.82 o                         
   0   7   1         52.63         27.36         5.99 o                         
   1   7   1        110.93        126.22        10.37 o                         
   2   7   1          0.58         -1.00        11.61 o                         
   3   7   1         68.19         42.96        13.66 o                         
   4   7   1          0.11        -10.45        13.28 o                         
  -8   8   1        191.35        208.66        15.18 o                         
  -7   8   1          6.62         11.44         9.22 o                         
  -6   8   1        688.69        739.33        21.57 o                         
  -5   8   1        256.26        253.57        10.72 o                         
  -4   8   1        146.43        147.02         7.85 o                         
  -3   8   1          0.07          1.99         5.55 o                         
  -2   8   1        731.09        784.23        16.99 o                         
  -1   8   1        117.34         99.10         7.80 o                         
   0   8   1          4.50         11.60         6.72 o                         
   1   8   1          9.19          6.42         8.03 o                         
   2   8   1         31.25          3.99        13.07 o                         
   3   8   1          9.14         12.29        13.87 o                         
  -8   9   1         15.17         26.66        16.03 o                         
  -7   9   1        835.35        898.03        38.86 o                         
  -6   9   1        824.59        831.68        29.90 o                         
  -5   9   1         41.11         30.98        11.88 o                         
  -4   9   1         26.34         32.87        16.61 o                         
  -3   9   1        314.06        368.34        15.09 o                         
  -2   9   1        262.81        306.09        14.28 o                         
  -1   9   1          0.65          3.19         8.58 o                         
   0   9   1         24.29         13.07        10.35 o                         
   1   9   1          4.53          2.43         9.68 o                         
   2   9   1         16.59          6.45        13.35 o                         
  -7  10   1        502.86        518.06        42.19 o                         
  -6  10   1         33.56         51.18        13.51 o                         
  -5  10   1         23.12         17.73        17.56 o                         
  -4  10   1         34.85         45.00        13.13 o                         
  -3  10   1        191.92        185.84        16.01 o                         
  -2  10   1          6.62          9.48         9.59 o                         
  -1  10   1         55.99         38.93        11.95 o                         
   0  10   1          0.28          7.71         9.75 o                         
   1  10   1          3.10        -14.10        14.10 o                         
  -6  11   1        124.38        131.11        16.31 o                         
  -5  11   1         18.90         -1.34        12.93 o                         
  -4  11   1         94.30         88.93        15.02 o                         
  -3  11   1          8.91         -7.33        10.21 o                         
  -2  11   1         26.54         28.32        10.62 o                         
  -1  11   1          4.33        -10.64        10.64 o                         
  -4  12   1          6.58        -11.08        13.27 o                         
   1 -12   2          7.13         33.19        14.27 o                         
   2 -12   2         19.36          4.69        10.89 o                         
   3 -12   2          0.85         -1.26        10.35 o                         
   4 -12   2        100.45        116.31        14.29 o                         
   5 -12   2         46.51         53.50        14.64 o                         
  -1 -11   2          8.31          2.84        10.94 o                         
   0 -11   2         20.89         18.21        11.19 o                         
   1 -11   2         64.22         34.85        10.71 o                         
   2 -11   2          6.71          4.23         9.79 o                         
   3 -11   2        204.10        197.70        28.68 o                         
   4 -11   2        311.87        331.68        33.77 o                         
   5 -11   2          4.69         -9.46        10.70 o                         
   6 -11   2          9.21         -4.35        22.25 o                         
  -2 -10   2          6.26         17.31        10.45 o                         
  -1 -10   2         42.69         20.55        10.27 o                         
   0 -10   2          0.37         -4.83         9.62 o                         
   1 -10   2         31.78         30.32         9.45 o                         
   2 -10   2          2.92         -6.80         9.37 o                         
   3 -10   2        432.85        455.48        20.11 o                         
   4 -10   2         66.71         82.79        13.90 o                         
   5 -10   2        145.19        142.90        12.90 o                         
   6 -10   2         21.76         60.59        17.02 o                         
   7 -10   2        369.82        396.27        28.27 o                         
  -3  -9   2          0.03          0.25        13.75 o                         
  -2  -9   2         40.47         19.33        10.08 o                         
  -1  -9   2         19.18          9.47         9.24 o                         
   0  -9   2         72.91         96.79        10.72 o                         
   1  -9   2          2.74          7.33         8.58 o                         
   2  -9   2       1064.28       1054.43        25.91 o                         
   3  -9   2         74.04         94.56         9.68 o                         
   4  -9   2        695.93        703.08        20.17 o                         
   5  -9   2        330.11        260.38        21.02 o                         
   6  -9   2        237.39        256.26        22.18 o                         
   7  -9   2         52.01         56.51        17.23 o                         
  -4  -8   2          3.01          2.42        14.92 o                         
  -3  -8   2         44.77         15.17        16.37 o                         
  -2  -8   2         28.06         21.08         8.89 o                         
  -1  -8   2        121.78         84.26        10.00 o                         
   0  -8   2        303.85        387.03        14.88 o                         
   1  -8   2        131.63        119.88        13.62 o                         
   2  -8   2        417.33        458.20        15.40 o                         
   3  -8   2        154.34        143.04         8.52 o                         
   4  -8   2       1675.61       1614.99        37.43 o                         
   5  -8   2         76.51         67.62         9.58 o                         
   6  -8   2        196.55        189.36        19.40 o                         
   7  -8   2        270.19        277.87        23.90 o                         
   8  -8   2        543.15        562.38        33.93 o                         
  -5  -7   2          8.47         21.43        16.98 o                         
  -4  -7   2          1.49         -1.32        11.59 o                         
  -3  -7   2         70.67         54.52         9.14 o                         
  -2  -7   2         12.71         14.22         7.97 o                         
  -1  -7   2        693.09        746.77        20.31 o                         
   0  -7   2         77.07        103.41         9.01 o                         
   1  -7   2        382.53        413.06        16.42 o                         
   2  -7   2        253.37        271.18         9.87 o                         
   3  -7   2       5500.03       5621.90        76.38 o                         
   4  -7   2        357.30        396.99        13.46 o                         
   5  -7   2        468.09        441.47        19.59 o                         
   6  -7   2          1.77          5.27        10.45 o                         
   7  -7   2        947.98        964.87        45.91 o                         
   8  -7   2        189.54        205.57        23.59 o                         
  -5  -6   2          5.80         -6.64        11.42 o                         
  -4  -6   2         39.14         21.84         9.29 o                         
  -3  -6   2          0.07          2.64         7.29 o                         
  -2  -6   2        878.84        961.23        22.93 o                         
  -1  -6   2        330.11        323.92        12.38 o                         
   0  -6   2        390.14        399.54         8.88 o                         
   1  -6   2        138.22        146.65         6.71 o                         
   2  -6   2       4125.43       3961.04        47.37 o                         
   3  -6   2       3676.41       3616.82        46.91 o                         
   4  -6   2         33.41         37.67         5.01 o                         
   5  -6   2        557.36        521.18        15.34 o                         
   6  -6   2        270.10        229.37        14.73 o                         
   7  -6   2        578.05        579.04        19.84 o                         
   8  -6   2         72.58         58.21        18.51 o                         
  -6  -5   2         27.65         16.14        20.04 o                         
  -5  -5   2         11.83          9.48        13.98 o                         
  -4  -5   2         24.97         23.75        10.58 o                         
  -3  -5   2        317.39        303.69         9.93 o                         
  -2  -5   2       1301.65       1207.51        20.82 o                         
  -1  -5   2          1.37          4.12         3.56 o                         
   0  -5   2       1561.95       1644.05        24.87 o                         
   1  -5   2        723.83        732.20         9.87 o                         
   2  -5   2       4632.19       4715.36        38.58 o                         
   3  -5   2          1.10          4.44         2.56 o                         
   4  -5   2       4176.23       3979.85        51.33 o                         
   5  -5   2          0.28         -0.46         5.95 o                         
   6  -5   2        657.29        622.85        16.72 o                         
   7  -5   2          1.83          1.37        12.37 o                         
   8  -5   2        343.50        354.66        22.57 o                         
  -7  -4   2         10.20         -8.08        16.16 o                         
  -6  -4   2          2.68          9.34        14.20 o                         
  -5  -4   2         53.72         76.34        11.70 o                         
  -4  -4   2         37.41         39.16         5.79 o                         
  -3  -4   2        876.84        905.22        15.82 o                         
  -2  -4   2          0.09         -0.63         2.49 o                         
  -1  -4   2       3724.30       4020.45        36.56 o                         
   0  -4   2         30.41         11.53         2.11 o                         
   1  -4   2       2243.74       2190.80        19.99 o                         
   2  -4   2         56.74         64.13         2.43 o                         
   3  -4   2       8306.37       7937.05        67.39 o                         
   4  -4   2       2902.13       2941.10        38.87 o                         
   5  -4   2        198.61        216.05         9.55 o                         
   6  -4   2         63.45         51.67        10.91 o                         
   7  -4   2        383.51        363.70        31.21 o                         
   8  -4   2        253.35        217.03        18.70 o                         
  -7  -3   2          0.95         -0.02        14.31 o                         
  -6  -3   2         55.96         66.98        22.51 o                         
  -5  -3   2        124.81        107.76        10.09 o                         
  -4  -3   2        295.68        305.65         7.95 o                         
  -3  -3   2         22.85         16.73         2.54 o                         
  -2  -3   2       3794.05       4091.33        34.92 o                         
  -1  -3   2       4276.64       4000.31        34.68 o                         
   0  -3   2        106.71         95.91         3.30 o                         
   1  -3   2       1046.08       1154.86        10.67 o                         
   2  -3   2       5550.00       5352.09        44.34 o                         
   3  -3   2       8677.95       8529.85        67.78 o                         
   4  -3   2        362.13        356.16        13.46 o                         
   5  -3   2        619.66        670.76        20.43 o                         
   6  -3   2        242.45        191.64        13.19 o                         
   7  -3   2        473.60        529.37        21.45 o                         
   8  -3   2          6.14         -5.70        11.42 o                         
  -8  -2   2          4.38          4.79        22.47 o                         
  -7  -2   2         61.08         88.51        35.48 o                         
  -6  -2   2        139.70        149.49        14.28 o                         
  -5  -2   2         32.84         42.44         8.50 o                         
  -4  -2   2         54.01         52.38         4.30 o                         
  -3  -2   2       2381.38       2511.55        19.91 o                         
  -2  -2   2       8335.34       8359.92        64.66 o                         
  -1  -2   2        525.13        653.61        10.14 o                         
   0  -2   2       6350.93       6398.43        59.67 o                         
   1  -2   2       2491.85       2679.47        24.91 o                         
   2  -2   2       8855.80       8557.52        71.80 o                         
   3  -2   2        941.61        918.53         9.50 o                         
   4  -2   2       1497.98       1527.09        33.49 o                         
   5  -2   2         26.61         33.71        12.26 o                         
   6  -2   2        553.16        615.26        19.00 o                         
   7  -2   2         50.15         53.69        11.31 o                         
   8  -2   2         36.42         34.21        11.84 o                         
  -8  -1   2         16.69          6.55        15.42 o                         
  -7  -1   2        259.45        217.78        18.04 o                         
  -6  -1   2         22.80         15.24        11.54 o                         
  -5  -1   2        153.17        170.56         7.97 o                         
  -4  -1   2         83.37        110.23         3.67 o                         
  -3  -1   2       6256.07       6274.85        49.22 o                         
  -2  -1   2       1069.68       1049.04         9.51 o                         
  -1  -1   2       4700.19       5049.88        43.78 o                         
   0  -1   2       1614.63       1506.37        14.28 o                         
   1  -1   2      11769.26      11212.13       102.83 o                         
   2  -1   2       2215.47       2093.40        22.29 o                         
   3  -1   2       1919.27       1931.34        21.66 o                         
   4  -1   2       1489.39       1615.58        31.56 o                         
   5  -1   2          1.53         -1.19         8.17 o                         
   6  -1   2        175.81        153.36        12.05 o                         
   7  -1   2         35.36         25.13        10.55 o                         
   8  -1   2         51.84         46.80        15.67 o                         
  -8   0   2        186.71        189.85        18.21 o                         
  -7   0   2        130.87        100.76        13.91 o                         
  -6   0   2        169.22        177.47        10.02 o                         
  -5   0   2         21.79          8.77         3.94 o                         
  -4   0   2       2132.37       2063.89        18.86 o                         
  -3   0   2       1241.50       1315.01        12.47 o                         
  -2   0   2       5700.35       5459.37        44.56 o                         
  -1   0   2      13047.92      12594.07       115.10 o                         
   0   0   2        509.43        525.09         6.35 o                         
   1   0   2       6729.99       7248.62        67.86 o                         
   2   0   2       2220.91       2207.41        27.37 o                         
   3   0   2       3640.03       3694.24        47.33 o                         
   4   0   2         88.62         91.47         7.98 o                         
   5   0   2        173.46        190.24        11.32 o                         
   6   0   2         14.80         15.42         9.77 o                         
   7   0   2        104.21        116.74        17.27 o                         
  -8   1   2         59.09         32.77        11.27 o                         
  -7   1   2         81.95         98.53        14.38 o                         
  -6   1   2        931.91        971.01        23.60 o                         
  -5   1   2         41.36         44.84         4.59 o                         
  -4   1   2       1014.52       1054.37        11.54 o                         
  -3   1   2       1738.60       1806.39        16.15 o                         
  -2   1   2      13960.56      13935.69       119.10 o                         
  -1   1   2        475.21        464.93         5.29 o                         
   0   1   2       4544.18       5078.69        44.33 o                         
   1   1   2       3947.29       4081.45        35.20 o                         
   2   1   2       8168.83       8678.34        78.39 o                         
   3   1   2        573.85        598.32        11.54 o                         
   4   1   2        174.47        164.35        10.13 o                         
   5   1   2         14.86         12.96         9.24 o                         
   6   1   2         40.32         36.52        12.51 o                         
   7   1   2         33.89         19.77        15.92 o                         
  -9   2   2         14.35          4.56        13.66 o                         
  -8   2   2         10.12          2.18         9.52 o                         
  -7   2   2       1216.95       1258.68        26.97 o                         
  -6   2   2        555.12        519.64        19.95 o                         
  -5   2   2        161.11        159.63         6.35 o                         
  -4   2   2       1092.70       1035.25        11.62 o                         
  -3   2   2      10998.05      10571.57        81.09 o                         
  -2   2   2       5480.00       5245.65        42.09 o                         
  -1   2   2       1931.32       1802.11        15.52 o                         
   0   2   2       1069.01       1002.08        10.72 o                         
   1   2   2       2284.44       2168.62        20.61 o                         
   2   2   2       5212.12       5470.70        57.03 o                         
   3   2   2        114.89         98.62         7.55 o                         
   4   2   2        224.12        171.74        22.61 o                         
   5   2   2         22.21         17.14        11.21 o                         
   6   2   2         27.13          4.36        12.37 o                         
  -9   3   2          2.29         -3.90        11.06 o                         
  -8   3   2        281.26        324.05        15.52 o                         
  -7   3   2        741.90        695.25        20.30 o                         
  -6   3   2          1.00          3.85         7.12 o                         
  -5   3   2        109.68        134.66         7.08 o                         
  -4   3   2       4096.98       3868.40        36.53 o                         
  -3   3   2       8418.67       8485.60        67.69 o                         
  -2   3   2        198.31        158.02         3.30 o                         
  -1   3   2       1901.07       2073.97        19.06 o                         
   0   3   2        768.33        697.55        10.47 o                         
   1   3   2       2438.98       2683.48        27.06 o                         
   2   3   2        283.59        288.66         9.09 o                         
   3   3   2        705.66        718.52        21.21 o                         
   4   3   2          0.38          3.01         8.82 o                         
   5   3   2         41.45          7.49        14.43 o                         
   6   3   2          0.10        -12.42        12.42 o                         
  -9   4   2        127.42        164.12        14.97 o                         
  -8   4   2        254.98        273.55        13.37 o                         
  -7   4   2        119.33        132.93        10.58 o                         
  -6   4   2        651.88        674.51        14.97 o                         
  -5   4   2        112.15        111.35         7.50 o                         
  -4   4   2       2072.20       2001.47        24.67 o                         
  -3   4   2        428.17        392.07         5.44 o                         
  -2   4   2       4020.12       4253.68        34.11 o                         
  -1   4   2        526.44        505.58         6.70 o                         
   0   4   2       1220.04       1316.85        17.56 o                         
   1   4   2        106.01         76.38         4.75 o                         
   2   4   2        645.57        645.27        15.17 o                         
   3   4   2        651.17        556.69        27.80 o                         
   4   4   2         23.47         28.52        17.39 o                         
   5   4   2         11.86          9.42        12.95 o                         
  -9   5   2        187.35        177.57        14.02 o                         
  -8   5   2          4.85          5.69         8.39 o                         
  -7   5   2        520.03        563.73        21.18 o                         
  -6   5   2        534.26        504.29        14.19 o                         
  -5   5   2        206.86        201.81         8.13 o                         
  -4   5   2         24.97         30.55         3.71 o                         
  -3   5   2       4656.92       4656.21        45.68 o                         
  -2   5   2       4560.76       4489.58        44.19 o                         
  -1   5   2        200.01        236.72         7.64 o                         
   0   5   2        133.43        135.81         7.38 o                         
   1   5   2        501.60        516.62        22.36 o                         
   2   5   2        432.29        420.56        16.75 o                         
   3   5   2          4.97        -10.59        10.59 o                         
   4   5   2         21.36          8.56        10.40 o                         
   5   5   2          4.40         11.67        12.68 o                         
  -9   6   2          1.58          5.33        10.43 o                         
  -8   6   2        609.78        606.80        23.58 o                         
  -7   6   2        476.06        456.22        16.29 o                         
  -6   6   2        157.48        172.65         8.70 o                         
  -5   6   2          0.64         -2.04         5.42 o                         
  -4   6   2       1858.01       1824.57        27.47 o                         
  -3   6   2       3052.88       3080.34        38.60 o                         
  -2   6   2          4.79          4.52         4.42 o                         
  -1   6   2        137.98        143.60         6.70 o                         
   0   6   2         87.52        132.04         6.85 o                         
   1   6   2        383.25        400.75        14.49 o                         
   2   6   2         22.37         -3.59        11.12 o                         
   3   6   2         18.71         -0.11        11.87 o                         
   4   6   2         21.77         11.58        15.91 o                         
  -9   7   2        170.14        177.14        14.91 o                         
  -8   7   2       1163.94       1169.52        32.48 o                         
  -7   7   2        176.31        189.62        13.54 o                         
  -6   7   2         72.90         80.58         8.15 o                         
  -5   7   2        136.09        122.27         9.10 o                         
  -4   7   2       1782.18       1806.93        31.98 o                         
  -3   7   2        287.34        304.40        11.65 o                         
  -2   7   2        563.60        624.54        14.54 o                         
  -1   7   2        176.92        119.34         7.14 o                         
   0   7   2        345.36        396.02        14.05 o                         
   1   7   2         60.88         36.15         8.45 o                         
   2   7   2         23.09         13.88        11.75 o                         
   3   7   2         14.41          8.62        12.34 o                         
  -8   8   2        202.37        190.29        16.70 o                         
  -7   8   2        144.69        141.26        12.47 o                         
  -6   8   2         12.04         -1.07         7.13 o                         
  -5   8   2        223.53        229.22        12.22 o                         
  -4   8   2         88.80        105.16        10.31 o                         
  -3   8   2        351.61        352.77        11.33 o                         
  -2   8   2        374.74        341.48        11.49 o                         
  -1   8   2         26.54         45.51         7.40 o                         
   0   8   2         17.33         14.75         6.68 o                         
   1   8   2         20.26         27.61         9.24 o                         
   2   8   2         19.34         10.20        13.70 o                         
   3   8   2          0.13          5.61        14.87 o                         
  -8   9   2        103.43        112.54        27.54 o                         
  -7   9   2        614.28        662.30        25.62 o                         
  -6   9   2          1.15         -1.68         8.72 o                         
  -5   9   2        114.14        101.89        10.08 o                         
  -4   9   2        161.78        166.12        13.84 o                         
  -3   9   2        574.85        596.41        15.56 o                         
  -2   9   2         28.04         18.35         7.20 o                         
  -1   9   2         47.85         43.48         9.52 o                         
   0   9   2          2.18         14.86         9.30 o                         
   1   9   2         41.16         18.73        12.07 o                         
   2   9   2          2.93         -4.93        11.86 o                         
  -7  10   2        186.55        234.78        18.81 o                         
  -6  10   2         17.53          4.06        12.56 o                         
  -5  10   2        104.83         89.86        19.66 o                         
  -4  10   2        262.48        244.95        20.94 o                         
  -3  10   2         63.75         47.76        11.77 o                         
  -2  10   2         20.11         11.88         9.71 o                         
  -1  10   2         14.07         -3.99         9.72 o                         
   0  10   2         16.79         19.32        10.60 o                         
  -6  11   2         25.65         29.22        14.28 o                         
  -5  11   2        132.39        132.04        16.77 o                         
  -4  11   2        113.52        122.25        16.34 o                         
  -3  11   2          6.75          2.30        11.50 o                         
  -2  11   2         25.60          2.36        10.24 o                         
  -1  11   2          0.75          7.99        10.90 o                         
   1 -12   3          8.66         23.05        11.59 o                         
   2 -12   3         30.32         23.94         9.95 o                         
   3 -12   3         43.00         36.81        11.96 o                         
   4 -12   3         83.13         72.05        18.81 o                         
   5 -12   3         38.27         15.20        11.36 o                         
  -1 -11   3         15.56         18.60        10.92 o                         
   0 -11   3         22.86         18.09        10.48 o                         
   1 -11   3        113.11        111.12        17.84 o                         
   2 -11   3         73.36         44.70         9.43 o                         
   3 -11   3        381.25        386.99        17.18 o                         
   4 -11   3         15.05          7.86        10.85 o                         
   5 -11   3        152.98        141.58        26.95 o                         
   6 -11   3         11.69         26.27        24.65 o                         
  -2 -10   3         32.24         32.01        10.69 o                         
  -1 -10   3          3.34         -0.57         9.69 o                         
   0 -10   3         77.43         82.27        10.86 o                         
   1 -10   3         11.14         14.59         9.76 o                         
   2 -10   3        212.19        211.93        11.85 o                         
   3 -10   3        231.32        211.10        17.14 o                         
   4 -10   3         50.64         45.90        12.93 o                         
   5 -10   3         15.81         18.05        11.52 o                         
   6 -10   3        426.32        419.51        41.55 o                         
   7 -10   3        444.62        470.29        31.30 o                         
  -3  -9   3         10.94          3.95         9.85 o                         
  -2  -9   3         42.19         17.24         9.62 o                         
  -1  -9   3         33.80         18.38         8.93 o                         
   0  -9   3         59.50         70.44        10.08 o                         
   1  -9   3        571.99        614.90        19.34 o                         
   2  -9   3       1106.67       1188.84        27.46 o                         
   3  -9   3        254.49        233.38        11.98 o                         
   4  -9   3        676.58        639.20        19.03 o                         
   5  -9   3        175.22        198.04        15.74 o                         
   6  -9   3        729.58        736.99        39.09 o                         
   7  -9   3          1.72         -4.49        15.88 o                         
  -4  -8   3         12.96         -9.68        12.76 o                         
  -3  -8   3         42.98         22.83         9.41 o                         
  -2  -8   3         16.94         16.44         8.77 o                         
  -1  -8   3        195.36        228.62        15.36 o                         
   0  -8   3         49.82         37.38         8.40 o                         
   1  -8   3       1124.90       1191.10        28.27 o                         
   2  -8   3          0.02         -1.87         6.44 o                         
   3  -8   3        465.33        495.83        14.21 o                         
   4  -8   3        131.67        114.43         9.55 o                         
   5  -8   3        268.26        297.36        17.36 o                         
   6  -8   3         11.33          3.64        11.57 o                         
   7  -8   3        440.40        459.69        29.83 o                         
  -5  -7   3          2.46         -3.60        13.78 o                         
  -4  -7   3         48.01         32.91        11.21 o                         
  -3  -7   3          0.59         -8.48         8.48 o                         
  -2  -7   3        135.70        167.04        18.51 o                         
  -1  -7   3        150.81        170.55        17.11 o                         
   0  -7   3        441.67        421.99        15.45 o                         
   1  -7   3        146.08        155.64         7.71 o                         
   2  -7   3       2700.14       2582.03        58.30 o                         
   3  -7   3       2221.64       2070.15        35.10 o                         
   4  -7   3        605.43        639.41        17.54 o                         
   5  -7   3        330.51        310.33        17.25 o                         
   6  -7   3        798.48        817.75        29.83 o                         
   7  -7   3        780.68        849.35        39.69 o                         
   8  -7   3         18.68         -2.44        26.88 o                         
  -5  -6   3         19.47         -1.62        12.32 o                         
  -4  -6   3         14.87          5.90         9.82 o                         
  -3  -6   3        353.74        406.42        14.76 o                         
  -2  -6   3        464.43        493.22        15.54 o                         
  -1  -6   3        271.66        272.98         9.92 o                         
   0  -6   3        305.15        321.59        11.93 o                         
   1  -6   3       1992.05       2041.97        33.94 o                         
   2  -6   3       5793.44       5664.48        82.38 o                         
   3  -6   3        165.97        153.49         7.64 o                         
   4  -6   3        118.22         89.09         9.67 o                         
   5  -6   3        101.07         84.32        11.47 o                         
   6  -6   3        882.86        912.47        30.69 o                         
   7  -6   3         88.32         61.87        17.79 o                         
   8  -6   3         54.51         93.78        20.64 o                         
  -5  -5   3         36.19         25.52         9.26 o                         
  -4  -5   3        122.05        121.08         9.36 o                         
  -3  -5   3       1076.88       1077.51        29.12 o                         
  -2  -5   3         33.47         29.32         5.73 o                         
  -1  -5   3        280.75        274.21         6.81 o                         
   0  -5   3        104.27        109.61         4.63 o                         
   1  -5   3       4636.23       4449.57        43.65 o                         
   2  -5   3       1102.64       1127.21        13.75 o                         
   3  -5   3       1524.84       1434.63        19.81 o                         
   4  -5   3        114.20        124.93         9.48 o                         
   5  -5   3       1861.37       1776.29        39.89 o                         
   6  -5   3        353.69        326.60        16.22 o                         
   7  -5   3        207.96        206.47        21.60 o                         
   8  -5   3         86.29         68.62        19.81 o                         
  -6  -4   3         76.91         81.65        11.70 o                         
  -5  -4   3         47.23         40.54         7.45 o                         
  -4  -4   3        861.32        879.23        14.63 o                         
  -3  -4   3        344.78        276.32         8.03 o                         
  -2  -4   3       1412.40       1594.43        18.19 o                         
  -1  -4   3         72.14         56.09         2.71 o                         
   0  -4   3       5590.43       5569.90        51.04 o                         
   1  -4   3       1595.97       1618.35        16.75 o                         
   2  -4   3       2391.71       2431.73        23.05 o                         
   3  -4   3       3039.74       2991.29        32.86 o                         
   4  -4   3        168.90        173.17        10.41 o                         
   5  -4   3        233.61        202.36        12.50 o                         
   6  -4   3         82.24         82.58        10.99 o                         
   7  -4   3        267.68        276.39        16.70 o                         
   8  -4   3          9.00         -0.90        11.66 o                         
  -7  -3   3         12.85         33.38        21.77 o                         
  -6  -3   3         48.34         48.85        11.42 o                         
  -5  -3   3        213.74        186.06        30.06 o                         
  -4  -3   3        630.32        605.99        12.37 o                         
  -3  -3   3        463.18        483.69        10.64 o                         
  -2  -3   3       3796.48       3631.40        30.42 o                         
  -1  -3   3        308.07        292.90         5.03 o                         
   0  -3   3       2313.19       2379.67        23.08 o                         
   1  -3   3        659.42        630.41         7.34 o                         
   2  -3   3       7580.01       7229.99        63.41 o                         
   3  -3   3        766.65        732.13        10.29 o                         
   4  -3   3        390.30        368.94        14.22 o                         
   5  -3   3         73.72         63.34        14.58 o                         
   6  -3   3        890.57        929.40        27.35 o                         
   7  -3   3         97.30        102.76        15.03 o                         
   8  -3   3         16.73          9.55        12.16 o                         
  -8  -2   3          1.77         -4.68        22.80 o                         
  -7  -2   3         72.62         56.12        16.48 o                         
  -6  -2   3         11.12          9.42        10.44 o                         
  -5  -2   3        752.16        771.00        15.95 o                         
  -4  -2   3        765.16        879.45        13.44 o                         
  -3  -2   3       6364.77       6629.67        54.61 o                         
  -2  -2   3       1209.84       1214.39        11.15 o                         
  -1  -2   3       2390.99       2583.93        22.69 o                         
   0  -2   3       2240.47       2173.54        20.70 o                         
   1  -2   3      18126.40      17368.25       153.53 o                         
   2  -2   3       3014.02       2928.23        26.96 o                         
   3  -2   3        471.78        504.02         9.92 o                         
   4  -2   3         97.54        128.64        12.72 o                         
   5  -2   3        902.64        886.84        22.39 o                         
   6  -2   3        205.98        198.07        12.70 o                         
   7  -2   3          3.73          7.88         9.73 o                         
  -8  -1   3         38.00         50.46        17.22 o                         
  -7  -1   3         56.01         44.26        15.50 o                         
  -6  -1   3        123.22        126.04        11.53 o                         
  -5  -1   3         14.19          9.92         4.76 o                         
  -4  -1   3       3996.83       3999.18        42.15 o                         
  -3  -1   3       5617.90       5563.72        43.97 o                         
  -2  -1   3         48.73         54.64         2.10 o                         
  -1  -1   3       1687.16       1573.10        14.54 o                         
   0  -1   3       6057.60       5960.71        48.81 o                         
   1  -1   3       6386.57       6381.71        57.63 o                         
   2  -1   3         15.07         14.16         1.92 o                         
   3  -1   3       1245.17       1315.11        21.09 o                         
   4  -1   3         82.98         88.37         8.04 o                         
   5  -1   3        382.99        413.69        15.46 o                         
   6  -1   3          0.41          2.78         8.96 o                         
   7  -1   3         56.23         33.07        11.82 o                         
  -8   0   3        105.88         71.69        19.10 o                         
  -7   0   3          1.22         24.63         8.10 o                         
  -6   0   3         69.58         76.70         8.56 o                         
  -5   0   3       1271.99       1387.87        23.29 o                         
  -4   0   3       6653.39       6979.02        65.96 o                         
  -3   0   3        483.83        565.82         6.52 o                         
  -2   0   3       4867.29       4930.40        39.54 o                         
  -1   0   3        538.64        495.43         6.03 o                         
   0   0   3      10217.60      10111.72        97.32 o                         
   1   0   3         44.15         43.30         2.65 o                         
   2   0   3       3891.72       3856.60        37.41 o                         
   3   0   3        199.84        234.78         8.62 o                         
   4   0   3        310.74        332.53        12.91 o                         
   5   0   3          5.34          4.91         8.23 o                         
   6   0   3        187.49        165.93        13.94 o                         
   7   0   3         11.90         29.10        12.09 o                         
  -9   1   3         78.67         47.28        18.02 o                         
  -8   1   3        109.88        146.59        17.04 o                         
  -7   1   3         76.48         80.23        10.15 o                         
  -6   1   3         79.47        100.29        10.41 o                         
  -5   1   3       2366.94       2402.95        35.96 o                         
  -4   1   3        427.00        422.20         6.11 o                         
  -3   1   3       6652.03       6567.46        52.63 o                         
  -2   1   3       3740.05       3559.64        29.16 o                         
  -1   1   3       1129.64       1083.46         9.48 o                         
   0   1   3        208.01        165.78         3.62 o                         
   1   1   3       6532.42       6574.74        57.79 o                         
   2   1   3       1683.12       1634.28        20.41 o                         
   3   1   3         26.98         23.08         8.51 o                         
   4   1   3         99.87         94.71        12.13 o                         
   5   1   3         75.26         66.85        11.08 o                         
   6   1   3         63.57         40.67        17.31 o                         
  -9   2   3         10.60          9.85        12.10 o                         
  -8   2   3        310.45        315.27        15.93 o                         
  -7   2   3        263.13        235.65        13.01 o                         
  -6   2   3        270.47        288.00        11.06 o                         
  -5   2   3        101.37        140.63         6.98 o                         
  -4   2   3       4522.23       4295.46        46.05 o                         
  -3   2   3      10727.23      11064.99        99.37 o                         
  -2   2   3        130.09        116.59         3.75 o                         
  -1   2   3        704.19        818.67         8.52 o                         
   0   2   3       2236.72       2097.78        20.70 o                         
   1   2   3       4955.01       5167.11        47.23 o                         
   2   2   3        469.11        451.42         9.96 o                         
   3   2   3        158.68        143.74        14.52 o                         
   4   2   3         10.08         15.68        10.43 o                         
   5   2   3         91.93         89.20        14.28 o                         
   6   2   3          2.24         -2.89        13.11 o                         
  -9   3   3        174.17        202.82        20.15 o                         
  -8   3   3        585.51        633.41        23.63 o                         
  -7   3   3        285.24        275.03        13.20 o                         
  -6   3   3          2.46          5.05         5.70 o                         
  -5   3   3       2488.90       2427.45        36.26 o                         
  -4   3   3       9128.80       8861.18       100.79 o                         
  -3   3   3       2484.75       2492.32        21.57 o                         
  -2   3   3       1414.43       1593.55        15.44 o                         
  -1   3   3         29.51         35.98         2.57 o                         
   0   3   3       3016.97       3163.03        30.31 o                         
   1   3   3        375.34        315.66         7.54 o                         
   2   3   3        643.92        600.92        18.65 o                         
   3   3   3          0.77         -1.74         8.52 o                         
   4   3   3         61.12         70.11        13.37 o                         
   5   3   3         12.62          7.28        12.40 o                         
   6   3   3          3.03         -3.39        13.83 o                         
  -9   4   3        483.10        522.81        20.73 o                         
  -8   4   3        136.64        115.07        11.42 o                         
  -7   4   3        454.78        444.15        15.89 o                         
  -6   4   3        142.73        160.01         8.20 o                         
  -5   4   3       4725.58       4467.99        61.92 o                         
  -4   4   3       1579.84       1562.47        21.65 o                         
  -3   4   3        952.91       1007.51        12.33 o                         
  -2   4   3        614.97        602.27         9.69 o                         
  -1   4   3       1550.61       1571.62        18.24 o                         
   0   4   3        756.63        770.85        13.71 o                         
   1   4   3        278.76        250.48        10.99 o                         
   2   4   3        332.43        299.72        14.08 o                         
   3   4   3          6.27         -1.36         8.09 o                         
   4   4   3         14.92          8.83        12.06 o                         
   5   4   3          0.67         -2.64        13.08 o                         
  -9   5   3        174.01        181.02        15.55 o                         
  -8   5   3        131.86        137.90        11.40 o                         
  -7   5   3        429.79        473.37        16.42 o                         
  -6   5   3       2028.26       1915.16        38.52 o                         
  -5   5   3        612.03        643.48        14.34 o                         
  -4   5   3       1222.95       1162.53        18.87 o                         
  -3   5   3       3165.16       3242.44        37.90 o                         
  -2   5   3        231.15        281.65         7.44 o                         
  -1   5   3        606.37        610.47        11.59 o                         
   0   5   3         51.66         76.85         6.68 o                         
   1   5   3        447.43        446.25        13.13 o                         
   2   5   3         18.98         22.49         9.28 o                         
   3   5   3         42.10         26.51        10.03 o                         
   4   5   3          8.17         -8.33        12.56 o                         
  -9   6   3         71.14         73.91        13.43 o                         
  -8   6   3        691.04        730.11        43.61 o                         
  -7   6   3          3.06          4.32         8.09 o                         
  -6   6   3        949.42        935.02        19.28 o                         
  -5   6   3        488.43        478.54        12.44 o                         
  -4   6   3       4017.40       4179.03        54.53 o                         
  -3   6   3        610.73        625.28        12.73 o                         
  -2   6   3        125.31        148.96         7.10 o                         
  -1   6   3         39.32         51.56         5.67 o                         
   0   6   3        618.24        627.63        14.00 o                         
   1   6   3        164.53        130.04         8.98 o                         
   2   6   3         12.88         -3.64        11.65 o                         
   3   6   3          3.68         -9.74        12.38 o                         
   4   6   3          1.27          0.02        23.63 o                         
  -9   7   3        554.28        553.90        26.95 o                         
  -8   7   3        435.13        521.00        29.47 o                         
  -7   7   3         27.07         24.71         8.34 o                         
  -6   7   3         54.07         64.30         8.04 o                         
  -5   7   3       3171.86       3200.49        56.74 o                         
  -4   7   3       1422.05       1501.22        28.23 o                         
  -3   7   3         36.09         46.31         7.03 o                         
  -2   7   3         93.46         74.21         7.12 o                         
  -1   7   3         56.20         78.03         7.56 o                         
   0   7   3        195.99        188.34         9.85 o                         
   1   7   3          0.55         14.29        12.22 o                         
   2   7   3         13.81          6.94        12.80 o                         
   3   7   3          0.26        -16.54        16.54 o                         
  -8   8   3          1.23          0.19        11.32 o                         
  -7   8   3         26.95         24.63         8.15 o                         
  -6   8   3        449.26        437.61        20.28 o                         
  -5   8   3       1349.77       1348.43        34.77 o                         
  -4   8   3         10.55          8.87         7.60 o                         
  -3   8   3        351.36        364.18        24.83 o                         
  -2   8   3          3.35         14.60         6.87 o                         
  -1   8   3         97.40        110.72        10.98 o                         
   0   8   3          0.66          8.13         7.43 o                         
   1   8   3         17.73         -6.38         9.56 o                         
   2   8   3          1.65        -12.25        13.64 o                         
  -8   9   3        171.23        135.61        16.69 o                         
  -7   9   3          2.66         -9.06         9.06 o                         
  -6   9   3        265.46        241.76        13.20 o                         
  -5   9   3        179.52        179.08        11.93 o                         
  -4   9   3        537.70        553.36        23.05 o                         
  -3   9   3        136.23        111.22         9.68 o                         
  -2   9   3         31.02         31.85         8.16 o                         
  -1   9   3          2.19          9.82         7.73 o                         
   0   9   3          9.15          3.83         7.48 o                         
   1   9   3         11.46         -4.83        10.58 o                         
  -7  10   3          8.37         -2.95        12.89 o                         
  -6  10   3          0.39         20.89        13.27 o                         
  -5  10   3        169.77        178.86        20.67 o                         
  -4  10   3        255.28        260.50        32.43 o                         
  -3  10   3          0.32         -0.17        11.00 o                         
  -2  10   3         11.24         12.79         9.68 o                         
  -1  10   3          7.52          6.62        10.05 o                         
   0  10   3          9.59          9.06        14.06 o                         
  -6  11   3         52.14         35.07        14.58 o                         
  -5  11   3        155.77        156.01        17.47 o                         
  -4  11   3         71.58         49.90        14.08 o                         
  -3  11   3         23.87         31.87        12.64 o                         
  -2  11   3          0.47        -15.23        19.37 o                         
   1 -12   4         61.61         45.23        11.81 o                         
   2 -12   4          0.12         -8.91        10.40 o                         
   3 -12   4         92.07        105.62        13.98 o                         
   4 -12   4         10.09         10.20        12.34 o                         
  -1 -11   4          0.00          5.76         9.72 o                         
   0 -11   4         50.35         35.65        10.38 o                         
   1 -11   4         55.43         54.51        10.92 o                         
   2 -11   4        257.59        280.39        23.01 o                         
   3 -11   4         68.86         62.43        12.29 o                         
   4 -11   4        118.50         87.63        12.68 o                         
   5 -11   4         33.92         52.01        17.61 o                         
  -2 -10   4          8.31         16.60         9.75 o                         
  -1 -10   4         30.65         17.85         9.52 o                         
   0 -10   4         45.46         48.67         9.74 o                         
   1 -10   4         65.94         52.30        10.21 o                         
   2 -10   4        294.08        316.01        22.97 o                         
   3 -10   4          2.70          8.68         8.57 o                         
   4 -10   4        111.73        136.26        11.56 o                         
   5 -10   4        233.80        210.82        16.81 o                         
   6 -10   4        481.98        510.57        29.20 o                         
  -3  -9   4         34.18         27.13        10.41 o                         
  -2  -9   4         13.20          7.54         8.72 o                         
  -1  -9   4         45.41         44.70         8.98 o                         
   0  -9   4         83.24         61.18         9.02 o                         
   1  -9   4        660.00        684.86        20.55 o                         
   2  -9   4        285.87        304.71        13.49 o                         
   3  -9   4        672.51        672.57        29.81 o                         
   4  -9   4          1.48         -8.38         8.38 o                         
   5  -9   4        983.91       1023.89        33.51 o                         
   6  -9   4        170.73        166.51        16.28 o                         
   7  -9   4         77.19         77.29        18.97 o                         
  -4  -8   4         47.72         51.85        14.19 o                         
  -3  -8   4          8.88          4.89         8.23 o                         
  -2  -8   4        176.44        193.90        11.37 o                         
  -1  -8   4          0.22         -3.21         7.88 o                         
   0  -8   4        813.98        840.81        35.03 o                         
   1  -8   4        436.95        499.57        14.58 o                         
   2  -8   4         75.72         67.55         7.66 o                         
   3  -8   4         82.67         66.81         8.09 o                         
   4  -8   4        264.90        277.06        15.08 o                         
   5  -8   4        247.55        234.48        16.50 o                         
   6  -8   4        175.96        198.99        17.09 o                         
   7  -8   4        161.57        156.35        21.76 o                         
  -4  -7   4         44.62         31.19         8.88 o                         
  -3  -7   4         60.48         85.28        13.79 o                         
  -2  -7   4        173.01        187.36        10.52 o                         
  -1  -7   4        388.54        361.61        11.49 o                         
   0  -7   4        632.62        677.10        16.61 o                         
   1  -7   4        425.17        403.42        14.81 o                         
   2  -7   4       1252.13       1182.80        23.34 o                         
   3  -7   4         20.48          9.24         5.83 o                         
   4  -7   4       1605.14       1694.36        95.04 o                         
   5  -7   4         68.23         66.29        11.65 o                         
   6  -7   4       1111.85       1141.96        76.97 o                         
   7  -7   4         50.30         54.08        18.04 o                         
  -4  -6   4          9.90         23.38        10.75 o                         
  -3  -6   4        425.08        502.60        27.39 o                         
  -2  -6   4          0.01         -5.77         5.97 o                         
  -1  -6   4       1710.06       1832.11        39.88 o                         
   0  -6   4        141.51        140.34         7.94 o                         
   1  -6   4       4023.31       3932.36        59.68 o                         
   2  -6   4        754.92        765.90        16.71 o                         
   3  -6   4        110.04        119.19         7.14 o                         
   4  -6   4         59.60         34.78         9.46 o                         
   5  -6   4        830.02        921.69        39.27 o                         
   6  -6   4        255.22        232.80        17.55 o                         
   7  -6   4         28.37         10.83        11.94 o                         
  -4  -5   4        529.41        582.65        14.02 o                         
  -3  -5   4        287.57        314.60        16.41 o                         
  -2  -5   4        236.44        248.82        16.76 o                         
  -1  -5   4        125.83        147.80         7.91 o                         
   0  -5   4       3404.95       3186.22        44.86 o                         
   1  -5   4       3677.94       3470.69        44.80 o                         
   2  -5   4        142.12        129.02         5.27 o                         
   3  -5   4         49.38         45.26         4.82 o                         
   4  -5   4        918.56        983.19        25.26 o                         
   5  -5   4       1985.97       1984.54        43.96 o                         
   6  -5   4         11.89         15.56        10.01 o                         
   7  -5   4        201.72        218.64        20.37 o                         
  -6  -4   4         13.52        -10.68        18.57 o                         
  -5  -4   4        298.33        335.52        25.31 o                         
  -4  -4   4        825.05        808.18        17.39 o                         
  -3  -4   4         19.87         18.96         4.52 o                         
  -2  -4   4        568.69        524.50        16.95 o                         
  -1  -4   4       1441.22       1342.57        16.63 o                         
   0  -4   4      11381.75      11800.12       105.88 o                         
   1  -4   4          3.50          6.74         2.92 o                         
   2  -4   4       2753.25       2686.92        28.68 o                         
   3  -4   4         73.97         84.04         6.76 o                         
   4  -4   4       1084.45       1055.20        36.06 o                         
   5  -4   4          1.11         -7.62         9.04 o                         
   6  -4   4        198.88        224.52        15.22 o                         
   7  -4   4          8.20          8.24         9.67 o                         
  -7  -3   4         21.38        -20.96        20.96 o                         
  -6  -3   4         44.99         51.51        14.46 o                         
  -5  -3   4        396.81        434.70        20.10 o                         
  -4  -3   4        200.81        159.46         6.82 o                         
  -3  -3   4       1056.57       1071.20        13.13 o                         
  -2  -3   4          2.93         -1.06         1.96 o                         
  -1  -3   4       2865.52       2862.97        24.13 o                         
   0  -3   4        636.27        656.91         7.92 o                         
   1  -3   4       3251.58       2907.21        28.12 o                         
   2  -3   4       1532.78       1490.01        15.73 o                         
   3  -3   4        747.66        688.54        13.53 o                         
   4  -3   4          4.45          0.50         7.96 o                         
   5  -3   4        590.05        580.13        20.19 o                         
   6  -3   4        413.05        420.57        16.83 o                         
   7  -3   4         18.01          7.62        10.00 o                         
  -8  -2   4         48.39         41.59        24.98 o                         
  -7  -2   4          2.05         -1.92        14.76 o                         
  -6  -2   4        336.16        332.93        15.79 o                         
  -5  -2   4         98.40         62.54         6.23 o                         
  -4  -2   4       1476.73       1516.57        22.27 o                         
  -3  -2   4       1666.75       1634.14        15.98 o                         
  -2  -2   4       1159.53       1286.70        12.75 o                         
  -1  -2   4        784.49        759.37         7.87 o                         
   0  -2   4       2697.37       2415.49        22.57 o                         
   1  -2   4      10197.40      10299.30        92.46 o                         
   2  -2   4         78.94         81.60         3.62 o                         
   3  -2   4        544.23        609.08        22.66 o                         
   4  -2   4        691.63        714.94        33.00 o                         
   5  -2   4        771.89        874.74        22.95 o                         
   6  -2   4          6.95         15.26         9.27 o                         
   7  -2   4         15.61        -10.85        11.37 o                         
  -8  -1   4         48.79         42.11        18.22 o                         
  -7  -1   4         93.02         71.11        11.10 o                         
  -6  -1   4        129.50        105.37        10.97 o                         
  -5  -1   4        590.42        652.14        14.39 o                         
  -4  -1   4       1841.96       1955.63        24.30 o                         
  -3  -1   4       1014.03       1055.20        10.47 o                         
  -2  -1   4        395.74        332.13         5.01 o                         
  -1  -1   4       2563.96       2395.65        21.69 o                         
   0  -1   4      10988.01      10713.13        92.47 o                         
   1  -1   4       2128.28       2070.35        19.12 o                         
   2  -1   4        306.30        312.80         6.33 o                         
   3  -1   4         21.57         15.59         5.61 o                         
   4  -1   4       1014.50        989.96        23.79 o                         
   5  -1   4         31.96         14.92         8.57 o                         
   6  -1   4         39.60         32.12        11.18 o                         
   7  -1   4         12.20          5.64        11.59 o                         
  -8   0   4         71.45         50.30        10.40 o                         
  -7   0   4        156.81        175.83        13.48 o                         
  -6   0   4        315.97        367.77        12.17 o                         
  -5   0   4       3006.63       2987.65        43.56 o                         
  -4   0   4        772.41        667.67        15.59 o                         
  -3   0   4        628.77        536.56         6.21 o                         
  -2   0   4        146.88        128.70         3.47 o                         
  -1   0   4      10215.51      10232.76        80.94 o                         
   0   0   4       1694.06       1588.08        17.51 o                         
   1   0   4        356.71        349.79         5.58 o                         
   2   0   4        716.47        856.17        17.17 o                         
   3   0   4        767.38        751.37        16.92 o                         
   4   0   4        263.19        278.53        20.57 o                         
   5   0   4        104.96        115.76        12.41 o                         
   6   0   4         57.40         27.32        10.95 o                         
  -9   1   4         22.29          9.60        11.59 o                         
  -8   1   4        126.44        145.13        14.51 o                         
  -7   1   4          0.09          0.91         9.70 o                         
  -6   1   4       2090.48       2154.66        37.15 o                         
  -5   1   4       1551.23       1590.01        25.96 o                         
  -4   1   4        320.71        284.25         7.52 o                         
  -3   1   4        112.70        103.75         3.41 o                         
  -2   1   4        303.88        193.34         3.61 o                         
  -1   1   4       1695.61       1732.31        15.89 o                         
   0   1   4        822.45        773.26         9.31 o                         
   1   1   4       2419.20       2533.24        25.96 o                         
   2   1   4          2.44          1.33         5.18 o                         
   3   1   4        219.12        231.77        11.06 o                         
   4   1   4         33.89         48.44        10.18 o                         
   5   1   4        148.72        162.56        14.16 o                         
   6   1   4          0.60         20.18        13.66 o                         
  -9   2   4          0.08          0.27        10.86 o                         
  -8   2   4        112.66        147.95        21.14 o                         
  -7   2   4         24.27         25.32         9.77 o                         
  -6   2   4       1360.95       1295.63        25.45 o                         
  -5   2   4        277.49        246.10         8.54 o                         
  -4   2   4       2913.35       2783.60        34.75 o                         
  -3   2   4         10.29         18.29         1.86 o                         
  -2   2   4        810.73        880.28         9.82 o                         
  -1   2   4        535.31        558.02         6.84 o                         
   0   2   4       5341.12       5485.06        50.64 o                         
   1   2   4        387.89        363.05         9.03 o                         
   2   2   4         39.04         22.16         6.71 o                         
   3   2   4          6.47          1.56         8.34 o                         
   4   2   4        214.68        220.76        16.90 o                         
   5   2   4         31.21         19.68        13.08 o                         
   6   2   4          7.95         17.57        20.04 o                         
  -9   3   4        157.46        142.18        14.83 o                         
  -8   3   4         18.62          8.85        10.61 o                         
  -7   3   4        307.58        298.99        15.71 o                         
  -6   3   4        138.85        146.34         8.03 o                         
  -5   3   4       5450.46       5339.81        72.90 o                         
  -4   3   4       2123.72       2084.17        29.33 o                         
  -3   3   4        149.48        154.08         5.56 o                         
  -2   3   4        466.91        516.13         7.05 o                         
  -1   3   4       2893.24       2786.81        26.65 o                         
   0   3   4       1496.63       1524.37        22.74 o                         
   1   3   4         65.15         61.66         5.82 o                         
   2   3   4         64.00         40.21        11.35 o                         
   3   3   4        156.05        162.73        24.59 o                         
   4   3   4         75.19         42.92        12.83 o                         
   5   3   4          2.69          6.73        13.44 o                         
  -9   4   4        230.81        233.89        27.79 o                         
  -8   4   4          9.28         12.45        12.02 o                         
  -7   4   4          0.63         -1.96         7.24 o                         
  -6   4   4        371.18        325.21        13.89 o                         
  -5   4   4       4638.34       4511.33        67.40 o                         
  -4   4   4         63.28         67.19         5.27 o                         
  -3   4   4         98.22        104.68         4.73 o                         
  -2   4   4       2169.33       2151.50        25.22 o                         
  -1   4   4       1467.76       1615.70        23.43 o                         
   0   4   4          2.57          6.84         5.01 o                         
   1   4   4        307.08        294.94        13.10 o                         
   2   4   4          7.95         16.81         9.22 o                         
   3   4   4         27.70         10.75         8.85 o                         
   4   4   4          4.11         -7.01        10.75 o                         
   5   4   4          9.69          5.80        12.26 o                         
  -9   5   4         14.67         23.45        12.07 o                         
  -8   5   4          2.96         16.78        13.64 o                         
  -7   5   4        333.22        298.90        15.40 o                         
  -6   5   4       1446.18       1482.85        26.21 o                         
  -5   5   4        104.87        125.36        10.00 o                         
  -4   5   4        980.91       1018.39        17.61 o                         
  -3   5   4          3.52          5.47         5.26 o                         
  -2   5   4       1072.09       1174.68        19.42 o                         
  -1   5   4          0.26         -0.65         5.11 o                         
   0   5   4        485.66        462.59        17.61 o                         
   1   5   4         78.79         46.22         9.68 o                         
   2   5   4         37.68         32.32        10.17 o                         
   3   5   4          4.03         -5.82        10.22 o                         
   4   5   4         19.23         16.42        13.45 o                         
  -9   6   4        105.90        136.31        14.57 o                         
  -8   6   4          6.06          8.56        14.94 o                         
  -7   6   4        262.67        247.17        12.50 o                         
  -6   6   4         26.48         31.41         6.89 o                         
  -5   6   4        183.98        179.01         8.69 o                         
  -4   6   4       1351.85       1334.44        23.58 o                         
  -3   6   4         38.67         52.62         6.38 o                         
  -2   6   4         30.17         22.56         5.39 o                         
  -1   6   4        709.06        723.50        15.15 o                         
   0   6   4        160.66        143.08         8.07 o                         
   1   6   4         13.34         30.32         9.58 o                         
   2   6   4         14.98         -5.21        11.58 o                         
   3   6   4          4.92          2.95        12.73 o                         
  -9   7   4        381.03        352.04        19.28 o                         
  -8   7   4          0.02          9.01        10.43 o                         
  -7   7   4          1.25         -6.40         7.76 o                         
  -6   7   4        475.30        412.85        14.67 o                         
  -5   7   4        750.60        839.29        20.36 o                         
  -4   7   4         98.30        104.82         8.54 o                         
  -3   7   4         45.88         34.24         7.23 o                         
  -2   7   4        149.21        181.86         8.56 o                         
  -1   7   4        416.20        419.67        16.07 o                         
   0   7   4         16.86         -7.34         7.34 o                         
   1   7   4         15.01          8.29         9.33 o                         
   2   7   4          0.18          7.52        13.07 o                         
  -8   8   4          0.31         -2.04        14.64 o                         
  -7   8   4        283.10        248.77        15.71 o                         
  -6   8   4        886.52        942.30        24.63 o                         
  -5   8   4         75.10         78.15        12.09 o                         
  -4   8   4          5.05         15.39         7.74 o                         
  -3   8   4          1.86         -6.83         7.75 o                         
  -2   8   4        162.92        192.57        10.01 o                         
  -1   8   4         32.47         10.98         7.46 o                         
   0   8   4         53.25         46.46         9.96 o                         
   1   8   4          1.77          0.67        10.21 o                         
  -8   9   4          8.81         20.58        15.48 o                         
  -7   9   4        291.04        287.69        16.81 o                         
  -6   9   4        120.14        148.62        11.91 o                         
  -5   9   4         19.23         19.82         9.15 o                         
  -4   9   4          8.30          6.37         8.20 o                         
  -3   9   4         10.64         23.03         8.30 o                         
  -2   9   4         25.41         12.28         8.34 o                         
  -1   9   4          8.89          4.40         7.44 o                         
   0   9   4         18.83          1.32         9.91 o                         
  -7  10   4         38.99         47.84        12.05 o                         
  -6  10   4         70.00         52.61        10.33 o                         
  -5  10   4        139.02        139.61        12.01 o                         
  -4  10   4         10.15         20.04         9.78 o                         
  -3  10   4          0.38         -5.07         8.86 o                         
  -2  10   4          1.53          2.56        10.07 o                         
  -1  10   4         14.28          5.61        10.65 o                         
   2 -12   5          9.60         16.91        10.63 o                         
   3 -12   5          3.94          3.98        11.39 o                         
  -1 -11   5         41.26         12.27        16.03 o                         
   0 -11   5         18.54         24.50        11.74 o                         
   1 -11   5         54.20         47.11        11.96 o                         
   2 -11   5         18.60         27.43        10.15 o                         
   3 -11   5        119.37         94.67        12.62 o                         
   4 -11   5        153.62        174.74        30.29 o                         
   5 -11   5         67.46         39.90        13.04 o                         
  -2 -10   5          4.77          7.07        11.87 o                         
  -1 -10   5         95.37         86.91        14.96 o                         
   0 -10   5         30.87         27.65        13.74 o                         
   1 -10   5        233.42        212.19        13.35 o                         
   2 -10   5        125.76        114.46        11.37 o                         
   3 -10   5        108.04        123.34        10.14 o                         
   4 -10   5         31.47         32.16        12.15 o                         
   5 -10   5        630.81        651.00        28.73 o                         
   6 -10   5         81.60         66.37        13.88 o                         
  -3  -9   5          0.50        -11.59        11.59 o                         
  -2  -9   5         44.58         24.24        11.07 o                         
  -1  -9   5          0.04         -5.54        10.68 o                         
   0  -9   5        496.84        558.00        31.61 o                         
   1  -9   5         82.96         79.86         8.71 o                         
   2  -9   5        399.58        422.43        14.49 o                         
   3  -9   5          1.94          2.99         7.37 o                         
   4  -9   5        856.31        837.15        29.70 o                         
   5  -9   5        525.24        464.85        23.58 o                         
   6  -9   5         35.33         26.46        12.35 o                         
  -4  -8   5          8.16         11.09        10.79 o                         
  -3  -8   5         23.83         25.21        10.72 o                         
  -2  -8   5         26.11         30.18        15.73 o                         
  -1  -8   5        279.42        254.05        14.39 o                         
   0  -8   5        828.61        833.28        19.86 o                         
   1  -8   5        109.09        126.19         9.13 o                         
   2  -8   5        301.22        298.45        11.85 o                         
   3  -8   5       1604.85       1496.31        30.02 o                         
   4  -8   5        687.66        672.25        25.50 o                         
   5  -8   5         30.18         23.75        11.68 o                         
   6  -8   5        270.75        230.94        18.18 o                         
   7  -8   5          5.48          4.53        12.76 o                         
  -4  -7   5          4.30          6.79         9.34 o                         
  -3  -7   5         65.61         66.89        11.06 o                         
  -2  -7   5        121.24        110.18         9.81 o                         
  -1  -7   5        657.05        701.67        17.52 o                         
   0  -7   5         15.87         25.23         6.65 o                         
   1  -7   5       1010.36        967.16        22.69 o                         
   2  -7   5         57.85         71.11         7.41 o                         
   3  -7   5       2646.07       2591.84        42.92 o                         
   4  -7   5         64.03         65.93        12.29 o                         
   5  -7   5        910.37        933.26        31.77 o                         
   6  -7   5        219.75        181.14        16.95 o                         
   7  -7   5         79.09         78.97        19.25 o                         
  -4  -6   5         50.52         57.52         8.10 o                         
  -3  -6   5          0.14         -6.03         7.57 o                         
  -2  -6   5        663.26        701.29        16.97 o                         
  -1  -6   5        147.38        138.91         8.15 o                         
   0  -6   5       1254.98       1228.36        23.68 o                         
   1  -6   5       1263.56       1199.89        23.11 o                         
   2  -6   5        812.72        823.06        17.79 o                         
   3  -6   5        396.84        401.82        11.94 o                         
   4  -6   5       2247.94       2129.61        65.46 o                         
   5  -6   5        445.70        470.35        22.94 o                         
   6  -6   5         41.76         37.90        12.73 o                         
   7  -6   5         39.38         52.49        14.29 o                         
  -5  -5   5         75.44         85.57        13.71 o                         
  -4  -5   5        203.68        191.01        13.87 o                         
  -3  -5   5        197.96        196.60        10.80 o                         
  -2  -5   5        277.85        242.39        15.19 o                         
  -1  -5   5       1449.91       1443.78        27.47 o                         
   0  -5   5       1963.01       1924.41        32.24 o                         
   1  -5   5          1.46         -1.94         5.24 o                         
   2  -5   5        767.79        691.31        13.90 o                         
   3  -5   5        808.17        814.00        32.70 o                         
   4  -5   5       3892.16       3796.10        73.18 o                         
   5  -5   5        135.42        133.71        12.28 o                         
   6  -5   5        262.48        288.02        16.70 o                         
   7  -5   5          5.03          1.70        11.71 o                         
  -6  -4   5         29.58         39.71        20.67 o                         
  -5  -4   5        486.76        503.36        16.42 o                         
  -4  -4   5          2.49          3.12         5.84 o                         
  -3  -4   5        254.54        275.24         9.74 o                         
  -2  -4   5        597.61        548.38        10.74 o                         
  -1  -4   5       5732.49       5579.90        74.43 o                         
   0  -4   5        512.28        409.05         8.70 o                         
   1  -4   5       1175.77       1196.44        15.42 o                         
   2  -4   5          3.17          7.21         3.91 o                         
   3  -4   5       3228.24       3191.87        54.58 o                         
   4  -4   5        904.25        956.79        37.23 o                         
   5  -4   5        498.00        572.28        20.47 o                         
   6  -4   5          7.64         17.77        10.30 o                         
   7  -4   5         63.91         50.86        10.90 o                         
  -7  -3   5          0.64         -6.76        11.52 o                         
  -6  -3   5        278.79        289.67        15.20 o                         
  -5  -3   5        118.52         81.06         7.13 o                         
  -4  -3   5        201.37        212.97        11.07 o                         
  -3  -3   5          9.20         18.69         4.50 o                         
  -2  -3   5       3911.19       4106.23        44.09 o                         
  -1  -3   5       2126.93       2116.38        21.80 o                         
   0  -3   5        890.65        816.63         9.75 o                         
   1  -3   5         48.32         32.64         3.25 o                         
   2  -3   5       1035.31       1036.36        17.73 o                         
   3  -3   5       1059.79       1053.73        23.05 o                         
   4  -3   5        207.79        241.59        19.54 o                         
   5  -3   5        825.71        985.60        28.59 o                         
   6  -3   5          0.01          8.58         9.69 o                         
   7  -3   5         69.18         52.24        16.05 o                         
  -8  -2   5          2.67         -4.26        16.74 o                         
  -7  -2   5        153.77        153.30        18.49 o                         
  -6  -2   5        341.53        323.84        12.20 o                         
  -5  -2   5        169.96        195.11         9.40 o                         
  -4  -2   5       1114.73       1227.43        21.33 o                         
  -3  -2   5       1491.39       1449.69        18.98 o                         
  -2  -2   5       3163.33       2956.21        28.33 o                         
  -1  -2   5        858.57        835.09         8.55 o                         
   0  -2   5       7324.17       7090.73        62.40 o                         
   1  -2   5         11.30         15.36         3.06 o                         
   2  -2   5       1595.56       1555.59        29.53 o                         
   3  -2   5         40.05         49.42         7.14 o                         
   4  -2   5       1305.59       1330.58        32.81 o                         
   5  -2   5        221.08        234.38        19.93 o                         
   6  -2   5         82.96         78.16        14.70 o                         
  -8  -1   5         35.09         41.33        12.15 o                         
  -7  -1   5        169.67        159.85        13.98 o                         
  -6  -1   5          5.12         11.64         6.70 o                         
  -5  -1   5       1278.01       1293.29        23.62 o                         
  -4  -1   5         28.18         19.79         4.62 o                         
  -3  -1   5        991.99        980.63        13.27 o                         
  -2  -1   5        619.27        522.84         9.33 o                         
  -1  -1   5       7723.25       7538.53        60.03 o                         
   0  -1   5       1544.47       1501.51        15.30 o                         
   1  -1   5        773.22        817.30        12.27 o                         
   2  -1   5        128.70        168.01         8.75 o                         
   3  -1   5       1108.09       1202.58        23.63 o                         
   4  -1   5        458.35        490.39        16.56 o                         
   5  -1   5          6.24         -4.92        10.09 o                         
   6  -1   5         37.06         35.56        11.54 o                         
  -8   0   5          9.49         24.64        11.52 o                         
  -7   0   5          1.52         -9.97        10.06 o                         
  -6   0   5       1191.33       1253.93        25.28 o                         
  -5   0   5       1393.19       1468.72        27.20 o                         
  -4   0   5        509.74        502.24        11.73 o                         
  -3   0   5        567.21        689.82        10.26 o                         
  -2   0   5       9516.23       9144.91        82.68 o                         
  -1   0   5       7800.22       7679.09        65.34 o                         
   0   0   5         38.27         48.95         2.93 o                         
   1   0   5        911.87        976.81        13.93 o                         
   2   0   5        893.23        949.33        19.35 o                         
   3   0   5       1112.43       1086.12        22.44 o                         
   4   0   5          0.50         -2.72         9.20 o                         
   5   0   5         90.20         75.49        11.84 o                         
   6   0   5          4.47          6.84        11.24 o                         
  -9   1   5         15.19         -0.25        13.02 o                         
  -8   1   5         37.77         41.63        11.70 o                         
  -7   1   5       1048.00       1140.91        36.22 o                         
  -6   1   5       1936.85       1981.95        35.25 o                         
  -5   1   5         82.70         92.98         7.51 o                         
  -4   1   5        677.78        679.35        14.01 o                         
  -3   1   5       1583.74       1524.72        19.37 o                         
  -2   1   5       5881.20       5995.31        53.31 o                         
  -1   1   5         35.75         34.93         2.77 o                         
   0   1   5       1373.88       1473.43        15.45 o                         
   1   1   5          1.14         -0.10         3.90 o                         
   2   1   5       1137.17       1153.75        24.36 o                         
   3   1   5          0.61          7.37         9.18 o                         
   4   1   5         93.50         83.20        11.48 o                         
   5   1   5         19.56          7.46        13.09 o                         
   6   1   5          1.77         -6.04        13.87 o                         
  -9   2   5          5.24          1.80        12.36 o                         
  -8   2   5         61.27         69.29        12.19 o                         
  -7   2   5        463.15        532.73        23.01 o                         
  -6   2   5        161.35        156.81         9.46 o                         
  -5   2   5        591.49        582.84        19.95 o                         
  -4   2   5         51.70         53.90         5.30 o                         
  -3   2   5       3700.52       3625.83        41.67 o                         
  -2   2   5       1221.56       1244.62        15.77 o                         
  -1   2   5       4661.53       4692.92        47.84 o                         
   0   2   5       1577.76       1619.34        19.19 o                         
   1   2   5        239.63        244.94         8.25 o                         
   2   2   5        125.52        119.11        13.56 o                         
   3   2   5        178.73        157.90        12.60 o                         
   4   2   5        105.89         76.75        19.34 o                         
   5   2   5          0.10         25.02        15.45 o                         
  -9   3   5          0.77         -5.48        12.19 o                         
  -8   3   5        457.60        422.06        19.89 o                         
  -7   3   5        174.76        184.85        12.35 o                         
  -6   3   5       2625.20       2575.92        43.49 o                         
  -5   3   5       1616.41       1623.95        29.66 o                         
  -4   3   5        123.60        123.50         6.89 o                         
  -3   3   5        657.83        722.63        11.85 o                         
  -2   3   5       1434.39       1336.58        19.43 o                         
  -1   3   5       3009.11       3087.29        40.60 o                         
   0   3   5         16.38         14.07         4.84 o                         
   1   3   5        110.34        127.37        10.42 o                         
   2   3   5         50.05         67.17        10.51 o                         
   3   3   5        250.64        223.22        14.70 o                         
   4   3   5          0.76          9.84        12.45 o                         
   5   3   5          2.05          4.74        14.08 o                         
  -9   4   5          0.76          3.96        12.65 o                         
  -8   4   5         24.54         40.28        15.79 o                         
  -7   4   5        483.65        479.91        32.16 o                         
  -6   4   5       1548.32       1610.86        30.54 o                         
  -5   4   5        469.14        487.44        14.07 o                         
  -4   4   5          7.70         12.44         4.92 o                         
  -3   4   5        528.91        483.38        11.02 o                         
  -2   4   5       3576.57       3772.88        49.68 o                         
  -1   4   5        789.50        699.83        17.07 o                         
   0   4   5        444.26        450.80        16.37 o                         
   1   4   5         31.56         33.16         9.12 o                         
   2   4   5        138.58        146.33        12.62 o                         
   3   4   5         23.05          7.67         9.20 o                         
   4   4   5          4.21         -3.54        11.55 o                         
  -9   5   5          2.33          5.10        11.82 o                         
  -8   5   5        261.08        252.48        16.11 o                         
  -7   5   5       2321.05       2234.44        47.43 o                         
  -6   5   5        686.98        729.30        18.49 o                         
  -5   5   5       1085.06       1046.03        22.22 o                         
  -4   5   5         12.38         10.26         5.72 o                         
  -3   5   5       1561.78       1597.98        26.79 o                         
  -2   5   5        834.12        864.93        16.34 o                         
  -1   5   5         39.46         41.95         5.77 o                         
   0   5   5        137.93        114.96         9.32 o                         
   1   5   5         47.76         47.29        10.87 o                         
   2   5   5         35.88         21.03        10.54 o                         
   3   5   5          1.64         10.63        10.80 o                         
  -9   6   5          9.66         12.57        11.58 o                         
  -8   6   5        543.90        526.79        27.81 o                         
  -7   6   5        697.35        720.99        38.01 o                         
  -6   6   5         67.83         46.18         8.03 o                         
  -5   6   5        236.64        255.43        12.43 o                         
  -4   6   5        103.60         86.16         7.24 o                         
  -3   6   5        231.01        244.08         9.71 o                         
  -2   6   5         51.30         53.18         6.40 o                         
  -1   6   5        388.95        402.72        15.67 o                         
   0   6   5         34.43          2.69         6.89 o                         
   1   6   5         38.00         24.01         8.52 o                         
   2   6   5          0.46          7.55        10.65 o                         
   3   6   5          9.22          0.09        13.57 o                         
  -8   7   5        162.22        178.58        12.90 o                         
  -7   7   5        102.96         96.90        10.77 o                         
  -6   7   5       1066.71       1088.56        43.72 o                         
  -5   7   5         85.98         90.85         9.90 o                         
  -4   7   5        505.76        553.40        16.80 o                         
  -3   7   5         70.63         84.90         8.95 o                         
  -2   7   5        432.41        449.58        18.73 o                         
  -1   7   5         79.38         41.04         7.68 o                         
   0   7   5          2.11         -2.00         9.20 o                         
   1   7   5          6.35         -9.99         9.99 o                         
   2   7   5          4.57          1.53        13.70 o                         
  -8   8   5         85.39         83.42        13.36 o                         
  -7   8   5        779.69        798.43        26.41 o                         
  -6   8   5        567.65        586.27        31.78 o                         
  -5   8   5         18.79          0.97        10.10 o                         
  -4   8   5          7.94         -1.70         8.16 o                         
  -3   8   5        218.55        267.76        14.42 o                         
  -2   8   5        108.22         83.91         9.56 o                         
  -1   8   5          0.16          0.01         7.74 o                         
   0   8   5          6.71         15.16        10.20 o                         
   1   8   5          0.51          4.74        10.52 o                         
  -7   9   5        427.18        434.88        29.40 o                         
  -6   9   5         12.23          5.17        10.46 o                         
  -5   9   5         42.24         32.43        11.39 o                         
  -4   9   5         19.94         43.08         9.36 o                         
  -3   9   5        210.39        202.89        16.93 o                         
  -2   9   5          0.61          2.64         8.85 o                         
  -1   9   5         18.51          1.24         8.31 o                         
  -6  10   5         77.21         53.09        15.65 o                         
  -5  10   5         14.79          9.48        11.16 o                         
  -4  10   5         54.92         61.41        10.16 o                         
  -3  10   5         10.29          2.80         9.18 o                         
   0 -11   6          6.00          5.12        11.97 o                         
   1 -11   6        101.06        116.44        14.43 o                         
   2 -11   6         20.85         18.07        11.56 o                         
   3 -11   6        504.15        532.18        43.73 o                         
   4 -11   6          2.34        -13.25        13.25 o                         
  -2 -10   6         48.53         44.84        12.62 o                         
  -1 -10   6          9.70          1.90        11.55 o                         
   0 -10   6        101.44         91.87        15.39 o                         
   1 -10   6         39.83         55.91        11.97 o                         
   2 -10   6        342.49        350.14        14.27 o                         
   3 -10   6        203.41        213.81        18.87 o                         
   4 -10   6        263.71        216.25        17.44 o                         
   5 -10   6        155.37        140.48        18.92 o                         
  -3  -9   6         48.30         47.56        12.44 o                         
  -2  -9   6         29.31         19.19        11.26 o                         
  -1  -9   6        185.46        171.21        18.47 o                         
   0  -9   6        152.98        153.79        14.17 o                         
   1  -9   6        117.15        123.46        13.21 o                         
   2  -9   6        358.32        372.74        18.92 o                         
   3  -9   6         74.61         70.27         9.68 o                         
   4  -9   6       1130.22       1048.77        34.52 o                         
   5  -9   6          1.34         -6.72        12.05 o                         
   6  -9   6         61.92         61.22        14.56 o                         
  -4  -8   6         15.41         26.55        10.06 o                         
  -3  -8   6         63.74         47.13        14.78 o                         
  -2  -8   6         97.97        109.55        19.04 o                         
  -1  -8   6        555.37        612.54        32.22 o                         
   0  -8   6         11.89         32.14         8.62 o                         
   1  -8   6        277.91        277.33        12.14 o                         
   2  -8   6          6.61         14.20         7.21 o                         
   3  -8   6       1301.85       1311.55        32.69 o                         
   4  -8   6        350.55        374.28        20.07 o                         
   5  -8   6        186.63        192.66        16.55 o                         
   6  -8   6          0.69         -4.29        12.31 o                         
  -5  -7   6          8.03          3.45        16.32 o                         
  -4  -7   6         94.59         90.62        11.12 o                         
  -3  -7   6          0.58          3.54         9.62 o                         
  -2  -7   6        737.38        793.38        38.34 o                         
  -1  -7   6        247.17        252.35        15.77 o                         
   0  -7   6        485.04        485.86        15.94 o                         
   1  -7   6         26.65         19.60         8.17 o                         
   2  -7   6       1157.87       1230.22        24.78 o                         
   3  -7   6        976.75        974.32        35.34 o                         
   4  -7   6          0.92         -0.94        10.64 o                         
   5  -7   6        455.17        425.57        30.25 o                         
   6  -7   6         68.67         93.13        15.40 o                         
  -5  -6   6         41.45         44.53        11.59 o                         
  -4  -6   6          0.09         -4.68         9.48 o                         
  -3  -6   6        458.50        455.38        15.23 o                         
  -2  -6   6        695.74        679.06        19.04 o                         
  -1  -6   6        257.72        231.26        11.31 o                         
   0  -6   6       1079.51       1112.56        28.34 o                         
   1  -6   6        372.21        354.55        14.10 o                         
   2  -6   6       1189.53       1174.20        23.08 o                         
   3  -6   6          1.11          2.90         7.96 o                         
   4  -6   6        617.29        634.59        27.35 o                         
   5  -6   6         17.90          0.23        11.50 o                         
   6  -6   6        144.08        152.16        16.69 o                         
  -5  -5   6         69.34         71.10        10.04 o                         
  -4  -5   6         24.30         11.55         9.97 o                         
  -3  -5   6       1098.91       1131.14        33.13 o                         
  -2  -5   6          9.45         10.73         5.93 o                         
  -1  -5   6       2355.19       2359.18        43.33 o                         
   0  -5   6         59.02         36.99         5.68 o                         
   1  -5   6       1410.26       1486.44        26.70 o                         
   2  -5   6         21.67         18.00         5.59 o                         
   3  -5   6       1715.25       1705.13        36.12 o                         
   4  -5   6        477.43        501.06        18.39 o                         
   5  -5   6          0.85         -1.35         9.70 o                         
   6  -5   6         77.20         84.72        19.18 o                         
  -6  -4   6        165.74        188.34        29.88 o                         
  -5  -4   6         11.14          0.57         8.30 o                         
  -4  -4   6        417.36        439.25        21.21 o                         
  -3  -4   6          7.49          7.33         5.54 o                         
  -2  -4   6       2658.46       2783.46        44.39 o                         
  -1  -4   6       2114.31       2232.03        36.56 o                         
   0  -4   6        247.91        208.40         7.35 o                         
   1  -4   6        549.85        598.02        12.70 o                         
   2  -4   6       1884.91       1886.30        35.28 o                         
   3  -4   6       1501.29       1512.28        30.78 o                         
   4  -4   6          4.91         -4.74         8.87 o                         
   5  -4   6         18.99         19.21         9.96 o                         
   6  -4   6         41.80         34.30        11.67 o                         
  -7  -3   6         78.36        123.92        19.38 o                         
  -6  -3   6        180.01        183.48        19.67 o                         
  -5  -3   6        136.24        121.20        11.30 o                         
  -4  -3   6         54.26         36.55         7.20 o                         
  -3  -3   6       1466.02       1473.66        26.54 o                         
  -2  -3   6       5359.49       5057.15        74.20 o                         
  -1  -3   6         34.06         33.26         5.01 o                         
   0  -3   6       1358.86       1476.26        21.81 o                         
   1  -3   6        618.31        593.93        15.85 o                         
   2  -3   6       2789.64       2911.73        50.43 o                         
   3  -3   6         11.34          6.86         6.76 o                         
   4  -3   6        297.41        303.18        15.39 o                         
   5  -3   6          0.17          4.67         9.88 o                         
   6  -3   6         23.74         26.01        10.35 o                         
  -8  -2   6         22.36         22.25        16.54 o                         
  -7  -2   6        312.11        271.70        16.16 o                         
  -6  -2   6          3.98          4.14         7.13 o                         
  -5  -2   6        383.02        392.85        13.66 o                         
  -4  -2   6        223.63        283.21         9.34 o                         
  -3  -2   6       4073.80       4098.82        52.79 o                         
  -2  -2   6        342.01        420.80         9.29 o                         
  -1  -2   6       1893.80       1781.68        23.65 o                         
   0  -2   6        145.75        161.31         5.36 o                         
   1  -2   6       1796.66       1729.88        37.51 o                         
   2  -2   6        797.83        801.12        19.31 o                         
   3  -2   6        675.69        732.67        24.82 o                         
   4  -2   6        204.84        228.84        13.95 o                         
   5  -2   6         23.03          7.68         9.07 o                         
   6  -2   6          0.98         12.42        11.71 o                         
  -8  -1   6        141.72        130.56        13.91 o                         
  -7  -1   6         48.98         21.31        10.12 o                         
  -6  -1   6        164.87        177.29        10.05 o                         
  -5  -1   6         66.89         65.43         6.39 o                         
  -4  -1   6       1576.00       1518.64        25.29 o                         
  -3  -1   6        279.44        287.47         8.00 o                         
  -2  -1   6       1925.50       2003.30        24.74 o                         
  -1  -1   6       2932.51       2782.91        34.63 o                         
   0  -1   6        119.29        108.58         4.39 o                         
   1  -1   6        540.44        554.31        11.89 o                         
   2  -1   6        516.22        608.30        15.02 o                         
   3  -1   6        812.45        870.74        19.87 o                         
   4  -1   6          0.87         22.64        13.44 o                         
   5  -1   6         26.65          8.12        10.79 o                         
   6  -1   6         14.88          0.51        12.96 o                         
  -8   0   6          7.38          6.37        10.83 o                         
  -7   0   6        139.76        172.03        13.44 o                         
  -6   0   6        667.23        646.88        17.14 o                         
  -5   0   6         83.60         89.42         7.99 o                         
  -4   0   6        766.69        869.92        17.02 o                         
  -3   0   6       1145.80       1084.34        19.31 o                         
  -2   0   6       7183.99       7060.54        73.41 o                         
  -1   0   6        708.15        721.35        12.48 o                         
   0   0   6        539.63        543.39         8.33 o                         
   1   0   6        138.89        137.66         6.10 o                         
   2   0   6       1306.15       1372.39        26.24 o                         
   3   0   6        302.55        276.66        12.98 o                         
   4   0   6         71.90         64.52        11.61 o                         
   5   0   6          1.12          9.69        11.64 o                         
  -8   1   6         93.78         91.02        12.61 o                         
  -7   1   6       1202.42       1240.99        26.52 o                         
  -6   1   6        261.13        281.06        12.90 o                         
  -5   1   6         90.05         76.89         7.09 o                         
  -4   1   6        375.93        368.22        10.49 o                         
  -3   1   6       5049.31       4759.13        65.19 o                         
  -2   1   6        944.51        822.65        14.56 o                         
  -1   1   6        185.41        225.81         5.68 o                         
   0   1   6         11.87         14.00         3.78 o                         
   1   1   6        794.31        815.04        19.76 o                         
   2   1   6        319.59        275.22        12.30 o                         
   3   1   6         32.22         44.55         8.96 o                         
   4   1   6         30.27         15.50        10.74 o                         
   5   1   6         12.42         35.29        12.11 o                         
  -9   2   6         14.61         12.98        12.07 o                         
  -8   2   6        529.79        597.74        36.05 o                         
  -7   2   6        202.59        186.50        10.78 o                         
  -6   2   6          0.34         -4.66         7.05 o                         
  -5   2   6          7.78          4.49         6.58 o                         
  -4   2   6       2564.65       2490.04        37.73 o                         
  -3   2   6       2434.78       2525.87        37.76 o                         
  -2   2   6        120.51         92.50         7.74 o                         
  -1   2   6       1033.48       1078.39        16.72 o                         
   0   2   6         47.82         34.43         5.18 o                         
   1   2   6        417.75        442.34        18.27 o                         
   2   2   6         10.45          7.89         7.69 o                         
   3   2   6         84.71         81.60        11.57 o                         
   4   2   6          7.51          2.45        12.52 o                         
  -9   3   6        200.61        199.73        25.26 o                         
  -8   3   6        638.24        612.41        23.33 o                         
  -7   3   6         39.91         29.75         8.09 o                         
  -6   3   6       1125.64       1171.30        24.82 o                         
  -5   3   6        131.10        105.56         9.98 o                         
  -4   3   6       1245.69       1252.53        24.03 o                         
  -3   3   6         59.10         63.95         6.32 o                         
  -2   3   6       1522.61       1664.34        32.35 o                         
  -1   3   6         35.51         22.27         5.10 o                         
   0   3   6         97.68         81.16         6.25 o                         
   1   3   6          3.79          3.42         8.95 o                         
   2   3   6        141.14        152.46        11.30 o                         
   3   3   6         26.84         -8.34        10.46 o                         
   4   3   6          3.47         -7.51        13.15 o                         
  -9   4   6        149.36        156.95        15.46 o                         
  -8   4   6          0.66         -0.15        10.61 o                         
  -7   4   6        613.22        571.80        17.23 o                         
  -6   4   6         61.42         54.68         8.06 o                         
  -5   4   6          2.70          5.42         6.71 o                         
  -4   4   6        116.39        105.38         7.45 o                         
  -3   4   6       2035.10       2100.77        48.37 o                         
  -2   4   6        888.50        872.50        17.75 o                         
  -1   4   6         26.05         21.08         5.59 o                         
   0   4   6         14.12          3.66         5.80 o                         
   1   4   6        118.65        108.91        11.31 o                         
   2   4   6         73.18         59.41        11.79 o                         
   3   4   6          0.38          0.22        11.37 o                         
  -9   5   6          7.32         -0.09        12.19 o                         
  -8   5   6        734.26        706.25        22.41 o                         
  -7   5   6       1239.94       1301.73        37.98 o                         
  -6   5   6          2.14          2.54         7.73 o                         
  -5   5   6        175.01        177.24        11.47 o                         
  -4   5   6       1210.47       1209.34        24.87 o                         
  -3   5   6       1722.05       1784.80        32.67 o                         
  -2   5   6         22.17         16.64         6.32 o                         
  -1   5   6         62.38         77.64         8.43 o                         
   0   5   6         34.49         48.60         8.27 o                         
   1   5   6         33.07         22.24         8.30 o                         
   2   5   6          0.14          0.93        11.11 o                         
   3   5   6          3.84          6.22        11.83 o                         
  -8   6   6        824.58        831.90        22.16 o                         
  -7   6   6        192.89        211.20        11.99 o                         
  -6   6   6         11.79         18.14         8.74 o                         
  -5   6   6        188.52        154.88        11.19 o                         
  -4   6   6        257.68        252.11        13.17 o                         
  -3   6   6         35.58         32.78         7.81 o                         
  -2   6   6        124.43        126.70         8.71 o                         
  -1   6   6          5.78         -4.27         6.53 o                         
   0   6   6         68.28         65.40        13.87 o                         
   1   6   6          4.24         -0.72         8.96 o                         
   2   6   6          5.84        -11.44        11.44 o                         
  -8   7   6         95.00         92.61        11.30 o                         
  -7   7   6        122.78        126.99        11.58 o                         
  -6   7   6         69.74         74.99        10.14 o                         
  -5   7   6        233.22        213.46        12.91 o                         
  -4   7   6        161.63        171.24        10.88 o                         
  -3   7   6        195.58        202.24        11.39 o                         
  -2   7   6        184.35        128.26        10.10 o                         
  -1   7   6          1.08          5.42         7.87 o                         
   0   7   6          3.56        -10.22        10.22 o                         
   1   7   6          7.44          4.54        10.60 o                         
  -7   8   6        326.71        328.14        22.40 o                         
  -6   8   6         21.53         17.61        11.30 o                         
  -5   8   6          6.58         17.53        11.35 o                         
  -4   8   6         83.20         89.96        11.06 o                         
  -3   8   6         62.08         42.80        10.37 o                         
  -2   8   6         13.31          0.98         8.59 o                         
  -1   8   6          3.01         -4.61        11.04 o                         
   0   8   6          0.45         -4.22        10.36 o                         
  -6   9   6          0.13         -4.12        11.77 o                         
  -5   9   6         18.60         41.66        11.83 o                         
  -4   9   6        118.95        131.32        12.41 o                         
  -3   9   6         36.70         38.37        10.62 o                         
  -2   9   6          4.43         -6.61        10.29 o                         
   0 -11   7         53.09         56.67        13.42 o                         
   1 -11   7          1.15          1.84        11.38 o                         
   2 -11   7        214.91        233.80        22.42 o                         
   3 -11   7         58.61         51.29        16.87 o                         
  -2 -10   7         27.01         23.20        15.51 o                         
  -1 -10   7         18.65         20.14        12.19 o                         
   0 -10   7         32.82         36.54        12.11 o                         
   1 -10   7        140.57        147.43        12.73 o                         
   2 -10   7        220.43        249.72        14.96 o                         
   3 -10   7         54.97         30.41        15.86 o                         
   4 -10   7         93.15         79.87        18.49 o                         
  -3  -9   7         42.54         24.55        11.65 o                         
  -2  -9   7          6.59         15.42        11.77 o                         
  -1  -9   7        162.17        203.14        21.17 o                         
   0  -9   7         78.44         87.88        10.75 o                         
   1  -9   7        447.21        456.41        17.56 o                         
   2  -9   7         41.88         26.86        11.78 o                         
   3  -9   7        493.80        485.31        28.94 o                         
   4  -9   7          0.52        -16.42        16.42 o                         
   5  -9   7        237.58        243.78        18.81 o                         
  -4  -8   7         49.41         14.38        14.09 o                         
  -3  -8   7          0.00         -2.14         8.79 o                         
  -2  -8   7        216.94        236.08        13.49 o                         
  -1  -8   7         53.20         50.94         9.48 o                         
   0  -8   7        260.05        314.84        14.74 o                         
   1  -8   7         29.47         28.88         8.71 o                         
   2  -8   7        735.73        777.24        21.66 o                         
   3  -8   7        313.96        327.64        24.06 o                         
   4  -8   7        189.94        192.30        15.98 o                         
   5  -8   7         14.06         21.87        12.71 o                         
  -5  -7   7         23.78          2.27        13.08 o                         
  -4  -7   7         51.42         55.45        13.77 o                         
  -3  -7   7        146.28        162.69        10.21 o                         
  -2  -7   7        338.99        316.43        15.54 o                         
  -1  -7   7         57.51         41.60         8.94 o                         
   0  -7   7        224.28        228.57        12.35 o                         
   1  -7   7        944.34        945.30        26.90 o                         
   2  -7   7       1556.65       1505.93        32.05 o                         
   3  -7   7         43.05         43.48        11.15 o                         
   4  -7   7        253.90        220.92        16.64 o                         
   5  -7   7        116.50        105.07        14.99 o                         
   6  -7   7        257.72        242.35        20.25 o                         
  -5  -6   7         85.28         60.97        13.13 o                         
  -4  -6   7        236.83        285.98        38.89 o                         
  -3  -6   7        588.51        591.23        23.44 o                         
  -2  -6   7          0.27          1.34         7.03 o                         
  -1  -6   7        437.47        436.39        13.05 o                         
   0  -6   7        109.63        127.04         9.01 o                         
   1  -6   7       1860.08       1930.59        34.48 o                         
   2  -6   7        120.58        126.51         9.34 o                         
   3  -6   7        653.99        655.81        21.16 o                         
   4  -6   7          5.72         17.00        11.08 o                         
   5  -6   7        522.39        533.59        26.03 o                         
   6  -6   7          7.51          3.36        13.72 o                         
  -6  -5   7         36.03         35.92        10.56 o                         
  -5  -5   7         12.23          6.26         9.99 o                         
  -4  -5   7        518.50        527.33        22.24 o                         
  -3  -5   7        454.37        476.80        23.86 o                         
  -2  -5   7        374.07        399.67        14.42 o                         
  -1  -5   7        217.00        184.32        10.62 o                         
   0  -5   7        928.56        906.90        21.93 o                         
   1  -5   7        434.63        419.96        17.64 o                         
   2  -5   7       1024.37       1025.78        31.25 o                         
   3  -5   7        742.45        836.77        24.00 o                         
   4  -5   7        192.20        179.49        21.88 o                         
   5  -5   7        143.46        132.38        15.73 o                         
   6  -5   7         65.64         55.83        14.84 o                         
  -7  -4   7         19.22         22.25        23.84 o                         
  -6  -4   7         31.02         23.77        10.80 o                         
  -5  -4   7         90.53         70.59        10.68 o                         
  -4  -4   7        517.44        522.80        24.54 o                         
  -3  -4   7        784.25        784.23        30.75 o                         
  -2  -4   7       1148.39       1035.29        21.30 o                         
  -1  -4   7        212.90        221.62         9.30 o                         
   0  -4   7        817.32        835.69        20.77 o                         
   1  -4   7        472.13        463.80        18.13 o                         
   2  -4   7       2093.93       2100.74        50.27 o                         
   3  -4   7         58.21         51.87         8.08 o                         
   4  -4   7        244.36        249.02        29.07 o                         
   5  -4   7         22.49         20.79        10.85 o                         
   6  -4   7        262.72        256.52        15.81 o                         
  -7  -3   7         46.97         70.85        17.71 o                         
  -6  -3   7          6.20          9.42         8.75 o                         
  -5  -3   7        200.87        189.77        11.49 o                         
  -4  -3   7         23.29         18.09         7.57 o                         
  -3  -3   7       2632.19       2699.72        48.63 o                         
  -2  -3   7        886.74        947.27        19.65 o                         
  -1  -3   7        440.80        389.11        11.52 o                         
   0  -3   7        136.36        149.47         7.82 o                         
   1  -3   7       2855.39       2782.39        44.37 o                         
   2  -3   7        440.62        413.74        13.85 o                         
   3  -3   7        254.99        263.05        15.19 o                         
   4  -3   7         32.31         39.41        10.12 o                         
   5  -3   7        205.23        196.77        15.75 o                         
  -8  -2   7        132.51        134.28        21.26 o                         
  -7  -2   7         50.24         24.59        19.29 o                         
  -6  -2   7        123.56        115.18        10.70 o                         
  -5  -2   7          3.40          8.82         7.15 o                         
  -4  -2   7       1299.84       1280.58        22.86 o                         
  -3  -2   7       2344.93       2306.92        35.19 o                         
  -2  -2   7        266.86        277.78         7.98 o                         
  -1  -2   7         36.91         39.72         4.77 o                         
   0  -2   7       1933.02       1947.11        31.04 o                         
   1  -2   7       1319.54       1313.29        24.36 o                         
   2  -2   7         73.28        112.02        13.85 o                         
   3  -2   7        293.59        336.97        14.98 o                         
   4  -2   7         18.37         10.53         8.87 o                         
   5  -2   7         98.04         79.51        12.78 o                         
  -8  -1   7        146.56        110.76        14.67 o                         
  -7  -1   7         60.48         85.17         9.48 o                         
  -6  -1   7         14.57         15.20         6.88 o                         
  -5  -1   7        799.24        865.18        18.13 o                         
  -4  -1   7       1507.81       1577.03        26.59 o                         
  -3  -1   7          0.07          7.12         5.26 o                         
  -2  -1   7       1388.07       1299.14        20.46 o                         
  -1  -1   7         43.85         36.43         4.66 o                         
   0  -1   7       1410.66       1366.62        21.37 o                         
   1  -1   7         49.41         74.36         9.01 o                         
   2  -1   7        844.44        960.14        20.91 o                         
   3  -1   7          3.78          8.74         7.97 o                         
   4  -1   7         84.85         52.48        11.07 o                         
   5  -1   7          1.07         -9.60        11.58 o                         
  -8   0   7          0.00          0.16        10.75 o                         
  -7   0   7        317.31        317.09        13.45 o                         
  -6   0   7         18.46         22.19         7.46 o                         
  -5   0   7       1362.17       1329.90        37.03 o                         
  -4   0   7          0.66          3.48         5.64 o                         
  -3   0   7       1546.16       1471.35        27.92 o                         
  -2   0   7       1165.81       1135.85        18.66 o                         
  -1   0   7        533.72        558.14        11.48 o                         
   0   0   7          1.59         -4.06         4.42 o                         
   1   0   7       1219.51       1251.94        24.26 o                         
   2   0   7        314.59        332.89        13.58 o                         
   3   0   7         25.99          9.68         8.45 o                         
   4   0   7         16.35         21.44        10.47 o                         
   5   0   7         12.22         -6.95        11.64 o                         
  -8   1   7        217.07        198.56        20.53 o                         
  -7   1   7        442.74        413.42        15.01 o                         
  -6   1   7        280.05        254.25        11.79 o                         
  -5   1   7          8.33          3.19         5.93 o                         
  -4   1   7       2257.06       2171.33        34.28 o                         
  -3   1   7       1802.32       1825.72        29.52 o                         
  -2   1   7          0.63          3.28         4.74 o                         
  -1   1   7         39.82         36.58         4.77 o                         
   0   1   7        844.10        888.95        15.33 o                         
   1   1   7        853.72        854.80        23.31 o                         
   2   1   7          0.51          3.77         7.86 o                         
   3   1   7         52.63         38.39         9.05 o                         
   4   1   7         15.84         15.27        10.74 o                         
  -8   2   7        409.08        374.08        22.01 o                         
  -7   2   7          9.20          0.73         8.25 o                         
  -6   2   7         63.01         52.94         8.17 o                         
  -5   2   7       1130.74       1060.89        24.95 o                         
  -4   2   7       3903.53       3756.96        54.33 o                         
  -3   2   7        192.53        191.16         8.49 o                         
  -2   2   7        156.63        194.88         8.37 o                         
  -1   2   7          6.05          6.57         5.58 o                         
   0   2   7        885.78        898.80        18.33 o                         
   1   2   7         38.25         20.91         8.98 o                         
   2   2   7        120.39         90.00        11.51 o                         
   3   2   7          3.12         -7.05        10.54 o                         
   4   2   7         14.86         25.30        13.70 o                         
  -8   3   7        130.23        118.65        10.69 o                         
  -7   3   7         65.46         58.18         9.04 o                         
  -6   3   7         23.83         17.02         7.70 o                         
  -5   3   7       2124.04       2036.23        36.71 o                         
  -4   3   7        593.77        652.61        15.50 o                         
  -3   3   7        421.93        423.51        12.00 o                         
  -2   3   7         34.41         35.89         7.05 o                         
  -1   3   7        314.03        314.62        10.84 o                         
   0   3   7         33.10         16.59         8.38 o                         
   1   3   7        171.22        207.05        13.83 o                         
   2   3   7         61.48         31.54        10.73 o                         
   3   3   7          5.26          5.75         9.76 o                         
  -8   4   7         52.44         50.11        12.63 o                         
  -7   4   7         42.62         51.20        10.99 o                         
  -6   4   7        206.14        164.56        10.54 o                         
  -5   4   7        108.63        112.85         9.06 o                         
  -4   4   7        559.70        551.10        15.76 o                         
  -3   4   7        946.77        995.49        22.03 o                         
  -2   4   7          8.86          6.11         7.07 o                         
  -1   4   7         68.54         74.96         7.66 o                         
   0   4   7         14.74         36.28         9.14 o                         
   1   4   7        134.78        112.80        10.29 o                         
   2   4   7          2.45         -7.09        11.01 o                         
   3   4   7          8.85         -2.05        11.86 o                         
  -8   5   7        406.03        393.41        15.87 o                         
  -7   5   7         24.82         46.46         9.26 o                         
  -6   5   7         89.80         95.30        12.62 o                         
  -5   5   7         12.48          5.89         8.86 o                         
  -4   5   7       1646.12       1688.37        32.94 o                         
  -3   5   7        288.05        279.02        12.39 o                         
  -2   5   7         38.54         40.37         8.12 o                         
  -1   5   7         30.65         58.35         7.95 o                         
   0   5   7        143.91        134.82        11.71 o                         
   1   5   7         15.32         -7.35         8.95 o                         
   2   5   7          7.91         15.52        11.49 o                         
  -8   6   7        317.19        335.35        15.14 o                         
  -7   6   7          2.62          8.18         9.90 o                         
  -6   6   7        139.94        119.05        11.69 o                         
  -5   6   7        607.72        618.57        20.86 o                         
  -4   6   7        158.71        163.42        10.87 o                         
  -3   6   7         13.66         24.60         8.19 o                         
  -2   6   7          3.77         -1.86         8.07 o                         
  -1   6   7         72.88         92.41        12.59 o                         
   0   6   7         22.70          6.47         9.53 o                         
   1   6   7          0.64         17.82        10.43 o                         
  -7   7   7          1.08          7.06         9.80 o                         
  -6   7   7        222.94        234.35        14.03 o                         
  -5   7   7        285.20        250.53        14.16 o                         
  -4   7   7          7.86         16.49         8.54 o                         
  -3   7   7        172.61        150.87        11.13 o                         
  -2   7   7          0.06          5.78         9.82 o                         
  -1   7   7         27.56         44.27        18.71 o                         
   0   7   7          1.15         -2.03        11.60 o                         
  -7   8   7          0.51          2.09        11.87 o                         
  -6   8   7         49.13         19.75        11.37 o                         
  -5   8   7         11.13         14.97        11.30 o                         
  -4   8   7         74.51         70.71        11.26 o                         
  -3   8   7          1.81          4.65        10.16 o                         
  -2   8   7          5.82          9.92         9.83 o                         
  -1 -10   8         21.22         34.41        12.42 o                         
   0 -10   8         41.74         20.92        11.91 o                         
   1 -10   8        281.62        322.97        16.45 o                         
   2 -10   8          1.51          4.52         9.80 o                         
   3 -10   8        116.34         75.12        18.24 o                         
  -3  -9   8          0.03        -13.38        13.38 o                         
  -2  -9   8         78.88         84.48        11.03 o                         
  -1  -9   8          4.67          3.38         9.72 o                         
   0  -9   8        496.10        521.00        19.43 o                         
   1  -9   8         87.31         77.87        10.82 o                         
   2  -9   8        356.40        331.57        19.35 o                         
   3  -9   8         51.22         91.09        18.75 o                         
   4  -9   8        212.27        237.02        23.86 o                         
  -4  -8   8         16.09         26.47        17.87 o                         
  -3  -8   8         73.46         43.48        21.68 o                         
  -2  -8   8         64.66         61.24         9.03 o                         
  -1  -8   8        266.75        248.37        12.85 o                         
   0  -8   8        183.03        205.13        13.12 o                         
   1  -8   8        163.23        148.08        11.54 o                         
   2  -8   8        476.45        478.77        22.76 o                         
   3  -8   8         35.53         30.19        15.19 o                         
   4  -8   8        180.92        161.52        21.60 o                         
   5  -8   8         44.62         76.87        19.34 o                         
  -5  -7   8          3.51          1.19        18.48 o                         
  -4  -7   8          0.80        -12.84        12.84 o                         
  -3  -7   8        174.22        179.10        14.83 o                         
  -2  -7   8         18.72          2.09         9.14 o                         
  -1  -7   8        355.13        379.47        13.34 o                         
   0  -7   8        151.16        124.08         9.02 o                         
   1  -7   8       1444.26       1396.48        26.36 o                         
   2  -7   8         91.43         58.42        12.20 o                         
   3  -7   8        425.93        396.23        26.42 o                         
   4  -7   8          0.59          8.70        16.19 o                         
   5  -7   8        286.53        321.32        49.65 o                         
  -5  -6   8         24.89         25.73        11.60 o                         
  -4  -6   8        266.46        289.50        16.79 o                         
  -3  -6   8         27.80         27.93        10.74 o                         
  -2  -6   8        416.19        424.67        16.10 o                         
  -1  -6   8          3.11          1.23         8.00 o                         
   0  -6   8       1613.32       1625.44        34.26 o                         
   1  -6   8        621.65        664.85        25.83 o                         
   2  -6   8         99.07        132.02        13.73 o                         
   3  -6   8         83.78        106.94        17.93 o                         
   4  -6   8        218.80        235.81        30.14 o                         
   5  -6   8        191.58        157.67        22.09 o                         
  -6  -5   8          0.63          0.09        12.39 o                         
  -5  -5   8        193.80        219.25        15.22 o                         
  -4  -5   8         79.92         68.02        11.47 o                         
  -3  -5   8          7.50         11.73         9.53 o                         
  -2  -5   8        141.92        126.04        10.14 o                         
  -1  -5   8        642.70        664.21        19.02 o                         
   0  -5   8       1533.68       1575.27        32.80 o                         
   1  -5   8         84.34         68.31         8.46 o                         
   2  -5   8        717.87        795.39        43.26 o                         
   3  -5   8         20.63         46.32        21.98 o                         
   4  -5   8        402.59        406.69        27.44 o                         
   5  -5   8          0.04        -17.85        17.85 o                         
  -6  -4   8         87.12         94.04        14.82 o                         
  -5  -4   8        295.50        284.69        18.64 o                         
  -4  -4   8        144.41        150.00        12.85 o                         
  -3  -4   8        491.02        498.40        28.00 o                         
  -2  -4   8        246.68        234.77        11.87 o                         
  -1  -4   8       2001.82       2003.41        35.09 o                         
   0  -4   8          0.74         -1.31         6.24 o                         
   1  -4   8       1672.30       1685.34        38.00 o                         
   2  -4   8        184.56        182.19        12.53 o                         
   3  -4   8        173.27        129.94        11.89 o                         
   4  -4   8         10.55         -6.32        11.91 o                         
   5  -4   8        102.10         95.04        15.67 o                         
  -7  -3   8          0.64        -10.95        13.15 o                         
  -6  -3   8        262.69        278.35        16.77 o                         
  -5  -3   8          2.63         -6.09         8.51 o                         
  -4  -3   8       1019.09       1031.60        25.10 o                         
  -3  -3   8         54.74         45.73         8.20 o                         
  -2  -3   8         88.03        120.66        12.46 o                         
  -1  -3   8         94.95         95.76         7.81 o                         
   0  -3   8       1252.24       1221.21        24.09 o                         
   1  -3   8       1279.30       1359.02        32.61 o                         
   2  -3   8         63.03         54.81        10.51 o                         
   3  -3   8        112.31        107.73        13.29 o                         
   4  -3   8         92.76        115.14        13.35 o                         
   5  -3   8        124.85        130.11        16.81 o                         
  -7  -2   8          4.85         14.55        10.79 o                         
  -6  -2   8         98.11         84.47        11.71 o                         
  -5  -2   8        684.96        701.80        20.20 o                         
  -4  -2   8       1204.87       1244.48        28.19 o                         
  -3  -2   8        341.15        333.78        18.45 o                         
  -2  -2   8        171.39        152.77         9.69 o                         
  -1  -2   8       1680.20       1687.35        30.23 o                         
   0  -2   8       3067.53       3009.54        48.21 o                         
   1  -2   8         32.82         21.35         8.67 o                         
   2  -2   8        327.32        364.02        16.27 o                         
   3  -2   8          3.43         14.18         8.57 o                         
   4  -2   8        142.29        146.21        16.37 o                         
   5  -2   8          5.92         -7.79        14.03 o                         
  -8  -1   8          0.02          0.08        17.09 o                         
  -7  -1   8         15.69         10.30        10.47 o                         
  -6  -1   8        244.62        265.69        15.64 o                         
  -5  -1   8       1620.05       1696.82        29.44 o                         
  -4  -1   8        101.14        109.96         7.40 o                         
  -3  -1   8        961.00        903.89        18.20 o                         
  -2  -1   8        457.08        432.22        11.96 o                         
  -1  -1   8       1700.20       1750.15        26.49 o                         
   0  -1   8        393.18        404.80        13.03 o                         
   1  -1   8        279.99        315.38        10.84 o                         
   2  -1   8         99.90         98.12         9.71 o                         
   3  -1   8        129.23        134.04        13.77 o                         
   4  -1   8         31.54         27.45        13.30 o                         
  -8   0   8         18.14          9.47        11.29 o                         
  -7   0   8         12.24         12.18         8.46 o                         
  -6   0   8        478.03        490.46        14.66 o                         
  -5   0   8        689.65        705.66        16.58 o                         
  -4   0   8        491.68        446.01        14.61 o                         
  -3   0   8        378.56        388.80        11.52 o                         
  -2   0   8       1443.85       1400.37        24.48 o                         
  -1   0   8        335.89        327.87         9.54 o                         
   0   0   8        572.87        680.39        14.24 o                         
   1   0   8        631.08        657.20        32.03 o                         
   2   0   8          2.27         -5.74         9.51 o                         
   3   0   8         58.68         29.25        10.44 o                         
   4   0   8          2.26          8.59        13.15 o                         
  -8   1   8         25.33         24.49        10.63 o                         
  -7   1   8        138.33        151.59        14.44 o                         
  -6   1   8        129.45        137.86         9.32 o                         
  -5   1   8        357.83        316.89        11.40 o                         
  -4   1   8       1302.05       1332.77        24.47 o                         
  -3   1   8          3.48          5.58         6.00 o                         
  -2   1   8        890.95        918.66        18.60 o                         
  -1   1   8        504.48        517.97        12.63 o                         
   0   1   8        982.11       1032.07        33.44 o                         
   1   1   8        104.22         88.14         8.62 o                         
   2   1   8         34.85         57.36        11.13 o                         
   3   1   8          1.22         -7.34        10.64 o                         
  -8   2   8          9.32         20.02         9.31 o                         
  -7   2   8         76.13         77.76         9.76 o                         
  -6   2   8        337.78        320.05        20.75 o                         
  -5   2   8       1401.00       1468.25        35.46 o                         
  -4   2   8        755.32        776.17        24.14 o                         
  -3   2   8        150.62        129.33         8.18 o                         
  -2   2   8          1.25          4.43         6.62 o                         
  -1   2   8       1241.68       1329.53        24.40 o                         
   0   2   8        265.78        235.31        12.78 o                         
   1   2   8         31.34         50.84        11.30 o                         
   2   2   8         18.70          3.18        12.57 o                         
   3   2   8         11.34         16.10        12.77 o                         
  -8   3   8          6.85          1.84         9.18 o                         
  -7   3   8         40.89         40.69         8.83 o                         
  -6   3   8       1057.63       1031.64        27.82 o                         
  -5   3   8        721.60        788.63        19.94 o                         
  -4   3   8          2.52          1.29         6.64 o                         
  -3   3   8         34.31         39.26         7.68 o                         
  -2   3   8        359.62        392.56        13.52 o                         
  -1   3   8        642.70        684.90        17.98 o                         
   0   3   8         34.05         47.53         9.38 o                         
   1   3   8         52.34         36.60        10.09 o                         
   2   3   8          0.07          9.73        13.25 o                         
  -8   4   8          2.38          5.66         9.04 o                         
  -7   4   8        303.86        296.75        14.20 o                         
  -6   4   8        687.67        744.55        20.20 o                         
  -5   4   8         97.48         70.30        10.03 o                         
  -4   4   8        211.55        240.58        15.23 o                         
  -3   4   8          0.19          0.63         7.63 o                         
  -2   4   8        257.41        246.68        11.87 o                         
  -1   4   8         15.85         -1.44        10.18 o                         
   0   4   8        151.38        163.85        12.80 o                         
   1   4   8         19.61          8.15        10.10 o                         
   2   4   8          2.93         -6.28        10.74 o                         
  -8   5   8         15.68         19.06         9.82 o                         
  -7   5   8        212.65        220.63        14.02 o                         
  -6   5   8          0.30          3.51        10.07 o                         
  -5   5   8        512.36        486.58        18.03 o                         
  -4   5   8        222.48        183.97        11.15 o                         
  -3   5   8         12.45          6.37         8.25 o                         
  -2   5   8          3.06          5.53         7.95 o                         
  -1   5   8         78.50         94.13        12.78 o                         
   0   5   8         68.65         52.50        11.07 o                         
   1   5   8          5.57         -6.24        10.68 o                         
  -7   6   8          2.78         -0.34         9.75 o                         
  -6   6   8        443.30        408.82        18.06 o                         
  -5   6   8        429.04        455.02        17.89 o                         
  -4   6   8         31.41         31.00         8.99 o                         
  -3   6   8          0.72         -8.69         8.69 o                         
  -2   6   8         45.86         57.25         9.73 o                         
  -1   6   8         73.32         45.38        11.78 o                         
   0   6   8          8.43         -1.35        11.96 o                         
  -7   7   8        226.69        215.71        16.98 o                         
  -6   7   8        459.64        471.26        21.13 o                         
  -5   7   8         68.35         57.08        10.85 o                         
  -4   7   8         30.15         33.83         9.38 o                         
  -3   7   8          1.46         -4.49         9.41 o                         
  -2   7   8         29.13         34.34        11.95 o                         
  -5   8   8         31.75         26.16        12.44 o                         
  -4   8   8         15.84         -0.55        10.95 o                         
   0 -10   9        163.25        139.28        19.09 o                         
   1 -10   9         43.12         44.82        10.85 o                         
  -2  -9   9         17.87         10.87        10.76 o                         
  -1  -9   9        144.88        136.42        11.04 o                         
   0  -9   9        332.00        310.39        18.92 o                         
   1  -9   9         63.64         85.32         9.56 o                         
   2  -9   9        156.95        149.78        21.85 o                         
   3  -9   9         87.49         42.43        17.15 o                         
  -3  -8   9         39.48         25.24        11.52 o                         
  -2  -8   9         35.96         21.87        10.20 o                         
  -1  -8   9        331.55        365.74        22.04 o                         
   0  -8   9          0.61         -9.78         9.78 o                         
   1  -8   9        259.27        254.98        14.28 o                         
   2  -8   9          4.21          6.37        12.10 o                         
   3  -8   9        271.56        241.31        23.42 o                         
   4  -8   9         16.02         20.68        17.14 o                         
  -4  -7   9         85.30         51.55        14.62 o                         
  -3  -7   9          3.00         -6.60        11.22 o                         
  -2  -7   9        264.08        267.36        16.85 o                         
  -1  -7   9         36.94         27.23         9.48 o                         
   0  -7   9        413.76        394.03        19.60 o                         
   1  -7   9        329.47        339.12        15.10 o                         
   2  -7   9        232.72        231.62        17.05 o                         
   3  -7   9         96.23         66.01        17.54 o                         
   4  -7   9        158.67        150.27        22.41 o                         
  -5  -6   9        114.72        112.22        13.85 o                         
  -4  -6   9        212.01        192.49        15.46 o                         
  -3  -6   9        372.10        382.77        18.99 o                         
  -2  -6   9        180.08        183.54        14.16 o                         
  -1  -6   9        349.09        340.25        15.04 o                         
   0  -6   9        899.00        882.58        26.02 o                         
   1  -6   9          0.19         -4.63        10.95 o                         
   2  -6   9        145.31        142.05        14.91 o                         
   3  -6   9        121.36        114.80        18.98 o                         
   4  -6   9        265.63        244.07        23.82 o                         
  -6  -5   9         23.20         25.17        14.66 o                         
  -5  -5   9        264.83        261.16        16.99 o                         
  -4  -5   9          2.32         -2.72        11.15 o                         
  -3  -5   9        218.01        219.63        21.43 o                         
  -2  -5   9        183.23        155.78        13.40 o                         
  -1  -5   9       1029.94       1086.86        34.49 o                         
   0  -5   9         80.25         88.49        15.40 o                         
   1  -5   9        244.38        252.38        21.40 o                         
   2  -5   9          2.49          1.37        11.17 o                         
   3  -5   9        498.09        570.97        31.61 o                         
   4  -5   9         65.86         34.95        17.28 o                         
  -6  -4   9        173.95        176.83        28.66 o                         
  -5  -4   9         90.73         95.01        12.25 o                         
  -4  -4   9        300.85        275.02        20.11 o                         
  -3  -4   9        169.02        128.35        12.66 o                         
  -2  -4   9       2229.08       2226.61        67.71 o                         
  -1  -4   9        657.17        642.65        22.42 o                         
   0  -4   9        300.25        299.67        11.83 o                         
   1  -4   9        232.27        262.00        14.46 o                         
   2  -4   9        122.16         86.21        12.84 o                         
   3  -4   9        117.99        124.50        15.02 o                         
   4  -4   9         47.71         57.98        13.95 o                         
  -7  -3   9        154.25        139.70        14.87 o                         
  -6  -3   9        128.93        143.17        17.01 o                         
  -5  -3   9         55.10         54.82         9.38 o                         
  -4  -3   9        433.02        421.21        19.87 o                         
  -3  -3   9         55.70         63.34         9.78 o                         
  -2  -3   9        837.42        854.71        22.26 o                         
  -1  -3   9        117.51        139.37        10.55 o                         
   0  -3   9        635.83        666.17        18.84 o                         
   1  -3   9          0.03         -7.73         9.16 o                         
   2  -3   9        140.82        149.22        14.86 o                         
   3  -3   9         13.82         17.90        11.85 o                         
   4  -3   9        172.98        184.60        21.48 o                         
  -7  -2   9         91.00         85.37        11.72 o                         
  -6  -2   9         23.37         11.38        10.47 o                         
  -5  -2   9        497.35        587.23        21.84 o                         
  -4  -2   9         73.98         71.88         9.57 o                         
  -3  -2   9        486.34        499.53        16.83 o                         
  -2  -2   9         28.50         40.85         8.67 o                         
  -1  -2   9       2980.76       3012.12        49.11 o                         
   0  -2   9        385.21        408.08        23.05 o                         
   1  -2   9        165.43        148.96        12.20 o                         
   2  -2   9          0.44          5.76         8.80 o                         
   3  -2   9        138.96        148.15        18.73 o                         
   4  -2   9         35.21         28.83        14.20 o                         
  -7  -1   9          8.14         -0.11        11.10 o                         
  -6  -1   9        940.26        930.46        28.67 o                         
  -5  -1   9        367.26        374.56        15.66 o                         
  -4  -1   9         39.57         24.45         8.34 o                         
  -3  -1   9         72.84         77.08         9.10 o                         
  -2  -1   9        522.87        528.81        16.79 o                         
  -1  -1   9       1263.95       1213.26        24.66 o                         
   0  -1   9          0.14          2.33         8.91 o                         
   1  -1   9         28.49         38.99         8.15 o                         
   2  -1   9         84.99         77.89        11.60 o                         
   3  -1   9         69.16         72.22        14.64 o                         
  -7   0   9        319.04        313.46        20.31 o                         
  -6   0   9        736.41        718.49        20.17 o                         
  -5   0   9          6.32          3.62         6.87 o                         
  -4   0   9        105.38        113.44         8.48 o                         
  -3   0   9        167.15        158.84         8.75 o                         
  -2   0   9        877.31        942.32        22.34 o                         
  -1   0   9        126.83        111.47         7.98 o                         
   0   0   9        572.47        609.50        27.84 o                         
   1   0   9          0.05          4.46         7.38 o                         
   2   0   9        127.99        117.30        13.00 o                         
   3   0   9          0.02          4.40        13.11 o                         
  -8   1   9         84.43         80.89        10.62 o                         
  -7   1   9        596.59        608.69        27.53 o                         
  -6   1   9         16.37         17.81         7.76 o                         
  -5   1   9        712.57        692.92        18.03 o                         
  -4   1   9          0.09          5.95         6.83 o                         
  -3   1   9        417.65        430.20        12.90 o                         
  -2   1   9         54.84         50.75         7.01 o                         
  -1   1   9        182.79        212.03        10.59 o                         
   0   1   9        211.74        213.44        12.33 o                         
   1   1   9         17.03          9.40         8.91 o                         
   2   1   9          1.57         -2.46        10.47 o                         
   3   1   9         24.60          9.42        13.43 o                         
  -8   2   9        112.82        107.24        11.32 o                         
  -7   2   9         50.14         39.49        10.21 o                         
  -6   2   9        464.36        378.81        23.25 o                         
  -5   2   9        649.07        637.75        18.36 o                         
  -4   2   9         15.80          3.92         6.96 o                         
  -3   2   9         23.46         30.54         7.86 o                         
  -2   2   9        245.01        247.10        11.77 o                         
  -1   2   9        244.55        270.70        20.03 o                         
   0   2   9         37.43         46.63         9.41 o                         
   1   2   9         32.77         21.42         9.98 o                         
   2   2   9         12.61         27.08        11.07 o                         
  -8   3   9         25.16         15.82         9.27 o                         
  -7   3   9        373.00        342.54        20.82 o                         
  -6   3   9       1005.42       1034.54        24.71 o                         
  -5   3   9        111.25        101.55         8.90 o                         
  -4   3   9        106.95        109.92         9.74 o                         
  -3   3   9        235.23        240.13        12.13 o                         
  -2   3   9        442.75        458.88        15.49 o                         
  -1   3   9         26.88         14.53        10.07 o                         
   0   3   9          7.79          3.12         9.62 o                         
   1   3   9          1.78         -9.13         9.99 o                         
  -7   4   9        622.84        609.38        29.86 o                         
  -6   4   9        295.74        309.32        17.82 o                         
  -5   4   9         53.31         34.11         9.59 o                         
  -4   4   9          6.54          7.54         8.37 o                         
  -3   4   9        272.13        276.01        13.01 o                         
  -2   4   9         66.95         34.31        12.36 o                         
  -1   4   9         15.71          7.32        10.46 o                         
   0   4   9          0.68          6.51        11.22 o                         
   1   4   9          0.28          3.35        10.81 o                         
  -7   5   9        227.30        225.85        14.73 o                         
  -6   5   9         38.29         41.49        11.16 o                         
  -5   5   9        115.16        102.39        11.56 o                         
  -4   5   9          1.12          0.48         8.59 o                         
  -3   5   9         84.49         75.60         9.92 o                         
  -2   5   9         35.23         85.54        10.29 o                         
  -1   5   9         38.67         26.66        12.14 o                         
   0   5   9          0.39         11.24        12.09 o                         
  -6   6   9        232.23        229.91        23.26 o                         
  -5   6   9         42.77         37.24        10.67 o                         
  -4   6   9         20.58         21.62         9.38 o                         
  -3   6   9          6.05         16.67         9.09 o                         
  -2   6   9         78.21         85.08        16.76 o                         
  -4   7   9          0.04         -5.87        13.95 o                         
   0  -9  10          7.74         18.53        15.72 o                         
   1  -9  10        119.24        123.15        16.49 o                         
  -2  -8  10        223.97        233.85        24.03 o                         
  -1  -8  10         15.77         15.69        10.17 o                         
   0  -8  10        182.93        199.80        13.68 o                         
   1  -8  10          3.57         10.33        12.94 o                         
   2  -8  10        291.12        281.43        20.58 o                         
  -3  -7  10        106.02         96.60        20.55 o                         
  -2  -7  10        207.52        196.53        15.94 o                         
  -1  -7  10        203.13        172.95        13.03 o                         
   0  -7  10        216.87        220.44        14.97 o                         
   1  -7  10        188.65        199.05        17.13 o                         
   2  -7  10        275.25        248.71        19.01 o                         
   3  -7  10         45.52         61.38        17.99 o                         
  -4  -6  10         19.99         28.15        12.08 o                         
  -3  -6  10        254.91        250.77        22.61 o                         
  -2  -6  10         14.65         15.76        10.83 o                         
  -1  -6  10        625.41        661.87        21.19 o                         
   0  -6  10          1.29          0.72         8.94 o                         
   1  -6  10        373.62        329.86        20.48 o                         
   2  -6  10         45.98         40.59        13.26 o                         
   3  -6  10        331.29        353.59        33.55 o                         
  -5  -5  10          5.94         16.24        11.58 o                         
  -4  -5  10         91.74        106.99        13.54 o                         
  -3  -5  10         24.17          8.22        11.80 o                         
  -2  -5  10        432.47        428.72        32.78 o                         
  -1  -5  10        251.16        244.49        13.86 o                         
   0  -5  10        285.84        280.10        13.83 o                         
   1  -5  10         37.81         47.22        12.60 o                         
   2  -5  10        469.39        460.29        23.59 o                         
   3  -5  10        224.44        224.52        23.09 o                         
  -6  -4  10         48.93         46.32        15.00 o                         
  -5  -4  10         47.02         49.33        12.08 o                         
  -4  -4  10         18.75         32.82        14.59 o                         
  -3  -4  10        481.15        473.80        20.37 o                         
  -2  -4  10        913.99        929.77        28.05 o                         
  -1  -4  10          3.72          5.01         9.71 o                         
   0  -4  10        409.77        405.42        20.84 o                         
   1  -4  10        137.88         97.71        17.36 o                         
   2  -4  10        466.39        434.68        29.34 o                         
   3  -4  10          6.71         21.53        16.21 o                         
  -6  -3  10          0.07         -6.75        13.94 o                         
  -5  -3  10         94.29        100.78        11.17 o                         
  -4  -3  10        129.21        131.25        11.53 o                         
  -3  -3  10        569.22        625.62        19.98 o                         
  -2  -3  10         31.50         11.69         8.49 o                         
  -1  -3  10        178.84        192.29        12.00 o                         
   0  -3  10          0.04          3.80         9.44 o                         
   1  -3  10        413.04        426.98        18.53 o                         
   2  -3  10         18.64         15.15        10.65 o                         
   3  -3  10        168.72        159.38        17.26 o                         
  -6  -2  10         89.70         82.27        12.42 o                         
  -5  -2  10          2.60          7.39         9.10 o                         
  -4  -2  10        473.42        442.53        17.04 o                         
  -3  -2  10         23.81         17.55         9.94 o                         
  -2  -2  10        811.43        865.09        23.09 o                         
  -1  -2  10        404.96        433.56        16.53 o                         
   0  -2  10         78.76         85.44        11.35 o                         
   1  -2  10        168.51        146.15        15.95 o                         
   2  -2  10         94.17        115.33        12.91 o                         
   3  -2  10        127.38        151.05        21.16 o                         
  -7  -1  10         95.06         75.76        11.80 o                         
  -6  -1  10        308.26        298.10        17.67 o                         
  -5  -1  10         58.85         64.10        10.24 o                         
  -4  -1  10        120.84        116.23        10.92 o                         
  -3  -1  10        562.20        571.81        18.70 o                         
  -2  -1  10        800.89        849.78        31.39 o                         
  -1  -1  10         23.33         33.68         8.82 o                         
   0  -1  10          9.21         10.11         9.34 o                         
   1  -1  10         53.71         58.34        13.16 o                         
   2  -1  10        175.18        171.50        20.50 o                         
  -7   0  10        276.73        284.39        18.12 o                         
  -6   0  10         57.35         62.94        12.54 o                         
  -5   0  10         17.76         28.37         9.27 o                         
  -4   0  10        174.71        161.80        15.69 o                         
  -3   0  10       1271.54       1417.78        36.51 o                         
  -2   0  10         78.25         76.59         9.56 o                         
  -1   0  10        274.07        262.85        22.22 o                         
   0   0  10          0.20         -4.90        11.55 o                         
   1   0  10        156.28        161.05        16.67 o                         
   2   0  10         56.26         47.77        14.03 o                         
  -7   1  10        178.92        196.47        12.91 o                         
  -6   1  10         36.52         33.61         9.17 o                         
  -5   1  10          9.65         11.55         7.71 o                         
  -4   1  10        693.78        619.42        16.55 o                         
  -3   1  10        366.74        370.95        12.84 o                         
  -2   1  10        171.63        171.80        10.41 o                         
  -1   1  10        125.20        149.10        12.76 o                         
   0   1  10         98.86        103.25        12.62 o                         
   1   1  10          9.38         -0.37        10.03 o                         
  -7   2  10          6.34          0.02         9.23 o                         
  -6   2  10         79.78         81.64         9.32 o                         
  -5   2  10         30.85         28.83         9.89 o                         
  -4   2  10        105.45        107.13        10.18 o                         
  -3   2  10         49.76         59.76         9.18 o                         
  -2   2  10        394.91        436.25        15.28 o                         
  -1   2  10          1.01         -2.02        10.15 o                         
   0   2  10         87.30         90.79        12.84 o                         
   1   2  10          3.16         12.57        10.35 o                         
  -7   3  10        340.74        305.86        14.97 o                         
  -6   3  10         61.04         73.08        11.11 o                         
  -5   3  10         44.01         30.04         8.78 o                         
  -4   3  10         20.14         21.93         8.77 o                         
  -3   3  10        490.05        487.50        16.59 o                         
  -2   3  10        139.95        139.54        11.93 o                         
  -1   3  10         30.96         13.09        11.28 o                         
   0   3  10          6.43          2.37        11.56 o                         
  -6   4  10          7.33         10.02        10.25 o                         
  -5   4  10          6.73         10.06        10.12 o                         
  -4   4  10        230.10        235.90        13.13 o                         
  -3   4  10        141.10        126.68        13.40 o                         
  -2   4  10          0.59         -3.16        11.21 o                         
  -1   4  10         19.99         15.50        11.56 o                         
  -6   5  10         18.82          7.12        10.24 o                         
  -5   5  10         52.33         62.26        12.20 o                         
  -4   5  10        111.75        119.69        15.99 o                         
  -3   5  10          0.38         -5.05         9.22 o                         
  -2   5  10         35.37         32.27        12.96 o                         
  -2  -7  11          0.27          9.92        12.09 o                         
  -1  -7  11        163.41        185.53        15.76 o                         
   0  -7  11         13.12         34.57        14.19 o                         
   1  -7  11        305.25        317.81        22.66 o                         
  -3  -6  11         28.60         19.95        14.80 o                         
  -2  -6  11        197.89        184.93        15.44 o                         
  -1  -6  11         17.66         13.60        11.24 o                         
   0  -6  11        176.70        214.29        17.98 o                         
   1  -6  11         55.04         55.88        17.95 o                         
  -4  -5  11         48.63         64.74        13.17 o                         
  -3  -5  11        175.18        149.20        14.69 o                         
  -2  -5  11        235.66        213.99        15.70 o                         
  -1  -5  11         50.95         43.30        11.12 o                         
   0  -5  11        149.54        138.76        20.67 o                         
   1  -5  11         67.09         92.17        15.04 o                         
   2  -5  11        237.52        259.40        19.85 o                         
  -5  -4  11         90.94         93.44        14.29 o                         
  -4  -4  11        120.63        118.38        14.19 o                         
  -3  -4  11        547.31        569.08        33.94 o                         
  -2  -4  11         64.39         75.64        12.06 o                         
  -1  -4  11        204.52        179.84        14.17 o                         
   0  -4  11         13.49         34.38        13.14 o                         
   1  -4  11        286.20        286.48        20.08 o                         
   2  -4  11         35.78         11.07        12.79 o                         
  -5  -3  11          0.25         -2.43        11.20 o                         
  -4  -3  11        549.46        577.87        25.53 o                         
  -3  -3  11        192.43        195.12        13.26 o                         
  -2  -3  11        114.99        117.95        14.02 o                         
  -1  -3  11          8.34         22.63         9.15 o                         
   0  -3  11        297.42        292.82        16.58 o                         
   1  -3  11        105.46        128.95        16.09 o                         
   2  -3  11         22.12         27.89        13.41 o                         
  -6  -2  11          3.80          5.76        11.78 o                         
  -5  -2  11        250.38        244.86        22.64 o                         
  -4  -2  11        414.98        425.87        23.01 o                         
  -3  -2  11         70.93         76.84        16.54 o                         
  -2  -2  11        328.10        309.61        23.66 o                         
  -1  -2  11          0.93          1.55        11.55 o                         
   0  -2  11        285.26        242.09        18.11 o                         
   1  -2  11          2.83          2.60        13.06 o                         
  -6  -1  11         19.43         18.27        11.35 o                         
  -5  -1  11        278.87        295.18        15.63 o                         
  -4  -1  11          0.07          4.26        11.96 o                         
  -3  -1  11        524.62        569.43        19.67 o                         
  -2  -1  11         65.84         66.03        10.35 o                         
  -1  -1  11         88.15        111.44        14.88 o                         
   0  -1  11          2.13          2.53        15.97 o                         
   1  -1  11        158.30        164.07        17.07 o                         
  -6   0  11         82.18         71.24        13.68 o                         
  -5   0  11          6.89         -1.62         9.83 o                         
  -4   0  11        475.32        432.60        17.98 o                         
  -3   0  11        392.42        418.58        17.21 o                         
  -2   0  11         15.92         15.60        10.53 o                         
  -1   0  11         37.64         40.92        16.17 o                         
   0   0  11         36.85         42.99        17.35 o                         
   1   0  11        134.11        116.68        16.21 o                         
  -6   1  11         22.64         24.12        11.84 o                         
  -5   1  11        274.77        300.03        15.73 o                         
  -4   1  11        642.10        664.78        24.22 o                         
  -3   1  11         27.65         12.49        11.03 o                         
  -2   1  11         66.00         81.46        12.11 o                         
  -1   1  11          5.19         35.90        19.65 o                         
   0   1  11         66.55         49.32        17.83 o                         
  -6   2  11         43.13         15.36         8.64 o                         
  -5   2  11        357.96        382.52        15.55 o                         
  -4   2  11         13.56          9.21         8.77 o                         
  -3   2  11         78.09         80.48         9.98 o                         
  -2   2  11         17.28         -3.56        10.68 o                         
  -1   2  11         34.50         35.26        11.95 o                         
  -5   3  11         57.28         49.33         9.68 o                         
  -4   3  11        128.37        140.77        11.54 o                         
  -3   3  11        176.36        183.60        13.69 o                         
  -2   3  11          0.01          0.00        11.00 o                         
  -4   4  11        215.82        206.90        13.13 o                         
  -2  -5  12         31.15         48.00        12.84 o                         
  -1  -5  12        235.90        215.36        23.66 o                         
  -3  -4  12         89.68         76.89        21.43 o                         
  -2  -4  12        181.35        181.05        17.91 o                         
  -1  -4  12         16.59         32.88        16.88 o                         
   0  -4  12        241.67        260.65        24.98 o                         
  -4  -3  12        240.77        236.56        17.28 o                         
  -3  -3  12          0.56         15.42        11.39 o                         
  -2  -3  12        120.01        129.70        13.85 o                         
  -1  -3  12        188.66        194.13        22.30 o                         
   0  -3  12        257.42        235.95        22.18 o                         
  -4  -2  12          7.04          1.24        10.22 o                         
  -3  -2  12        111.49        110.74        11.99 o                         
  -2  -2  12          0.37          1.91         9.93 o                         
  -1  -2  12        290.96        283.55        19.60 o                         
   0  -2  12         26.73          2.13        15.63 o                         
  -4  -1  12         86.41         81.48        11.39 o                         
  -3  -1  12         42.26         20.68        10.19 o                         
  -2  -1  12         54.46         72.65        17.65 o                         
  -1  -1  12         57.00         24.48        19.03 o                         
  -4   0  12        226.03        198.91        14.27 o                         
  -3   0  12          3.26          5.32        11.00 o                         
  -2   0  12         42.86         39.13        17.43 o                         
  -1   0  12         14.12         31.70        17.82 o                         
  -4   1  12        110.88        116.85        14.10 o                         
  -3   1  12         19.30          2.40        11.39 o                         
  -2   1  12          3.63         13.69        16.72 o                         
                                                                                
