# Supplementary material for: Poly[[[μ-trans-1,2-bis­(pyridin-4-yl)ethene-κ2 N:N′]-μ-iodido-copper(I)]–trans-1,2-bis­(pyridin-4-yl)ethene (1/0.25)]
Source: IUCrdata. 2020 Jul 24;5(Pt 7):x200998. doi: 10.1107/S2414314620009980 (PMC9462247; doi:10.1107/S2414314620009980)
Supplement: Supplementary file 3 [file x-05-x200998-Isup3.mol]

er_test
  --CCDC--060120    3D                              

 60 63  0  0  0  0  0  0  0  0999 V2000
   -1.8617    7.2394    3.1591 I      0
   -0.9963    6.6978    5.6676 Cu     0
   -2.5291    6.5170    6.9223 N      0
    0.6667    5.6322    5.5567 N      0
    3.0193    4.1165    5.3301 C      0
    4.2525    3.3389    5.2678 C      0
    4.3289    2.6277    5.8620 H      0
   -4.6465    6.5555    8.7693 C      0
    2.0971    3.8927    6.3260 C      0
    2.2490    3.2205    6.9507 H      0
   -5.7235    6.5684    9.7663 C      0
   -5.5799    6.0707   10.5387 H      0
    0.9699    4.6416    6.4087 C      0
    0.3711    4.4566    7.0957 H      0
    2.7052    5.1178    4.4226 C      0
    3.2855    5.3140    3.7228 H      0
   -3.6315    7.1910    6.7122 C      0
   -3.7033    7.6617    5.9134 H      0
   -4.6998    7.2565    7.5924 C      0
   -5.4462    7.7706    7.3865 H      0
    1.5259    5.8231    4.5626 C      0
    1.3220    6.4679    3.9245 H      0
   -2.4995    5.8322    8.0515 C      0
   -1.7373    5.3330    8.2368 H      0
   -3.5128    5.8081    8.9658 C      0
   -3.4341    5.2812    9.7276 H      0
  -10.0380    7.2449   12.5305 N      0
   -7.9206    7.2065   10.6834 C      0
   -6.8436    7.1936    9.6865 C      0
   -6.9872    7.6912    8.9140 H      0
   -8.9356    6.5709   12.7406 C      0
   -8.8638    6.1002   13.5393 H      0
   -7.8672    6.5054   11.8603 C      0
   -7.1209    5.9914   12.0662 H      0
  -10.0676    7.9297   11.4013 C      0
  -10.8298    8.4290   11.2160 H      0
   -9.0543    7.9538   10.4870 C      0
   -9.1330    8.4807    9.7251 H      0
    8.8505    1.2487    4.1697 N      0
    6.4979    2.7645    4.3963 C      0
    5.2647    3.5421    4.4586 C      0
    5.1884    4.2533    3.8644 H      0
    7.4202    2.9883    3.4003 C      0
    7.2682    3.6605    2.7757 H      0
    8.5473    2.2394    3.3177 C      0
    9.1461    2.4243    2.6307 H      0
    6.8120    1.7631    5.3038 C      0
    6.2318    1.5670    6.0036 H      0
    7.9913    1.0578    5.1637 C      0
    8.1952    0.4131    5.8019 H      0
  -10.7054    6.5225   16.2936 I      0
  -11.5708    7.0641   13.7852 Cu     0
  -12.4693    4.3269   12.8855 I      0
   -0.0978    9.4350    6.5672 I      0
  -11.6039    3.7854   15.3939 Cu     0
   -0.9632    9.9766    4.0588 Cu     0
   10.5136    0.1831    4.0588 Cu     0
  -13.2338    8.1297   13.8961 N      0
   -0.8625    6.9863    5.8456 Cu     0
   -1.7420    7.5826    3.4422 I      0
  1  2  1
  1 56  1
  2  3  1
  2  4  1
  2 54  1
  3 17  1
  3 23  1
  4 13  1
  4 21  1
  5  6  1
  5  9  1
  5 15  1
  6  7  1
  6 41  1
  8 11  1
  8 19  1
  8 25  1
  9 10  1
  9 13  1
 11 12  1
 11 29  1
 13 14  1
 15 16  1
 15 21  1
 17 18  1
 17 19  1
 19 20  1
 21 22  1
 23 24  1
 23 25  1
 25 26  1
 27 31  1
 27 35  1
 27 52  1
 28 29  1
 28 33  1
 28 37  1
 29 30  1
 31 32  1
 31 33  1
 33 34  1
 35 36  1
 35 37  1
 37 38  1
 39 45  1
 39 49  1
 39 57  1
 40 41  1
 40 43  1
 40 47  1
 41 42  1
 43 44  1
 43 45  1
 45 46  1
 47 48  1
 47 49  1
 49 50  1
 51 52  1
 51 55  1
 52 53  1
 52 58  1
 53 55  1
 54 56  1
M  END
$$$$
